# Supplementary material for: Massive parallel sequencing of mRNA in identification of unannotated salinity stress-inducible transcripts in rice (Oryza sativa L.)
Source: BMC Genomics. 2010 Dec 2;11:683. doi: 10.1186/1471-2164-11-683 (PMC3016417; doi:10.1186/1471-2164-11-683)
Supplement: Additional file 1 — Table S1. Classification of unmapped reads. [file 1471-2164-11-683-S1.XLS]

## Sheet: Sheet1
Supplemental Table 1. Classification of unmapped reads.
sequence name	No. of reads	%
sequencing adaptor	732094	11.0338
mRNA except for rice	541358	8.1591
rRNA	457559	6.89612
Genomic sequences except for rice	101773	1.53388
transposons	33765	0.50889
others	24345	0.366917
unknown	4744130	71.5013
total	6635024	100
