# Supplementary material for: Massive parallel sequencing of mRNA in identification of unannotated salinity stress-inducible transcripts in rice (Oryza sativa L.)
Source: BMC Genomics. 2010 Dec 2;11:683. doi: 10.1186/1471-2164-11-683 (PMC3016417; doi:10.1186/1471-2164-11-683)
Supplement: Additional file 2 — Table S2. RPKM of RAP2 annotated genes. [file 1471-2164-11-683-S2.XLS]

## Sheet: shoot
Table S2. (Shoot) RPKM of RAP2 annotated genes. Locus ID in RAP-db (Locus_ID); representative accession number (Rep_Acc); total nucleotide length of each gene (NT_Length); RPKM without salinity stress (RPKM_0) or with salinity stress (RPKM_1); calculated ratio of RPKM (Ratio; rpkm_1/rpkm_0); upregulation or downregulation (Exp_Change); number of mapped reads of the gene without salinity stress (R…
Locus_ID	Rep_Acc	NT_Length	RPKM_0	RPKM_1	Ratio	Exp_Change	ReadCount_0_Exon	ReadCount_1_Exon	ReadCount_0_other	ReadCount_1_other	P_value	G_value	FDR	Description
Os01g0100100	J013041H02	4025	5.019	4.985	0.993226	down	519	478	25690866	23823702	0.939	0.006	0.989	RabGAP/TBC domain containing protein.
Os01g0100200	AK059894	1127	1.036	0.484	0.467181	down	30	13	25691355	23824167	0.026	4.953	0.066	Conserved hypothetical protein.
Os01g0100500	AK101455	2161	3.8	2.447	0.643947	down	211	126	25691174	23824054	0	15.302	0	Similar to Pectinesterase-like protein.
Os01g0100600	AK121362	1960	11.419	8.309	0.727647	down	575	388	25690810	23823792	0	23.488	0	Single-stranded nucleic acid binding R3H domain containing protein.
Os01g0100700	AK121523	906	21.782	25.018	1.14856	up	507	540	25690878	23823640	0.027	4.883	0.068	Similar to 40S ribosomal protein S5-1.
Os01g0100800	AK122012	1522	5.703	5.157	0.904261	down	223	187	25691162	23823993	0.334	0.934	0.527	Protein of unknown function DUF1664 family protein.
Os01g0100900	AY972084	1620	30.466	28.397	0.932088	down	1268	1096	25690117	23823084	0.092	2.841	0.192	Pyridoxal-dependent decarboxylase family protein.
Os01g0101200	AK119457	3114	27.124	22.726	0.837856	down	2170	1686	25689215	23822494	0	29.704	0	2,3-diketo-5-methylthio-1-phosphopentane phosphatase domain containing protein.
Os01g0101300	Os01g0101300	1224	5.056	6.241	1.23438	up	159	182	25691226	23823998	0.059	3.566	0.133	Conserved hypothetical protein.
Os01g0101600	AK099952	4238	19.618	16.946	0.863799	down	2136	1711	25689249	23822469	0	20.31	0	RNA-binding region RNP-1 (RNA recognition motif) domain containing protein.
Os01g0101700	J090038L10	1691	11.394	7.819	0.686238	down	495	315	25690890	23823865	0	27.532	0	Heat shock protein DnaJ, N-terminal domain containing protein.
Os01g0101800	AK103498	2334	0.167	0.108	0.646707	down	10	6	25691375	23824174	0.547	0.362	0.735	Conserved hypothetical protein.
Os01g0102000	AK101065	1703	2.217	1.602	0.722598	down	97	65	25691288	23824115	0.049	3.86	0.113	Phosphoesterase family protein.
Os01g0102300	AK067320	971	28.662	23.559	0.821959	down	715	545	25690670	23823635	0.001	11.777	0.003	Conserved hypothetical protein.
Os01g0102400	J075015G12	1517	0.077	0.111	1.44156	up	3	4	25691382	23824176	0.92	0.01	0.989	Histone-fold domain containing protein.
Os01g0102500	AK100002	1770	7.389	9.343	1.26445	up	336	394	25691049	23823786	0.002	9.795	0.007	Conserved hypothetical protein.
Os01g0102600	AK064812	1124	49.797	42.236	0.848164	down	1438	1131	25689947	23823049	0	17.103	0	Shikimate kinase domain containing protein.
Os01g0102700	AK063774	930	28.377	34.798	1.22627	up	678	771	25690707	23823409	0	14.849	0	Translocon-associated beta family protein.
Os01g0102800	AB111944	3564	4.521	3.957	0.875249	down	414	336	25690971	23823844	0.075	3.177	0.162	DEAD/DEAH box helicase, N-terminal domain containing protein.
Os01g0102900	AK067670	1121	240	222.901	0.928754	down	6912	5953	25684473	23818227	0	17.43	0	Light regulated Lir1 family protein.
Os01g0102950	AK108287	1018	0.956	1.154	1.20711	up	25	28	25691360	23824152	0.583	0.302	0.763	Snf7 family protein.
Os01g0103000	AK066123	2487	0.157	0.27	1.71975	up	10	16	25691375	23824164	0.24	1.382	0.413	Non-protein coding transcript, unclassifiable transcript.
Os01g0103100	AK070557	1942	10.282	7.284	0.708422	down	513	337	25690872	23823843	0	24.294	0	TGF-beta receptor, type I/II extracellular region family protein.
Os01g0103400	AK109199	640	8.94	7.345	0.821588	down	147	112	25691238	23824068	0.131	2.279	0.256	Non-protein coding transcript, unclassifiable transcript.
Os01g0103600	AK059848	957	30.22	29.123	0.9637	down	743	664	25690642	23823516	0.506	0.443	0.694	Emopamil-binding family protein.
Os01g0103700	AK070525	3481	0.928	0.844	0.909483	down	83	70	25691302	23824110	0.614	0.254	0.794	Conserved hypothetical protein.
Os01g0103800	AK102782	2142	8.395	9.23	1.09946	up	462	471	25690923	23823709	0.157	2	0.296	Conserved hypothetical protein.
Os01g0103900	AK069975	2194	0.426	0.306	0.71831	down	24	16	25691361	23824164	0.383	0.76	0.584	Polynucleotidyl transferase, Ribonuclease H fold domain containing protein.
Os01g0104000	AK103808	2065	8.312	9.045	1.08819	up	441	445	25690944	23823735	0.221	1.497	0.387	C-type lectin domain containing protein.
Os01g0104100	AK072797	1642	30.224	27.582	0.912586	down	1275	1079	25690110	23823101	0.028	4.808	0.07	Zinc finger, RING-type domain containing protein.
Os01g0104200	016-091-G07	1532	0.711	0.575	0.80872	down	28	21	25691357	23824159	0.552	0.354	0.739	No apical meristem (NAM) protein domain containing protein.
Os01g0104400	AK071375	1390	124.527	118.162	0.948887	down	4447	3913	25686938	23820267	0.017	5.685	0.045	Ricin B-related lectin domain containing protein.
Os01g0104500	J075007M18	1491	0	0	-	-	0	0	25691385	23824180	NaN	NaN	NaN	No apical meristem (NAM) protein domain containing protein.
Os01g0104600	AK100613	2110	8.91	7.599	0.852862	down	483	382	25690902	23823798	0.022	5.272	0.057	Similar to Light-mediated development protein DET1 (Deetiolated1 homolog) (tDET1) (High pigmentation protein 2) (Protein dark green).
Os01g0104800	AK067602	2104	3.7	3.112	0.841081	down	200	156	25691185	23824024	0.116	2.469	0.232	Sas10/Utp3 family protein.
Os01g0104900	AK121535	1711	8.076	5.054	0.625805	down	355	206	25691030	23823974	0	29.142	0	Transferase family protein.
Os01g0105300	AK072732	2456	0.095	0.239	2.51579	up	6	14	25691379	23824166	0.08	3.059	0.171	Zinc finger, BED-type predicted domain containing protein.
Os01g0105400	AK106913	1950	7.146	9.17	1.28324	up	358	426	25691027	23823754	0.001	11.904	0.003	Similar to Kinesin heavy chain.
Os01g0105500	Os01g0105500	468	0	0	-	-	0	0	25691385	23824180	NaN	NaN	NaN	Conserved hypothetical protein.
Os01g0105700	AK119493	1506	0.233	0.195	0.83691	down	9	7	25691376	23824173	0.921	0.01	0.989	Helix-loop-helix DNA-binding domain containing protein.
Os01g0105800	AK066672	835	5.407	4.625	0.855373	down	116	92	25691269	23824088	0.292	1.109	0.477	Similar to Iron sulfur assembly protein 1.
Os01g0105900	AK066907	1548	48.076	60.141	1.25096	up	1912	2218	25689473	23821962	0	51.44	0	PfkB domain containing protein.
Os01g0106200	AK060999	942	30.04	35.602	1.18515	up	727	799	25690658	23823381	0.001	10.834	0.003	Similar to RER1A protein (AtRER1A).
Os01g0106300	AK061325	1265	83.232	67.457	0.81047	down	2705	2033	25688680	23822147	0	51.465	0	Similar to Isoflavone reductase homolog IRL (EC 1.3.1.-).
Os01g0106400	AK109339	1206	48.961	30.106	0.614898	down	1517	865	25689868	23823315	0	134.477	0	Similar to Isoflavone reductase homolog IRL (EC 1.3.1.-).
Os01g0106500	J090053L06	958	3.047	2.015	0.661306	down	75	46	25691310	23824134	0.032	4.598	0.078	Conserved hypothetical protein.
Os01g0106600	AK061314	1023	5.555	3.939	0.709091	down	146	96	25691239	23824084	0.01	6.638	0.028	Similar to Chitin-binding lectin 1 precursor (PL-I).
Os01g0106700	Os01g0106700	8718	3.308	3.341	1.00998	up	741	694	25690644	23823486	0.872	0.026	0.984	Armadillo-like helical domain containing protein.
Os01g0106800	AK059300	721	41.677	38.714	0.928906	down	772	665	25690613	23823515	0.171	1.873	0.317	Similar to RING-box protein 1A (Regulator of cullins 1a) (dRbx1).
Os01g0106900	AK099702	1899	54.829	63.547	1.159	up	2675	2875	25688710	23821305	0	30.053	0	Similar to 1-deoxy-D-xylulose 5-phosphate reductoisomerase (Fragment).
Os01g0107000	AK066969	1545	24.286	25.13	1.03475	up	964	925	25690421	23823255	0.472	0.517	0.673	Peroxisomal membrane anchor protein (Pex14p) domain containing protein.
Os01g0107300	AK059460	496	9.025	13.286	1.47213	up	115	157	25691270	23824023	0.002	9.685	0.007	Hypothetical protein.
Os01g0107700	AK070027	2031	1.514	1.529	1.00991	up	79	74	25691306	23824106	0.985	0	0.994	Similar to LIMONENE cyclase like protein.
Os01g0107900	AK058708	1173	43.138	45.481	1.05431	up	1300	1271	25690085	23822909	0.186	1.745	0.339	Conserved hypothetical protein.
Os01g0108000	AK100813	2581	8.279	6.7	0.809276	down	549	412	25690836	23823768	0.001	10.417	0.003	Conserved hypothetical protein.
Os01g0108200	AK071405	3374	15.62	14.879	0.952561	down	1354	1196	25690031	23822984	0.228	1.455	0.397	Similar to Prolyl endopeptidase (EC 3.4.21.26) (Post-proline cleaving enzyme) (PE).
Os01g0108400	Os01g0108400	705	5.963	4.644	0.778803	down	108	78	25691277	23824102	0.106	2.617	0.215	Basic helix-loop-helix dimerisation region bHLH domain containing protein.
Os01g0108500	014-001-B07	1958	0.08	0.086	1.075	up	4	4	25691381	23824176	0.805	0.061	0.939	Conserved hypothetical protein.
Os01g0108600	AK070332	1165	20.347	30.121	1.48037	up	609	836	25690776	23823344	0	54.603	0	Basic helix-loop-helix dimerisation region bHLH domain containing protein.
Os01g0108700	AK111316	624	0	0	-	-	0	0	25691385	23824180	NaN	NaN	NaN	Conserved hypothetical protein.
Os01g0108800	AK102103	2372	0.263	0.566	2.15209	up	16	32	25691369	23824148	0.015	5.967	0.04	Protein of unknown function DUF936, plant family protein.
Os01g0109000	AK120074	1458	4.672	4.606	0.985873	down	175	160	25691210	23824020	0.94	0.006	0.989	Similar to Group 3 LEA (Type I) protein.
Os01g0109100	J013000O14	3755	5.484	7.344	1.33917	up	529	657	25690856	23823523	0	24.897	0	Metal-dependent phosphohydrolase, HD subdomain containing protein.
Os01g0109500	AK058636	1226	0.254	0.514	2.02362	up	8	15	25691377	23824165	0.15	2.069	0.285	Conserved hypothetical protein.
Os01g0109700	AK121497	4570	42.458	41.359	0.974116	down	4985	4503	25686400	23819677	0.205	1.603	0.366	Similar to Paired amphipathic helix protein SIN3.
Os01g0109750	J090041H01	975	5.908	4.994	0.845295	down	148	116	25691237	23824064	0.194	1.685	0.351	Conserved hypothetical protein.
Os01g0110050	J065170O10	1672	0.07	0.025	0.357143	down	3	1	25691382	23824179	0.669	0.183	0.835	Conserved hypothetical protein.
Os01g0110100	J090073D03	5643	0.083	0.022	0.26506	down	12	3	25691373	23824177	0.048	3.914	0.111	Conserved hypothetical protein.
Os01g0110200	AK109646	970	11.316	5.539	0.489484	down	282	128	25691103	23824052	0	47.539	0	Conserved hypothetical protein.
Os01g0110400	AK103194	1571	25.569	29.898	1.16931	up	1032	1119	25690353	23823061	0	12.99	0	Similar to Acetyl-CoA C-acetyltransferase.
Os01g0110500	AK101096	3082	2.753	2.765	1.00436	up	218	203	25691167	23823977	0.995	0	0.998	Protein kinase-like domain containing protein.
Os01g0110700	AK100688	3414	0.388	0.246	0.634021	down	34	20	25691351	23824160	0.133	2.257	0.258	Similar to Phosphoenolpyruvate carboxylase (EC 4.1.1.31).
Os01g0110800	AK065190	1955	1.692	1.696	1.00236	up	85	79	25691300	23824101	0.949	0.004	0.989	Leucine-rich repeat, plant specific containing protein.
Os01g0111100	AK065672	1119	59.69	44.037	0.737762	down	1716	1174	25689669	23823006	0	65.169	0	Peptidyl-prolyl cis-trans isomerase, cyclophilin type domain containing protein.
Os01g0111200	AK102802	2355	31.833	31.12	0.977602	down	1926	1746	25689459	23822434	0.503	0.448	0.691	Conserved hypothetical protein.
Os01g0111250	Os01g0111250	540	5.766	4.742	0.822407	down	80	61	25691305	23824119	0.284	1.147	0.466	UspA domain containing protein.
Os01g0111300	AK105004	796	4.743	3.638	0.767025	down	97	69	25691288	23824111	0.106	2.61	0.215	Conserved hypothetical protein.
Os01g0111400	AK066455	2559	5.521	5.856	1.06068	up	363	357	25691022	23823823	0.452	0.564	0.652	Zinc finger, BED-type predicted domain containing protein.
Os01g0111500	AK108587	1475	0	0.085	-	up	0	3	25691385	23824177	0.204	1.611	0.364	Basic helix-loop-helix dimerisation region bHLH domain containing protein.
Os01g0111600	AK110620	1036	0	0	-	-	0	0	25691385	23824180	NaN	NaN	NaN	Similar to MOTHER of FT and TF1 protein.
Os01g0111700	AK108920	945	2.348	6.529	2.78066	up	57	147	25691328	23824033	0	47.171	0	Conserved hypothetical protein.
Os01g0111800	AK071433	637	43.812	46.191	1.0543	up	717	701	25690668	23823479	0.333	0.939	0.526	Conserved hypothetical protein.
Os01g0111900	AK103326	1024	114.262	93.212	0.815774	down	3006	2274	25688379	23821906	0	53.892	0	Glutelin family protein.
Os01g0112000	AK103623	652	0.358	0.193	0.539106	down	6	3	25691379	23824177	0.578	0.31	0.76	Conserved hypothetical protein.
Os01g0112100	AK100946	3691	0.907	0.603	0.664829	down	86	53	25691299	23824127	0.022	5.217	0.057	Conserved hypothetical protein.
Os01g0112201	015-032-E02	1250	1.681	1.209	0.719215	down	54	36	25691331	23824144	0.15	2.076	0.285	Conserved hypothetical protein.
Os01g0112300	016-070-B11	1085	4.843	3.869	0.798885	down	135	100	25691250	23824080	0.1	2.705	0.205	Protein of unknown function DUF1664 family protein.
Os01g0112400	AK106825	1020	0.076	0.165	2.17105	up	2	4	25691383	23824176	0.616	0.251	0.794	Major intrinsic protein family protein.
Os01g0112500	AK120201	1435	30.759	35.627	1.15826	up	1134	1218	25690251	23822962	0	12.54	0	Conserved hypothetical protein.
Os01g0112600	J023146B13	839	0	0	-	-	0	0	25691385	23824180	NaN	NaN	NaN	Conserved hypothetical protein.
Os01g0112866	Os01g0112866	2745	0	0	-	-	0	0	25691385	23824180	NaN	NaN	NaN	Disease resistance protein family protein.
Os01g0113000	Os01g0113000	3504	0	0	-	-	0	0	25691385	23824180	NaN	NaN	NaN	Peptidase C48, SUMO/Sentrin/Ubl1 family protein.
Os01g0113100	Os01g0113100	5367	0	0	-	-	0	0	25691385	23824180	NaN	NaN	NaN	Peptidase C48, SUMO/Sentrin/Ubl1 family protein.
Os01g0113200	AF044260	2069	1.355	2.252	1.66199	up	72	111	25691313	23824069	0.001	11.076	0.003	Similar to LRK14.
Os01g0113300	AK111565	2245	0.433	1.608	3.71363	up	25	86	25691360	23824094	0	38.917	0	Similar to ARK protein (Fragment).
Os01g0113350	Os01g0113350	1641	2.206	1.867	0.846328	down	93	73	25691292	23824107	0.322	0.982	0.513	Thaumatin, pathogenesis-related family protein.
Os01g0113400	AK073168	2662	1.769	1.75	0.989259	down	121	111	25691264	23824069	0.987	0	0.996	Similar to TAK19-1.
Os01g0113500	J100056K06	3486	0.837	0.626	0.747909	down	75	52	25691310	23824128	0.125	2.351	0.246	Protein kinase-like domain containing protein.
Os01g0113600	AK110685	656	0.653	1.344	2.05819	up	11	21	25691374	23824159	0.07	3.29	0.153	Conserved hypothetical protein.
Os01g0113650	Os01g0113650	2025	0.461	0.85	1.84382	up	24	41	25691361	23824139	0.022	5.279	0.057	Thaumatin, pathogenesis-related family protein.
Os01g0113700	009-151-G02	588	0.993	0.857	0.863041	down	15	12	25691370	23824168	0.85	0.036	0.97	Non-protein coding transcript, unclassifiable transcript.
Os01g0113800	AK111700	2399	0.665	0.735	1.10526	up	41	42	25691344	23824138	0.731	0.118	0.884	Protein kinase-like domain containing protein.
Os01g0113900	AK068796	2192	0.55	0.211	0.383636	down	31	11	25691354	23824169	0.006	7.542	0.018	Protein kinase domain containing protein.
Os01g0114100	AK068451	2239	9.457	11.679	1.23496	up	544	623	25690841	23823557	0	12.764	0	Similar to Protein kinase RLK17.
Os01g0114200	AK099453	846	4.463	4.961	1.11158	up	97	100	25691288	23824080	0.502	0.452	0.69	Conserved hypothetical protein.
Os01g0114300	AK120121	3176	4.486	4.48	0.998663	down	366	339	25691019	23823841	0.982	0	0.994	Protein kinase-like domain containing protein.
Os01g0114400	Os01g0114400	1887	0	0	-	-	0	0	25691385	23824180	NaN	NaN	NaN	Protein kinase-like domain containing protein.
Os01g0114500	Os01g0114500	1743	0.737	0.747	1.01357	up	33	31	25691352	23824149	0.941	0.005	0.989	Similar to LRK14.
Os01g0114550	J090020C13	2165	0.09	0.174	1.93333	up	5	9	25691380	23824171	0.344	0.894	0.538	Non-protein coding transcript, unclassifiable transcript.
Os01g0114600	Os01g0114600	1893	0.021	0.022	1.04762	up	1	1	25691384	23824179	0.502	0.451	0.69	Similar to Receptor-like kinase ARK1AS (Fragment).
Os01g0114700	Os01g0114700	1686	0.069	0.025	0.362319	down	3	1	25691382	23824179	0.669	0.183	0.835	Similar to LRK33.
Os01g0114800	AK070789	1672	0.047	0.075	1.59574	up	2	3	25691383	23824177	0.933	0.007	0.989	Conserved hypothetical protein.
Os01g0114900	Os01g0114900	915	0.043	0	0	down	1	0	25691384	23824180	0.97	0.001	0.989	Similar to LRK14.
Os01g0115100	J065188N13	772	2.723	2.284	0.838781	down	54	42	25691331	23824138	0.45	0.57	0.65	Hypothetical protein.
Os01g0115200	Os01g0115200	690	3.441	3.954	1.14908	up	61	65	25691324	23824115	0.49	0.477	0.69	Amidase family protein.
Os01g0115300	AK107581	1809	3.722	3.968	1.06609	up	173	171	25691212	23824009	0.591	0.289	0.771	Non-protein coding transcript, uncharacterized transcript.
Os01g0115600	AK121074	2004	0.35	0.44	1.25714	up	18	21	25691367	23824159	0.578	0.309	0.76	Similar to LRK14.
Os01g0115700	Os01g0115700	2181	0.089	0.058	0.651685	down	5	3	25691380	23824177	0.805	0.061	0.939	Protein kinase-like domain containing protein.
Os01g0115750	Os01g0115750	2055	0.189	0.225	1.19048	up	10	11	25691375	23824169	0.863	0.03	0.979	Protein kinase-like domain containing protein.
Os01g0115800	AK120293	2483	2.414	1.876	0.777133	down	154	111	25691231	23824069	0.048	3.893	0.111	Protein kinase domain containing protein.
Os01g0115900	Os01g0115900	1593	0.904	1.66	1.83628	up	37	63	25691348	23824117	0.004	8.345	0.012	Protein kinase-like domain containing protein.
Os01g0116000	Os01g0116000	2049	0	0.02	-	up	0	1	25691385	23824179	0.97	0.001	0.989	Protein kinase-like domain containing protein.
Os01g0116100	J080093F08	598	1.432	1.895	1.32332	up	22	27	25691363	23824153	0.403	0.698	0.604	Conserved hypothetical protein.
Os01g0116166	Os01g0116166	2337	0	0	-	-	0	0	25691385	23824180	NaN	NaN	NaN	Peptidase aspartic, catalytic domain containing protein.
Os01g0116200	AK074011	2282	0	0	-	-	0	0	25691385	23824180	NaN	NaN	NaN	Protein kinase-like domain containing protein.
Os01g0116300	J065191A02	2032	0.498	0.454	0.911647	down	26	22	25691359	23824158	0.863	0.03	0.979	Conserved hypothetical protein.
Os01g0116400	AK066041	2275	4.979	4.28	0.85961	down	291	232	25691094	23823948	0.093	2.813	0.193	Protein kinase-like domain containing protein.
Os01g0116500	Os01g0116500	531	14.88	15.809	1.06243	up	203	200	25691182	23823980	0.577	0.311	0.76	Conserved hypothetical protein.
Os01g0116600	AK073254	2245	5.444	5.385	0.989162	down	314	288	25691071	23823892	0.925	0.009	0.989	Zinc finger, RanBP2-type domain containing protein.
Os01g0116800	J090026O05	637	1.955	2.306	1.17954	up	32	35	25691353	23824145	0.58	0.306	0.762	Non-protein coding transcript, unclassifiable transcript.
Os01g0116900	Os01g0116900	1212	5.427	6.996	1.28911	up	169	202	25691216	23823978	0.017	5.706	0.045	Similar to LRK14.
Os01g0117000	Os01g0117000	2139	1.747	1.295	0.741271	down	96	66	25691289	23824114	0.071	3.262	0.154	Protein kinase-like domain containing protein.
Os01g0117100	Os01g0117100	1992	1.993	1.496	0.750627	down	102	71	25691283	23824109	0.073	3.211	0.158	Similar to LRK14.
Os01g0117200	AK120089	2341	0.083	0.036	0.433735	down	5	2	25691380	23824178	0.508	0.439	0.695	Similar to ARK protein (Fragment).
Os01g0117300	Os01g0117300	1464	0.053	0.029	0.54717	down	2	1	25691383	23824179	0.948	0.004	0.989	Protein kinase-like domain containing protein.
Os01g0117400	Os01g0117400	2058	0.057	0.041	0.719298	down	3	2	25691382	23824178	0.933	0.007	0.989	Protein kinase-like domain containing protein.
Os01g0117500	Os01g0117500	1926	0.02	0	0	down	1	0	25691384	23824180	0.97	0.001	0.989	Similar to LRK14.
Os01g0117600	AK065867	2358	0.611	0.801	1.31097	up	37	45	25691348	23824135	0.265	1.243	0.443	Protein kinase-like domain containing protein.
Os01g0117700	Os01g0117700	1911	0.306	0.505	1.65033	up	15	23	25691370	23824157	0.17	1.879	0.316	Similar to LRK14.
Os01g0117850	Os01g0117850	3108	0.188	0.257	1.36702	up	15	19	25691370	23824161	0.463	0.54	0.664	Conserved hypothetical protein.
Os01g0117900	AK061406	1488	40.101	15.966	0.398145	down	1533	566	25689852	23823614	0	391.882	0	Similar to Nodulin-like protein 5NG4.
Os01g0118000	AK099387	1476	24.736	24.058	0.972591	down	938	846	25690447	23823334	0.574	0.316	0.758	Similar to Fructose-bisphosphate aldolase (EC 4.1.2.13) (Fragment).
Os01g0118100	J090032O21	5066	6.761	7.068	1.04541	up	880	853	25690505	23823327	0.369	0.806	0.568	Similar to Maleless protein.
Os01g0118300	AK065788	2915	0.467	1.44	3.08351	up	35	100	25691350	23824080	0	36.615	0	Phosphatidyl serine synthase family protein.
Os01g0118400	J075055D21	2529	10.497	11.253	1.07202	up	682	678	25690703	23823502	0.209	1.576	0.371	Protein of unknown function DUF563 family protein.
Os01g0118600	Os01g0118600	1683	1.688	0.698	0.413507	down	73	28	25691312	23824152	0	16.65	0	Protein of unknown function DUF563 family protein.
Os01g0118700	AK070385	2087	23.425	27.232	1.16252	up	1256	1354	25690129	23822826	0	14.64	0	Similar to HGA4.
Os01g0119000	AK105948	1791	1.999	0.937	0.468734	down	92	40	25691293	23824140	0	16.566	0	Protein of unknown function DUF563 family protein.
Os01g0119100	J090050J22	2511	18.462	16.399	0.888257	down	1191	981	25690194	23823199	0.006	7.463	0.018	Protein of unknown function DUF563 family protein.
Os01g0119500	AK105256	1861	10.311	12.134	1.1768	up	493	538	25690892	23823642	0.01	6.666	0.028	Protein of unknown function DUF1618 domain containing protein.
Os01g0119800	AK105502	1446	0.081	0.087	1.07407	up	3	3	25691382	23824177	0.751	0.101	0.897	Non-protein coding transcript, putative npRNA.
Os01g0120300	009-145-A05	604	26.873	20.153	0.749935	down	417	290	25690968	23823890	0	14.075	0	Aminoacyl-tRNA synthetase, class 1a, anticodon-binding domain containing protein.
Os01g0120400	AK104753	1182	3.622	4.155	1.14716	up	110	117	25691275	23824063	0.334	0.934	0.527	Alanyl-tRNA synthetase, class IIc family protein.
Os01g0120500	AK070131	987	84.236	69.021	0.819377	down	2136	1623	25689249	23822557	0	36.674	0	Conserved hypothetical protein.
Os01g0120600	AK106261	1375	4.926	6.533	1.32623	up	174	214	25691211	23823966	0.006	7.422	0.018	Conserved hypothetical protein.
Os01g0120700	AK067227	1869	21.409	22.705	1.06054	up	1028	1011	25690357	23823169	0.192	1.702	0.348	Conserved hypothetical protein.
Os01g0120800	AK122166	3417	24.388	26.914	1.10358	up	2141	2191	25689244	23821989	0.001	10.417	0.003	Similar to Eukaryotic translation initiation factor 3 subunit 10 (eIF-3 theta) (Eukaryotic translation initiation factor 3 large subunit) (eIF3a).
Os01g0120900	AK110709	831	1.546	2.02	1.3066	up	33	40	25691352	23824140	0.305	1.05	0.492	Conserved hypothetical protein.
Os01g0121100	AK100063	1051	25.443	28.955	1.13803	up	687	725	25690698	23823455	0.016	5.771	0.043	Similar to SLL2.
Os01g0121200	AK108601	1401	1.167	0.689	0.590403	down	42	23	25691343	23824157	0.052	3.785	0.119	RINGv domain containing protein.
Os01g0121300	AK103404	2052	4.742	6.587	1.38908	up	250	322	25691135	23823858	0	15.007	0	Conserved hypothetical protein.
Os01g0121500	AK107776	632	3.511	4.251	1.21077	up	57	64	25691328	23824116	0.337	0.923	0.531	Conserved hypothetical protein.
Os01g0121600	J100088K02	754	7.279	22.212	3.05152	up	141	399	25691244	23823781	0	147.57	0	Conserved hypothetical protein.
Os01g0121700	AK120079	2470	20.344	19.679	0.967312	down	1291	1158	25690094	23823022	0.423	0.643	0.626	ABC transporter related domain containing protein.
Os01g0121800	AK105432	1796	7.91	9.582	1.21138	up	365	410	25691020	23823770	0.009	6.922	0.026	Glycosyl transferase, family 14 protein.
Os01g0121900	Os01g0121900	1956	0.04	0.043	1.075	up	2	2	25691383	23824178	0.669	0.183	0.835	Seven in absentia protein family protein.
Os01g0122000	AK109465	1541	0.505	0.327	0.647525	down	20	12	25691365	23824168	0.303	1.061	0.49	Conserved hypothetical protein.
Os01g0122200	AK107171	1394	0.084	0.181	2.15476	up	3	6	25691382	23824174	0.434	0.612	0.636	Seven in absentia protein family protein.
Os01g0122300	Os01g0122300	918	0	0	-	-	0	0	25691385	23824180	NaN	NaN	NaN	TRAF-like domain containing protein.
Os01g0123000	AK106806	1545	0	0	-	-	0	0	25691385	23824180	NaN	NaN	NaN	Similar to Retrofit.
Os01g0123500	Os01g0123500	849	0	0	-	-	0	0	25691385	23824180	NaN	NaN	NaN	Seven in absentia protein family protein.
Os01g0123900	AK104410	858	25.631	28.081	1.09559	up	565	574	25690820	23823606	0.131	2.281	0.256	Similar to Bowman-Birk type proteinase inhibitor (EBI).
Os01g0124000	AK065846	910	6.288	3.137	0.498887	down	147	68	25691238	23824112	0	23.374	0	Similar to Bowman Birk trypsin inhibitor.
Os01g0124100	AK062394	930	53.321	59.125	1.10885	up	1274	1310	25690111	23822870	0.009	6.792	0.026	Proteinase inhibitor I12, Bowman-Birk family protein.
Os01g0124400	AK067257	1071	127.565	173.54	1.3604	up	3510	4428	25687875	23819752	0	186.687	0	Similar to Bowman Birk trypsin inhibitor.
Os01g0124700	AK108197	800	71.181	87.254	1.2258	up	1463	1663	25689922	23822517	0	32.143	0	Conserved hypothetical protein.
Os01g0125500	J065087F04	1380	0.479	0.456	0.951983	down	17	15	25691368	23824165	0.971	0.001	0.989	Conserved hypothetical protein.
Os01g0125600	AK105015	1614	4.148	4.187	1.0094	up	172	161	25691213	23824019	0.976	0.001	0.992	Heavy metal transport/detoxification protein domain containing protein.
Os01g0125700	AK121965	1258	3.373	2.803	0.831011	down	109	84	25691276	23824096	0.228	1.456	0.397	Conserved hypothetical protein.
Os01g0125800	AK121927	2240	13.953	13.323	0.954848	down	803	711	25690582	23823469	0.383	0.761	0.584	Nitrous oxide reductase, N-terminal domain containing protein.
Os01g0125900	AK103631	3561	12.821	11.811	0.921223	down	1173	1002	25690212	23823178	0.059	3.569	0.133	Ubiquitin-conjugating enzyme, E2 domain containing protein.
Os01g0126000	AK109441	1131	0.723	0.408	0.564315	down	21	11	25691364	23824169	0.165	1.932	0.308	Non-protein coding transcript, putative npRNA.
Os01g0126100	AK106990	2150	0.724	0.586	0.809392	down	40	30	25691345	23824150	0.446	0.581	0.646	Cupredoxin domain containing protein.
Os01g0126200	AK121464	2214	31.241	27.035	0.865369	down	1777	1426	25689608	23822754	0	16.472	0	Conserved hypothetical protein.
Os01g0126300	Os01g0126300	1718	0.045	0.049	1.08889	up	2	2	25691383	23824178	0.669	0.183	0.835	Conserved hypothetical protein.
Os01g0126600	AK065750	1600	0.681	0.472	0.693098	down	28	18	25691357	23824162	0.282	1.159	0.464	Similar to X1 (Fragment).
Os01g0126900	AK109876	1909	0.143	0.066	0.461538	down	7	3	25691378	23824177	0.402	0.702	0.603	Similar to spore coat protein-like protein [Oryza sativa (japonica cultivar-group)].
Os01g0127000	AK105526	1669	0	0	-	-	0	0	25691385	23824180	NaN	NaN	NaN	Multicopper oxidase, type 1 domain containing protein.
Os01g0127100	AK106749	1688	0	0	-	-	0	0	25691385	23824180	NaN	NaN	NaN	Conserved hypothetical protein.
Os01g0127200	J100045I20	3084	0.025	0	0	down	2	0	25691383	23824180	0.502	0.451	0.69	Cupredoxin domain containing protein.
Os01g0127300	AK068846	1695	37.041	29.865	0.806269	down	1613	1206	25689772	23822974	0	32.056	0	SufBD family protein.
Os01g0127400	Os01g0127400	1194	5.477	4.429	0.808654	down	168	126	25691217	23824054	0.08	3.061	0.171	Conserved hypothetical protein.
Os01g0127500	AK106870	1209	0	0	-	-	0	0	25691385	23824180	NaN	NaN	NaN	NAD-dependent epimerase/dehydratase family protein.
Os01g0127600	AK102138	878	2.172	2.677	1.2325	up	49	56	25691336	23824124	0.331	0.945	0.524	Similar to Bowman-Birk type proteinase inhibitor D-II precursor (IV).
Os01g0127700	AK072972	3253	3.709	7.845	2.11513	up	310	608	25691075	23823572	0	121.558	0	Similar to Receptor-like protein kinase.
Os01g0127900	AK070177	1705	2.648	2.413	0.911254	down	116	98	25691269	23824082	0.541	0.374	0.73	Mannose-6-phosphate isomerase, type I family protein.
Os01g0128000	AK107424	1577	0.913	0.586	0.64184	down	37	22	25691348	23824158	0.123	2.382	0.243	Myb, DNA-binding domain containing protein.
Os01g0128100	AK071917	3169	1.584	1.099	0.693813	down	129	83	25691256	23824097	0.011	6.531	0.031	Similar to Bifunctional nuclease (Fragment).
Os01g0128200	AK059608	1290	7.905	7.972	1.00848	up	262	245	25691123	23823935	0.96	0.002	0.989	Similar to Nuclease I.
Os01g0128250	AK120005	1537	2.634	3.059	1.16135	up	104	112	25691281	23824068	0.303	1.062	0.49	Non-protein coding transcript, unclassifiable transcript.
Os01g0128300	Os01g0128300	693	4.999	13.446	2.68974	up	89	222	25691296	23823958	0	68.245	0	Conserved hypothetical protein.
Os01g0128400	AK121214	2243	17.752	28.819	1.62342	up	1023	1540	25690362	23822640	0	147.187	0	Conserved hypothetical protein.
Os01g0128700	AK061534	1025	3.532	3.972	1.12458	up	93	97	25691292	23824083	0.461	0.544	0.661	Hypothetical protein.
Os01g0128800	AK120447	3317	7.534	8.339	1.10685	up	642	659	25690743	23823521	0.071	3.255	0.154	C2 calcium/lipid-binding region, CaLB domain containing protein.
Os01g0129000	Os01g0129000	639	0	0	-	-	0	0	25691385	23824180	NaN	NaN	NaN	Conserved hypothetical protein.
Os01g0129500	AK066377	2304	1.926	1.421	0.737799	down	114	78	25691271	23824102	0.044	4.048	0.103	Protein of unknown function DUF1666 family protein.
Os01g0129600	Os01g0129600	924	0.042	0	0	down	1	0	25691384	23824180	0.97	0.001	0.989	Lateral organ boundaries, LOB domain containing protein.
Os01g0129800	AK107910	523	0.074	0	0	down	1	0	25691384	23824180	0.97	0.001	0.989	Conserved hypothetical protein.
Os01g0129950	Os01g0129950	312	0	0	-	-	0	0	25691385	23824180	NaN	NaN	NaN	Hypothetical protein.
Os01g0130000	AK061853	1581	34.714	34.461	0.992712	down	1410	1298	25689975	23822882	0.864	0.029	0.98	Cation efflux protein family protein.
Os01g0130100	AK069315	827	37.465	36.036	0.961858	down	796	710	25690589	23823470	0.467	0.529	0.667	Non-protein coding transcript, unclassifiable transcript.
Os01g0130400	AK102309	3485	2.826	2.072	0.733192	down	253	172	25691132	23824008	0.002	9.718	0.007	Similar to Alpha-xylosidase precursor (Fragment).
Os01g0130500	AK110956	1990	2.797	2.383	0.851984	down	143	113	25691242	23824067	0.226	1.468	0.394	Similar to Alpha-xylosidase precursor (Fragment).
Os01g0130900	AK105373	811	14.158	19.253	1.35987	up	295	372	25691090	23823808	0	15.362	0	Conserved hypothetical protein.
Os01g0131300	AK101998	953	90.059	100.773	1.11897	up	2205	2288	25689180	23821892	0	14.079	0	Conserved hypothetical protein.
Os01g0131600	AK101133	1871	125.924	104.588	0.830564	down	6053	4662	25685332	23819518	0	91.212	0	Similar to AP2 domain containing protein RAP2.6 (Fragment).
Os01g0131800	J100059I20	736	7.563	7.414	0.980299	down	143	130	25691242	23824050	0.918	0.011	0.989	Signal peptidase 22 kDa subunit family protein.
Os01g0131900	Os01g0131900	306	0.127	0.274	2.15748	up	1	2	25691384	23824178	0.948	0.004	0.989	Similar to Wound-induced protease inhibitor (WIP1).
Os01g0132000	AB059238	671	16.764	33.529	2.00006	up	289	536	25691096	23823644	0	94.218	0	Similar to Wound-induced protease inhibitor (WIP1).
Os01g0132050	J075009F14	4323	0.081	0.175	2.16049	up	9	18	25691376	23824162	0.081	3.048	0.172	Conserved hypothetical protein.
Os01g0132100	Os01g0132100	3579	0.076	0.152	2	up	7	13	25691378	23824167	0.196	1.669	0.353	Leucine rich repeat, N-terminal domain containing protein.
Os01g0132200	AK108153	914	0.085	0.184	2.16471	up	2	4	25691383	23824176	0.616	0.251	0.794	Conserved hypothetical protein.
Os01g0132400	AK106795	1558	0	0	-	-	0	0	25691385	23824180	NaN	NaN	NaN	Conserved hypothetical protein.
Os01g0132500	Os01g0132500	849	4.218	4.548	1.07824	up	92	92	25691293	23824088	0.661	0.192	0.835	Protein of unknown function DUF1639 family protein.
Os01g0132700	J065063N10	793	4.418	3.388	0.766863	down	90	64	25691295	23824116	0.121	2.409	0.24	Surfeit locus 5 family protein.
Os01g0132766	J100088J08	1298	2.159	1.843	0.853636	down	72	57	25691313	23824123	0.42	0.65	0.623	Zinc finger, C2H2-type domain containing protein.
Os01g0132800	AK068422	1156	9.529	8.388	0.88026	down	283	231	25691102	23823949	0.162	1.952	0.304	Peptidyl-tRNA hydrolase family protein.
Os01g0133100	AK108760	2074	0.638	1.113	1.74451	up	34	55	25691351	23824125	0.013	6.169	0.036	Conserved hypothetical protein.
Os01g0133200	AK060424	913	0.213	0.322	1.51174	up	5	7	25691380	23824173	0.675	0.176	0.839	Conserved hypothetical protein.
Os01g0133400	AK065247	1980	25.929	27.347	1.05469	up	1319	1290	25690066	23822890	0.18	1.794	0.33	Similar to Hexose transporter (Fragment).
Os01g0133500	AK101585	1897	6.463	5.355	0.828563	down	315	242	25691070	23823938	0.03	4.693	0.074	Beta-lactamase-like domain containing protein.
Os01g0133700	Os01g0133700	1215	0.032	0	0	down	1	0	25691384	23824180	0.97	0.001	0.989	Protein of unknown function DUF266, plant family protein.
Os01g0133900	Os01g0133900	2118	1.525	1.367	0.896393	down	83	69	25691302	23824111	0.555	0.349	0.742	Protein kinase-like domain containing protein.
Os01g0134200	AK102394	2989	0.208	0.239	1.14904	up	16	17	25691369	23824163	0.828	0.047	0.957	Conserved hypothetical protein.
Os01g0134500	AK111908	1252	17.814	15.656	0.878859	down	573	467	25690812	23823713	0.041	4.176	0.097	Similar to Delta-7-sterol-C5(6)-desaturase (EC 1.3.3.-) (Delta-7-C-5 sterol desaturase) (Delta7-sterol-C5-desaturase).
Os01g0134700	AK111442	1603	5.051	9.845	1.94912	up	208	376	25691177	23823804	0	61.861	0	Calmodulin binding protein-like family protein.
Os01g0134800	AK063402	1415	0.138	0.089	0.644928	down	5	3	25691380	23824177	0.805	0.061	0.939	Similar to (1,4)-beta-xylan endohydrolase, isoenzyme X-II (EC 3.2.1.8) (Fragment).
Os01g0134900	J075093D03	2416	5.929	3.631	0.612414	down	368	209	25691017	23823971	0	32.722	0	Similar to (1,4)-beta-xylan endohydrolase, isoenzyme X-II (EC 3.2.1.8) (Fragment).
Os01g0135000	AK119507	1440	1.108	0.991	0.894404	down	41	34	25691344	23824146	0.714	0.135	0.868	Similar to 1,4-beta-D xylan xylanohydrolase (Fragment).
Os01g0135400	AK066675	1951	2.195	1.377	0.627335	down	110	64	25691275	23824116	0.003	8.623	0.01	Conserved hypothetical protein.
Os01g0135700	AK062711	889	43.827	87.442	1.99516	up	1001	1852	25690384	23822328	0	325.343	0	Flagellar calcium-binding protein (calflagin) family protein.
Os01g0135800	AK063681	808	0.096	0.312	3.25	up	2	6	25691383	23824174	0.238	1.391	0.41	Similar to Cytosolic class I small heat shock protein 3B (Fragment).
Os01g0135900	AK064849	833	158.171	176.463	1.11565	up	3385	3502	25688000	23820678	0	20.51	0	Similar to Cytosolic class I small heat shock protein 3C (Fragment).
Os01g0136000	013-010-A12	787	0	0.053	-	up	0	1	25691385	23824179	0.97	0.001	0.989	Similar to Cytosolic class I small heat-shock protein HSP17.5.
Os01g0136100	X60820	805	0.677	0.365	0.539143	down	14	7	25691371	23824173	0.251	1.316	0.427	16.9 kDa class I heat shock protein.
Os01g0136200	AK121025	752	1.087	1.116	1.02668	up	21	20	25691364	23824160	0.943	0.005	0.989	16.9 kDa class I heat shock protein.
Os01g0136300	AK062428	734	1.326	0.801	0.604072	down	25	14	25691360	23824166	0.169	1.894	0.314	Conserved hypothetical protein.
Os01g0136400	AK065470	2390	6.905	9.607	1.39131	up	424	547	25690961	23823633	0	25.957	0	Protein kinase-like domain containing protein.
Os01g0136600	AK107801	712	4.319	4.068	0.941885	down	79	69	25691306	23824111	0.778	0.079	0.919	Non-protein coding transcript, unclassifiable transcript.
Os01g0136700	J100087C20	4235	0.358	0.922	2.57542	up	39	93	25691346	23824087	0	26.08	0	Conserved hypothetical protein.
Os01g0136750	J065089J11	1232	0.095	0.102	1.07368	up	3	3	25691382	23824177	0.751	0.101	0.897	Conserved hypothetical protein.
Os01g0136800	AK072170	2362	1.846	1.724	0.933911	down	112	97	25691273	23824083	0.672	0.18	0.838	Protein kinase-like domain containing protein.
Os01g0137100	Os01g0137100	765	0.661	0.604	0.913767	down	13	11	25691372	23824169	0.985	0	0.994	Conserved hypothetical protein.
Os01g0137150	J065002H05	580	0.067	0	0	down	1	0	25691384	23824180	0.97	0.001	0.989	Non-protein coding transcript, uncharacterized transcript.
Os01g0137200	Os01g0137200	1770	0.352	0.379	1.0767	up	16	16	25691369	23824164	0.971	0.001	0.989	Similar to Receptor serine/threonine kinase.
Os01g0137300	AK072903	3190	1.33	1.382	1.0391	up	109	105	25691276	23824075	0.834	0.044	0.962	Conserved hypothetical protein.
Os01g0137400	J075004C14	1060	0.955	1.307	1.36859	up	26	33	25691359	23824147	0.284	1.148	0.466	Protein kinase domain containing protein.
Os01g0137500	AK072359	3458	0.011	0.024	2.18182	up	1	2	25691384	23824178	0.948	0.004	0.989	Similar to Receptor protein kinase-like protein.
Os01g0137550	J065047L03	705	0.331	0.238	0.719033	down	6	4	25691379	23824176	0.844	0.039	0.967	Hypothetical protein.
Os01g0137700	AK099988	2208	1.04	1.616	1.55385	up	59	85	25691326	23824095	0.011	6.454	0.031	Conserved hypothetical protein.
Os01g0137800	AK067239	4939	0.701	1.105	1.57632	up	89	130	25691296	23824050	0.001	10.677	0.003	Non-protein coding transcript, unclassifiable transcript.
Os01g0138100	AK107843	981	0.397	0.3	0.755668	down	10	7	25691375	23824173	0.741	0.109	0.892	Conserved hypothetical protein.
Os01g0138300	AK099912	2175	0.805	1.004	1.2472	up	45	52	25691340	23824128	0.327	0.962	0.519	Protein kinase-like domain containing protein.
Os01g0138400	AK110482	2290	0.799	1.191	1.49061	up	47	65	25691338	23824115	0.045	4.032	0.105	Protein kinase-like domain containing protein.
Os01g0138500	AK073435	1430	4.328	36.28	8.38262	up	159	1236	25691226	23822944	0	1025.27	0	Protein of unknown function DUF789 family protein.
Os01g0138600	AK100982	1656	0.376	0.152	0.404255	down	16	6	25691369	23824174	0.076	3.144	0.163	phosphotransferase system, PEP-utilising enzyme, N-terminal domain containing protein.
Os01g0138800	AK106157	1564	0.149	0.403	2.7047	up	6	15	25691379	23824165	0.053	3.76	0.121	Peptidase C26 domain containing protein.
Os01g0138900	AK058378	1704	41.208	60.153	1.45974	up	1804	2442	25689581	23821738	0	150.046	0	Mandelate racemase/muconate lactonizing enzyme family protein.
Os01g0139000	Os01g0139000	642	2.122	2.158	1.01697	up	35	33	25691350	23824147	0.958	0.003	0.989	Reticulon family protein.
Os01g0139200	AK065080	2609	48.487	47.975	0.98944	down	3250	2982	25688135	23821198	0.685	0.165	0.847	Octicosapeptide/Phox/Bem1p domain containing protein.
Os01g0139600	AK073130	1575	0	0.053	-	up	0	2	25691385	23824178	0.438	0.602	0.637	Similar to Lipid phosphate phosphatase 2 (EC 3.1.3.-) (AtLPP2) (Phosphatidic acid phosphatase 2) (AtPAP2) (Prenyl diphosphate phosphatase).
Os01g0139700	J065118K13	560	0.834	1.499	1.79736	up	12	20	25691373	23824160	0.146	2.117	0.279	Conserved hypothetical protein.
Os01g0139900	AK121677	717	0	0.585	-	up	0	10	25691385	23824170	0.001	10.586	0.003	Conserved hypothetical protein.
Os01g0140100	AK068990	1832	48.548	33.978	0.699885	down	2285	1483	25689100	23822697	0	116.514	0	Peptidase A1, pepsin family protein.
Os01g0140400	AK063999	2497	3.835	2.706	0.705606	down	246	161	25691139	23824019	0.001	11.703	0.003	Leucine rich repeat, N-terminal domain containing protein.
Os01g0140500	AK058868	499	47.036	50.638	1.07658	up	603	602	25690782	23823578	0.211	1.567	0.374	Similar to 60S ribosomal protein L26B.
Os01g0141000	AK065008	1510	114.038	62.655	0.549422	down	4424	2254	25686961	23821926	0	563.343	0	Similar to RAV-like protein.
Os01g0141100	AK067644	1753	66.323	75.017	1.13109	up	2987	3133	25688398	23821047	0	23.088	0	Similar to Salt-induced AAA-Type ATPase.
Os01g0141600	AK066922	1631	7.828	8.055	1.029	up	328	313	25691057	23823867	0.747	0.104	0.897	Protein of unknown function DUF647 family protein.
Os01g0141700	AB082381	2102	1.741	1.218	0.699598	down	94	61	25691291	23824119	0.035	4.46	0.085	UV-damaged DNA binding protein 2.
Os01g0141900	AK070848	2556	7.249	6.519	0.899296	down	476	397	25690909	23823783	0.126	2.335	0.248	Conserved hypothetical protein.
Os01g0142000	Os01g0142000	1092	9.125	8.303	0.909918	down	256	216	25691129	23823964	0.328	0.955	0.52	Conserved hypothetical protein.
Os01g0142100	AK065031	2054	26.795	22.254	0.830528	down	1414	1089	25689971	23823091	0	21.174	0	Peptidase M50 family protein.
Os01g0142200	AK103082	1024	6.082	5.698	0.936863	down	160	139	25691225	23824041	0.613	0.255	0.794	Conserved hypothetical protein.
Os01g0142300	AK060202	1633	4.743	3.804	0.802024	down	199	148	25691186	23824032	0.047	3.951	0.109	Glycosyl transferase, group 1 domain containing protein.
Os01g0142500	AK067964	1794	19.766	19.279	0.975362	down	911	824	25690474	23823356	0.621	0.244	0.799	Homeodomain-like containing protein.
Os01g0142800	AK070036	2306	42.789	39.717	0.928206	down	2535	2182	25688850	23821998	0.011	6.445	0.031	Similar to Peptide transporter.
Os01g0143100	AK072025	1349	5.049	4.792	0.949099	down	175	154	25691210	23824026	0.675	0.176	0.839	Mitochondrial substrate carrier family protein.
Os01g0143300	AK108438	1075	3.041	2.733	0.898718	down	84	70	25691301	23824110	0.562	0.337	0.748	Similar to Glycine-rich protein (Fragment).
Os01g0143400	Os01g0143400	2016	0	0	-	-	0	0	25691385	23824180	NaN	NaN	NaN	Protein of unknown function DUF594 family protein.
Os01g0143500	Os01g0143500	2709	0	0	-	-	0	0	25691385	23824180	NaN	NaN	NaN	Zinc finger, BED-type predicted domain containing protein.
Os01g0143700	Os01g0143700	780	0	0	-	-	0	0	25691385	23824180	NaN	NaN	NaN	Mitochondrial glycoprotein family protein.
Os01g0143800	AK066079	1168	49.954	32.056	0.64171	down	1499	892	25689886	23823288	0	112.961	0	Mitochondrial glycoprotein family protein.
Os01g0143900	AK120731	658	11.476	9.505	0.82825	down	194	149	25691191	23824031	0.093	2.828	0.193	Conserved hypothetical protein.
Os01g0144000	AK101834	1398	11.861	12.79	1.07832	up	426	426	25690959	23823754	0.286	1.138	0.469	Conserved hypothetical protein.
Os01g0144100	AK058909	929	53.253	44.459	0.834864	down	1271	984	25690114	23823196	0	18.001	0	Similar to Thylakoid lumenal 15 kDa protein, chloroplast precursor (p15).
Os01g0144200	AK059740	1056	11.39	10.613	0.931782	down	309	267	25691076	23823913	0.421	0.647	0.624	Conserved hypothetical protein.
Os01g0144300	AK072770	1430	0.463	0.294	0.634989	down	17	10	25691368	23824170	0.335	0.93	0.528	Conserved hypothetical protein.
Os01g0144600	AK061501	986	10.224	9.238	0.90356	down	259	217	25691126	23823963	0.29	1.12	0.475	Conserved hypothetical protein.
Os01g0144800	AK110697	802	0	0.157	-	up	0	3	25691385	23824177	0.204	1.611	0.364	Conserved hypothetical protein.
Os01g0144900	AK101726	2183	0.178	0.288	1.61798	up	10	15	25691375	23824165	0.322	0.98	0.513	Hypothetical protein.
Os01g0145000	Os01g0145000	351	0.222	0.239	1.07658	up	2	2	25691383	23824178	0.669	0.183	0.835	Conserved hypothetical protein.
Os01g0145200	J065083J24	981	2.024	1.883	0.930336	down	51	44	25691334	23824136	0.804	0.062	0.939	Conserved hypothetical protein.
Os01g0145600	AK072818	898	2.341	1.776	0.75865	down	54	38	25691331	23824142	0.228	1.456	0.397	Conserved hypothetical protein.
Os01g0145950	Os01g0145950	159	2.203	1.584	0.71902	down	9	6	25691376	23824174	0.71	0.138	0.865	Hypothetical protein.
Os01g0146101	J075009F07	854	5.697	5.407	0.949096	down	125	110	25691260	23824070	0.737	0.113	0.889	Conserved hypothetical protein.
Os01g0146200	J090080H03	967	0.04	0.043	1.075	up	1	1	25691384	23824179	0.502	0.451	0.69	Conserved hypothetical protein.
Os01g0146600	AK109179	501	0	0	-	-	0	0	25691385	23824180	NaN	NaN	NaN	Conserved hypothetical protein.
Os01g0146700	Os01g0146700	2178	0	0	-	-	0	0	25691385	23824180	NaN	NaN	NaN	Integrase, catalytic region domain containing protein.
Os01g0146801	Os01g0146801	219	0	0	-	-	0	0	25691385	23824180	NaN	NaN	NaN	Conserved hypothetical protein.
Os01g0147200	AK121921	2130	32.765	33.106	1.01041	up	1793	1680	25689592	23822500	0.773	0.083	0.915	IWS1, C-terminal family protein.
Os01g0147300	J075148G02	1895	0.678	0.576	0.849558	down	33	26	25691352	23824154	0.622	0.242	0.8	Rhomboid-like protein family protein.
Os01g0147400	Os01g0147400	1236	0.157	0.17	1.0828	up	5	5	25691380	23824175	0.844	0.039	0.967	Region of unknown function XH domain containing protein.
Os01g0147600	Os01g0147600	600	0.843	0.839	0.995255	down	13	12	25691372	23824168	0.85	0.036	0.97	Conserved hypothetical protein.
Os01g0147700	AK066686	2554	10.318	7.774	0.753441	down	677	473	25690708	23823707	0	22.342	0	Region of unknown function, putative Zinc finger, XS and XH domain containing protein.
Os01g0147800	AK106926	1796	0.563	0.748	1.3286	up	26	32	25691359	23824148	0.345	0.891	0.539	Protein of unknown function DUF547 domain containing protein.
Os01g0147900	AK060920	1052	307.873	336.831	1.09406	up	8321	8442	25683064	23815738	0	33.779	0	Triosephosphate isomerase, cytosolic (EC 5.3.1.1) (TIM) (Triose- phosphate isomerase).
Os01g0148000	003-130-H05	4546	13.52	14.081	1.04149	up	1579	1525	25689806	23822655	0.265	1.242	0.443	Conserved hypothetical protein.
Os01g0148100	AK067134	2264	6.877	6.118	0.889632	down	400	330	25690985	23823850	0.124	2.364	0.245	Conserved hypothetical protein.
Os01g0148200	AK108014	677	0	0	-	-	0	0	25691385	23824180	NaN	NaN	NaN	Hypothetical protein.
Os01g0148400	AK099977	2281	9.402	9.293	0.988407	down	551	505	25690834	23823675	0.873	0.025	0.984	Brix domain containing protein.
Os01g0148500	AK060256	1540	16.631	17.553	1.05544	up	658	644	25690727	23823536	0.344	0.894	0.538	Protein of unknown function DUF1677, Oryza sativa family protein.
Os01g0148700	AK101727	1478	16.144	15.108	0.935828	down	613	532	25690772	23823648	0.276	1.187	0.457	Protein of unknown function DUF1677, Oryza sativa family protein.
Os01g0149200	AK069318	3031	0.013	0.042	3.23077	up	1	3	25691384	23824177	0.563	0.334	0.748	Similar to Metallothionein-like protein type 2.
Os01g0149350	Os01g0149350	2973	0.026	0.056	2.15385	up	2	4	25691383	23824176	0.616	0.251	0.794	Disease resistance protein family protein.
Os01g0149400	D29712	270	14.416	18.655	1.29405	up	100	120	25691285	23824060	0.066	3.39	0.145	Similar to Histone H2B.1.
Os01g0149500	AK100477	3143	0.149	0.2	1.34228	up	12	15	25691373	23824165	0.561	0.338	0.748	Similar to Resistance gene analog PIC23 (Fragment).
Os01g0149600	J013159K20	728	7.646	6.054	0.791787	down	143	105	25691242	23824075	0.078	3.102	0.167	Similar to Histone H2B.1.
Os01g0149700	Os01g0149700	3063	0.33	0.425	1.28788	up	26	31	25691359	23824149	0.415	0.664	0.617	Protein kinase-like domain containing protein.
Os01g0149800	U43530	264	43.199	37.363	0.864904	down	293	235	25691092	23823945	0.106	2.616	0.215	Metallothionein-like protein type 2.
Os01g0149900	AK066489	2793	5.142	4.689	0.911902	down	369	312	25691016	23823868	0.245	1.354	0.419	Conserved hypothetical protein.
Os01g0150000	AK060948	1204	95.983	82.693	0.861538	down	2969	2372	25688416	23821808	0	29.279	0	3-oxo-5-alpha-steroid 4-dehydrogenase, C-terminal domain containing protein.
Os01g0150100	AK071085	2020	3.642	3.429	0.941516	down	189	165	25691196	23824015	0.608	0.264	0.789	Similar to Geranylgeranyltransferase beta subunit.
Os01g0150200	AK099465	1162	8.006	6.574	0.821134	down	239	182	25691146	23823998	0.05	3.845	0.115	Protein tyrosine phosphatase-like protein, PTPLA family protein.
Os01g0150500	Os01g0150500	705	0	0	-	-	0	0	25691385	23824180	NaN	NaN	NaN	Protein tyrosine phosphatase-like protein, PTPLA family protein.
Os01g0150800	AK072612	1264	1.786	1.395	0.781075	down	58	42	25691327	23824138	0.26	1.269	0.437	Protein tyrosine phosphatase-like protein, PTPLA family protein.
Os01g0150900	AK058767	492	6.725	6.825	1.01487	up	85	80	25691300	23824100	0.986	0	0.995	Conserved hypothetical protein.
Os01g0150950	Os01g0150950	1029	4.01	4.365	1.08853	up	106	107	25691279	23824073	0.582	0.303	0.763	Conserved hypothetical protein.
Os01g0151100	AK120777	2505	16.331	18.398	1.12657	up	1051	1098	25690334	23823082	0.006	7.514	0.018	HSP20-like chaperone domain containing protein.
Os01g0151200	AK120558	1990	106.482	99.219	0.931791	down	5444	4704	25685941	23819476	0	12.546	0	Similar to Inner membrane protein ALBINO3, chloroplast precursor. Splice isoform 2.
Os01g0151400	AK120703	2393	6.701	7.262	1.08372	up	412	414	25690973	23823766	0.263	1.252	0.44	Gamma-glutamyltranspeptidase family protein.
Os01g0151500	Os01g0151500	1479	6.764	5.08	0.751035	down	257	179	25691128	23824001	0.004	8.481	0.012	Gamma-glutamyltranspeptidase family protein.
Os01g0151600	AK063435	1639	7.932	11.704	1.47554	up	334	457	25691051	23823723	0	29.224	0	Conserved hypothetical protein.
Os01g0151700	AK099949	1428	29.956	25.308	0.844839	down	1099	861	25690286	23823319	0	13.635	0	Similar to Short-chain dehydrogenase Tic32.
Os01g0151900	J065206N09	2360	0.511	0.427	0.835616	down	31	24	25691354	23824156	0.596	0.281	0.776	Protein prenyltransferase domain containing protein.
Os01g0152000	AK103666	4485	0.113	0.168	1.48673	up	13	18	25691372	23824162	0.353	0.864	0.549	Protein kinase-like domain containing protein.
Os01g0152300	J053046N17	665	9.482	7.322	0.7722	down	162	116	25691223	23824064	0.038	4.316	0.091	Similar to Histone H2B.1.
Os01g0152500	Os01g0152500	2571	0.076	0.098	1.28947	up	5	6	25691380	23824174	0.9	0.016	0.989	Zinc finger, SWIM-type domain containing protein.
Os01g0152600	Os01g0152600	4233	0.395	0.307	0.777215	down	43	31	25691342	23824149	0.338	0.917	0.532	Serine/threonine protein kinase domain containing protein.
Os01g0152700	AK059159	280	26.273	23.536	0.895825	down	189	157	25691196	23824023	0.334	0.934	0.527	Similar to Histone H2B (CaH2B).
Os01g0152800	AK102745	3428	0.84	0.686	0.816667	down	74	56	25691311	23824124	0.287	1.132	0.471	Protein kinase-like domain containing protein.
Os01g0152900	AB075378	543	9.104	7.266	0.798111	down	127	94	25691258	23824086	0.11	2.55	0.222	Similar to Histone H2B.1.
Os01g0152950	J033060C23	1584	5.725	5.273	0.921048	down	233	199	25691152	23823981	0.421	0.648	0.624	Cyclin-like F-box domain containing protein.
Os01g0153000	Os01g0153000	3129	0.012	0.013	1.08333	up	1	1	25691384	23824179	0.502	0.451	0.69	Protein kinase-like domain containing protein.
Os01g0153100	J080013I19	809	22.036	17.537	0.795834	down	458	338	25690927	23823842	0.002	10.011	0.007	Similar to Histone H2B-3 (Fragment).
Os01g0153200	Os01g0153200	3420	0.888	0.712	0.801802	down	78	58	25691307	23824122	0.233	1.423	0.404	Ribosomal protein S8 family protein.
Os01g0153300	J080075I08	755	45.574	36.804	0.807566	down	884	662	25690501	23823518	0	17.225	0	Similar to Histone H2B.1.
Os01g0153400	AK059454	1331	16.026	14.065	0.877636	down	548	446	25690837	23823734	0.044	4.074	0.103	Similar to Aspartyl-tRNA synthetase (EC 6.1.1.12) (Aspartate--tRNA ligase) (AspRS).
Os01g0153500	Os01g0153500	732	0	0	-	-	0	0	25691385	23824180	NaN	NaN	NaN	Protein of unknown function DUF674 family protein.
Os01g0153700	AK105875	1788	2.982	3.474	1.16499	up	137	148	25691248	23824032	0.219	1.511	0.384	Conserved hypothetical protein.
Os01g0153800	Os01g0153800	1068	0	0	-	-	0	0	25691385	23824180	NaN	NaN	NaN	Esterase/lipase/thioesterase domain containing protein.
Os01g0154000	AK108752	902	0.043	0	0	down	1	0	25691384	23824180	0.97	0.001	0.989	Hypothetical protein.
Os01g0154300	Os01g0154300	756	0	0	-	-	0	0	25691385	23824180	NaN	NaN	NaN	Conserved hypothetical protein.
Os01g0154500	AK108793	1359	0.029	0	0	down	1	0	25691384	23824180	0.97	0.001	0.989	Conserved hypothetical protein.
Os01g0154600	AK106595	1035	1.015	1.176	1.15862	up	27	29	25691358	23824151	0.677	0.173	0.841	Conserved hypothetical protein.
Os01g0154900	Os01g0154900	945	0	0.044	-	up	0	1	25691385	23824179	0.97	0.001	0.989	Esterase/lipase/thioesterase domain containing protein.
Os01g0155000	AK060305	1274	0.092	0.066	0.717391	down	3	2	25691382	23824178	0.933	0.007	0.989	Esterase/lipase/thioesterase domain containing protein.
Os01g0155400	AK063770	1578	12.999	11.491	0.883991	down	527	432	25690858	23823748	0.061	3.501	0.136	Conserved hypothetical protein.
Os01g0155500	AK099840	3037	2.461	4.575	1.859	up	192	331	25691193	23823849	0	48.005	0	Similar to Resistance protein candidate (Fragment).
Os01g0155600	AK071635	1376	35.982	34.806	0.967317	down	1272	1141	25690113	23823039	0.427	0.632	0.63	Similar to Splicing factor RSZ33.
Os01g0155800	J065061I19	687	0.793	1.894	2.3884	up	14	31	25691371	23824149	0.008	7.087	0.023	Conserved hypothetical protein.
Os01g0156000	AK106969	1181	0	0.036	-	up	0	1	25691385	23824179	0.97	0.001	0.989	Similar to Myb family DNA-binding protein.
Os01g0156300	AK107993	837	0.465	0.401	0.862366	down	10	8	25691375	23824172	0.94	0.006	0.989	Similar to Cappuccino protein.
Os01g0157200	AK108577	1531	0	0	-	-	0	0	25691385	23824180	NaN	NaN	NaN	Conserved hypothetical protein.
Os01g0157500	Os01g0157500	600	0	0	-	-	0	0	25691385	23824180	NaN	NaN	NaN	Conserved hypothetical protein.
Os01g0157600	AK106766	1020	0	0	-	-	0	0	25691385	23824180	NaN	NaN	NaN	Ankyrin repeat containing protein.
Os01g0157800	AK121694	709	1.976	1.598	0.808704	down	36	27	25691349	23824153	0.477	0.505	0.678	Heat shock protein DnaJ, N-terminal domain containing protein.
Os01g0157900	AK072658	1133	36.725	55.163	1.50206	up	1069	1489	25690316	23822691	0	104.203	0	Protein of unknown function Cys-rich family protein.
Os01g0158000	AK103127	1864	12.508	13.038	1.04237	up	599	579	25690786	23823601	0.495	0.466	0.69	Importin alpha-2 subunit.
Os01g0158100	AK109233	911	24.61	19.213	0.780699	down	576	417	25690809	23823763	0	14.739	0	Pentatricopeptide repeat containing protein.
Os01g0158200	AK071183	1749	8.902	10.152	1.14042	up	400	423	25690985	23823757	0.064	3.419	0.142	Similar to Serine carboxypeptidase II-1 precursor (EC 3.4.16.6) (CP-MII.1) (Fragment).
Os01g0158400	AK102322	942	3.677	7.129	1.93881	up	89	160	25691296	23824020	0	25.583	0	Galactose-binding like domain containing protein.
Os01g0158500	J065005P06	4207	1.027	1.975	1.92308	up	111	198	25691274	23823982	0	31.183	0	Arginyl-tRNA synthetase, class Ic family protein.
Os01g0158600	AK070173	3288	3.978	3.945	0.991704	down	336	309	25691049	23823871	0.947	0.004	0.989	Leucine rich repeat, N-terminal domain containing protein.
Os01g0158900	AK066765	3179	3.649	3.855	1.05645	up	298	292	25691087	23823888	0.53	0.394	0.718	Zinc finger, RING-type domain containing protein.
Os01g0159000	AK106273	1259	4.019	10.669	2.65464	up	130	320	25691255	23823860	0	96.798	0	Conserved hypothetical protein.
Os01g0159200	AK108308	746	17.218	9.79	0.568591	down	330	174	25691055	23824006	0	37.472	0	Conserved hypothetical protein.
Os01g0159300	AK073728	2000	17.165	21.973	1.2801	up	882	1047	25690503	23823133	0	29.081	0	Zinc finger, RING-type domain containing protein.
Os01g0159400	AK100550	1978	22.177	21.39	0.964513	down	1127	1008	25690258	23823172	0.417	0.66	0.619	Similar to Acyl-coenzyme A oxidase 4, peroxisomal (EC 1.3.3.6) (AOX 4) (Short- chain acyl-CoA oxidase) (SAOX) (AtCX4) (G6p) (AtG6).
Os01g0159500	AK069408	1164	0	0	-	-	0	0	25691385	23824180	NaN	NaN	NaN	Hypothetical protein.
Os01g0159600	AK064055	863	0	0.049	-	up	0	1	25691385	23824179	0.97	0.001	0.989	Small hydrophilic plant seed protein family protein.
Os01g0159800	AK106292	1080	4.649	3.459	0.744031	down	129	89	25691256	23824091	0.036	4.382	0.087	Basic helix-loop-helix dimerisation region bHLH domain containing protein.
Os01g0160100	AK069905	2095	5.184	4.989	0.962384	down	279	249	25691106	23823931	0.692	0.157	0.852	Similar to Pyruvate decarboxylase isozyme 2 (EC 4.1.1.1) (PDC) (Fragment).
Os01g0160200	AK102533	3212	0	0.013	-	up	0	1	25691385	23824179	0.97	0.001	0.989	Leucine rich repeat, N-terminal domain containing protein.
Os01g0160300	Os01g0160300	918	3.053	3.384	1.10842	up	72	74	25691313	23824106	0.59	0.29	0.77	Zinc finger, CCHC-type domain containing protein.
Os01g0160700	Os01g0160700	3069	0.076	0.041	0.539474	down	6	3	25691379	23824177	0.578	0.31	0.76	Leucine rich repeat, N-terminal domain containing protein.
Os01g0160800	AB051108	1271	13.291	18.659	1.40388	up	434	565	25690951	23823615	0	28.196	0	Similar to Protein synthesis inhibitor II (EC 3.2.2.22) (Ribosome-inactivating protein II) (rRNA N-glycosidase).
Os01g0160900	Os01g0160900	1485	0	0	-	-	0	0	25691385	23824180	NaN	NaN	NaN	Leucine-rich repeat, plant specific containing protein.
Os01g0161000	Os01g0161000	2028	0	0	-	-	0	0	25691385	23824180	NaN	NaN	NaN	Leucine rich repeat, N-terminal domain containing protein.
Os01g0161200	AK065680	3102	0.213	0.284	1.33333	up	17	21	25691368	23824159	0.472	0.518	0.673	Conserved hypothetical protein.
Os01g0161300	Os01g0161300	3342	0.268	0.352	1.31343	up	23	28	25691362	23824152	0.407	0.688	0.609	Leucine rich repeat, N-terminal domain containing protein.
Os01g0162300	AK108785	1080	7.965	49.786	6.2506	up	221	1281	25691164	23822899	0	907.724	0	Leucine-rich repeat, plant specific containing protein.
Os01g0162400	AK108484	946	3.95	34.431	8.71671	up	96	776	25691289	23823404	0	654.589	0	Conserved hypothetical protein.
Os01g0162500	J090054M21	3146	0.186	0.24	1.29032	up	15	18	25691370	23824162	0.572	0.319	0.756	Leucine-rich repeat, typical subtype containing protein.
Os01g0162800	J065025B15	1593	1.368	1.08	0.789474	down	56	41	25691329	23824139	0.292	1.109	0.477	Leucine rich repeat, N-terminal domain containing protein.
Os01g0162900	AK064678	1929	0.222	0.631	2.84234	up	11	29	25691374	23824151	0.003	8.8	0.01	Conserved hypothetical protein.
Os01g0163000	AK072107	3092	0.29	0.638	2.2	up	23	47	25691362	23824133	0.002	9.534	0.007	Leucine rich repeat, N-terminal domain containing protein.
Os01g0164400	AK061428	1041	18.321	17.822	0.972763	down	490	442	25690895	23823738	0.698	0.151	0.855	RNA-binding region RNP-1 (RNA recognition motif) domain containing protein.
Os01g0164500	AK068747	2140	3.019	2.726	0.902948	down	166	139	25691219	23824041	0.406	0.691	0.608	Similar to ATP-dependent RNA helicase-like protein.
Os01g0164600	AK099645	1359	48.031	41.573	0.865545	down	1677	1346	25689708	23822834	0	15.498	0	Protein phosphatase 2C-like domain containing protein.
Os01g0164700	AK066699	2219	4.894	4.748	0.970168	down	279	251	25691106	23823929	0.76	0.093	0.905	Protein of unknown function DUF410 family protein.
Os01g0164800	AK064572	1352	1.036	1.18	1.139	up	36	38	25691349	23824142	0.659	0.194	0.833	Hypothetical protein.
Os01g0164900	AK064137	1528	0.739	0.797	1.07848	up	29	29	25691356	23824151	0.876	0.024	0.985	BRCA2 repeat containing protein.
Os01g0165000	AK121956	3638	5.414	11.642	2.15035	up	506	1009	25690879	23823171	0	209.566	0	DRE binding protein 2.
Os01g0165100	AK103011	1695	2.457	6.018	2.44933	up	107	243	25691278	23823937	0	64.131	0	Conserved hypothetical protein.
Os01g0165200	AK066661	2660	1.624	1.578	0.971675	down	111	100	25691274	23824080	0.888	0.02	0.989	STAT protein family protein.
Os01g0165400	Os01g0165400	330	0.354	0.89	2.51412	up	3	7	25691382	23824173	0.283	1.155	0.465	Conserved hypothetical protein.
Os01g0165800	AK119338	2479	1.083	1.338	1.23546	up	69	79	25691316	23824101	0.231	1.437	0.401	Conserved hypothetical protein.
Os01g0166100	AK103697	1364	19.89	21.11	1.06134	up	697	686	25690688	23823494	0.28	1.167	0.462	Similar to Ca(2+)-dependent nuclease.
Os01g0166200	AK111019	846	0.46	0.595	1.29348	up	10	12	25691375	23824168	0.696	0.152	0.854	Conserved hypothetical protein.
Os01g0166300	J065188L13	1637	0.048	0.077	1.60417	up	2	3	25691383	23824177	0.933	0.007	0.989	Hypothetical protein.
Os01g0166500	AK122083	1078	10.868	7.164	0.659183	down	301	184	25691084	23823996	0	19.953	0	Conserved hypothetical protein.
Os01g0166700	AK067805	1300	12.366	14.949	1.20888	up	413	463	25690972	23823717	0.006	7.686	0.018	Saposin family protein.
Os01g0166800	AK073783	2028	1.459	1.118	0.766278	down	76	54	25691309	23824126	0.157	2.008	0.296	Conserved hypothetical protein.
Os01g0167100	AK072599	1233	3.125	3.268	1.04576	up	99	96	25691286	23824084	0.81	0.058	0.943	Conserved hypothetical protein.
Os01g0167400	AB051107	1294	6.588	6.715	1.01928	up	219	207	25691166	23823973	0.882	0.022	0.989	Similar to Protein synthesis inhibitor II (EC 3.2.2.22) (Ribosome-inactivating protein II) (rRNA N-glycosidase).
Os01g0167500	AK119227	1692	42.558	43.909	1.03174	up	1850	1770	25689535	23822410	0.356	0.852	0.553	Protein of unknown function DUF250 domain containing protein.
Os01g0167700	AK069523	3765	0.279	0.279	1	-	27	25	25691358	23824155	0.894	0.018	0.989	Conserved hypothetical protein.
Os01g0167750	Os01g0167750	1887	1.073	0.979	0.912395	down	52	44	25691333	23824136	0.73	0.119	0.884	Tetratricopeptide-like helical domain containing protein.
Os01g0167800	AK101983	3072	2.749	2.856	1.03892	up	217	209	25691168	23823971	0.732	0.117	0.885	Protein of unknown function DUF1723 domain containing protein.
Os01g0167900	AK072705	1852	0.631	0.725	1.14897	up	30	32	25691355	23824148	0.672	0.18	0.838	KIP1-like domain containing protein.
Os01g0168000	AK120808	442	0	0	-	-	0	0	25691385	23824180	NaN	NaN	NaN	Conserved hypothetical protein.
Os01g0168100	AK121992	2182	31.467	51.823	1.6469	up	1764	2694	25689621	23821486	0	271.485	0	t-snare domain containing protein.
Os01g0168200	AK103756	938	14.192	12.172	0.857666	down	342	272	25691043	23823908	0.064	3.438	0.142	Similar to Thioredoxin-like protein.
Os01g0168300	AK063678	1280	11.282	9.903	0.87777	down	371	302	25691014	23823878	0.1	2.709	0.205	Conserved hypothetical protein.
Os01g0168400	AK120658	1928	13.001	10.733	0.825552	down	644	493	25690741	23823687	0.001	10.147	0.003	Zinc finger, RING-type domain containing protein.
Os01g0168500	AK072657	1729	12.494	11.92	0.954058	down	555	491	25690830	23823689	0.466	0.532	0.666	WD40-like domain containing protein.
Os01g0168600	Os01g0168600	1344	4.865	4.934	1.01418	up	168	158	25691217	23824022	0.943	0.005	0.989	Similar to Auxin-independent growth promoter-like protein.
Os01g0168800	Os01g0168800	1011	8.278	4.567	0.551703	down	215	110	25691170	23824070	0	26.488	0	Epoxide hydrolase family protein.
Os01g0169400	AK105527	1324	0.029	0.032	1.10345	up	1	1	25691384	23824179	0.502	0.451	0.69	Similar to LOB domain protein 25.
Os01g0169500	AK120051	5731	11.138	10.254	0.920632	down	1640	1400	25689745	23822780	0.024	5.102	0.061	Armadillo-like helical domain containing protein.
Os01g0169800	AK061054	1162	2.412	2.059	0.853648	down	72	57	25691313	23824123	0.42	0.65	0.623	Allinase, C-terminal domain containing protein.
Os01g0169900	AK121293	2231	24.687	27.318	1.10657	up	1415	1452	25689970	23822728	0.007	7.249	0.021	Protein of unknown function DUF1421 family protein.
Os01g0170000	AK061224	1218	52.026	105.728	2.03221	up	1628	3068	25689757	23821112	0	563.443	0	Raffinose synthase family protein.
Os01g0170100	J075126J08	1350	1.816	1.461	0.804515	down	63	47	25691322	23824133	0.299	1.077	0.486	D111/G-patch domain containing protein.
Os01g0170300	J065161B03	4125	1.425	0.794	0.557193	down	151	78	25691234	23824102	0	17.919	0	Protein kinase-like domain containing protein.
Os01g0170400	Os01g0170400	1995	0	0	-	-	0	0	25691385	23824180	NaN	NaN	NaN	HAT dimerisation domain containing protein.
Os01g0170500	AK106837	1943	1.462	0.951	0.650479	down	73	44	25691312	23824136	0.028	4.82	0.07	Protein of unknown function DUF239, plant domain containing protein.
Os01g0170600	AK067202	2802	3.723	3.445	0.925329	down	268	230	25691117	23823950	0.414	0.668	0.615	Universal stress protein (Usp) family protein.
Os01g0170700	AK101269	2320	0.336	0.308	0.916667	down	20	17	25691365	23824163	0.921	0.01	0.989	Thiol-activated cytolysin family protein.
Os01g0170800	AK101200	1793	1.259	0.702	0.557585	down	58	30	25691327	23824150	0.011	6.507	0.031	Protein prenyltransferase domain containing protein.
Os01g0170900	AK111084	1003	0.349	0.502	1.4384	up	9	12	25691376	23824168	0.542	0.372	0.731	Conserved hypothetical protein.
Os01g0171000	AK060282	1903	6.872	6.198	0.901921	down	336	281	25691049	23823899	0.215	1.536	0.379	Similar to Leucine-rich repeat receptor-like kinase.
Os01g0171200	AK109475	2668	0.015	0.047	3.13333	up	1	3	25691384	23824177	0.563	0.334	0.748	Conserved hypothetical protein.
Os01g0171800	AK067987	1576	18.573	18.031	0.970818	down	752	677	25690633	23823503	0.594	0.284	0.774	Conserved hypothetical protein.
Os01g0172000	AK068405	1644	8.476	9.625	1.13556	up	358	377	25691027	23823803	0.092	2.845	0.192	ALG3 family protein.
Os01g0172100	AK060343	1652	5.16	5.412	1.04884	up	219	213	25691166	23823967	0.655	0.2	0.83	Similar to Triose phosphate/phosphate translocator, non-green plastid, chloroplast precursor (CTPT).
Os01g0172200	AK100326	2863	6.689	6.979	1.04335	up	492	476	25690893	23823704	0.531	0.393	0.72	WW/Rsp5/WWP domain containing protein.
Os01g0172300	AK106113	1033	16.24	16.05	0.9883	down	431	395	25690954	23823785	0.893	0.018	0.989	Conserved hypothetical protein.
Os01g0172400	D73411	2990	133.902	143.218	1.06957	up	10286	10202	25681099	23813978	0	23.103	0	Phospholipase D alpha 1 precursor (EC 3.1.4.4) (PLD alpha 1) (Choline phosphatase 1) (Phosphatidylcholine-hydrolyzing phospholipase D 1).
Os01g0172600	AK058554	777	9.819	5.996	0.610653	down	196	111	25691189	23824069	0	17.378	0	Conserved hypothetical protein.
Os01g0172800	AK067273	822	32.768	30.842	0.941223	down	692	604	25690693	23823576	0.289	1.124	0.473	Embryo-specific 3 family protein.
Os01g0173000	Os01g0173000	585	18.564	13.489	0.726621	down	279	188	25691106	23823992	0.001	11.327	0.003	Putative thiol-disulphide oxidoreductase DCC family protein.
Os01g0173100	AK121114	704	36.049	33.21	0.921246	down	652	557	25690733	23823623	0.163	1.944	0.305	Alba, DNA/RNA-binding protein family protein.
Os01g0173600	Os01g0173600	648	0.06	0	0	down	1	0	25691384	23824180	0.97	0.001	0.989	Glyoxalase/bleomycin resistance protein/dioxygenase domain containing protein.
Os01g0173900	AK121690	5017	15.074	16.214	1.07563	up	1943	1938	25689442	23822242	0.024	5.08	0.061	Similar to MRP-like ABC transporter.
Os01g0174000	Os01g0174000	612	44.711	38.888	0.869764	down	703	567	25690682	23823613	0.014	5.999	0.038	Similar to Transcription factor HY5-like (HY5 homolog). Splice isoform 2.
Os01g0174100	AK120465	704	14.652	11.149	0.76092	down	265	187	25691120	23823993	0.005	8.015	0.015	Conserved hypothetical protein.
Os01g0174200	AK121228	684	0.683	0.614	0.898975	down	12	10	25691373	23824170	0.971	0.001	0.989	Conserved hypothetical protein.
Os01g0174300	AK071324	1401	4.056	3.775	0.93072	down	146	126	25691239	23824054	0.596	0.282	0.776	NADH:cytochrome b5 reductase (CBR) family protein.
Os01g0174401	J075002C18	3595	0.942	1.226	1.30149	up	87	105	25691298	23824075	0.08	3.063	0.171	Non-protein coding transcript, putative npRNA.
Os01g0174500	AK070484	1183	3.553	4.009	1.12834	up	108	113	25691277	23824067	0.407	0.689	0.609	Prolyl 4-hydroxylase, alpha subunit domain containing protein.
Os01g0174600	AK107662	1212	0	0	-	-	0	0	25691385	23824180	NaN	NaN	NaN	Zinc finger, CCCH-type domain containing protein.
Os01g0174700	AK101660	1974	1.065	0.808	0.758685	down	54	38	25691331	23824142	0.228	1.456	0.397	Similar to Akt (Fragment).
Os01g0174900	AK060966	895	12.264	13.976	1.1396	up	282	298	25691103	23823882	0.126	2.345	0.248	Glutaredoxin-related protein family protein.
Os01g0175000	AK106131	1200	42.005	37.602	0.895179	down	1295	1075	25690090	23823105	0.008	7.114	0.023	Phospholipase/Carboxylesterase family protein.
Os01g0175100	AK071289	887	101.587	77.371	0.761623	down	2315	1635	25689070	23822545	0	71.694	0	Kv1.4 voltage-gated K+ channel family protein.
Os01g0175200	Os01g0175200	846	0.138	0.298	2.15942	up	3	6	25691382	23824174	0.434	0.612	0.636	Tetratricopeptide-like helical domain containing protein.
Os01g0175300	Os01g0175300	1572	0	0	-	-	0	0	25691385	23824180	NaN	NaN	NaN	Nucleic acid-binding, OB-fold domain containing protein.
Os01g0175400	AK102191	1338	0.378	0.314	0.830688	down	13	10	25691372	23824170	0.813	0.056	0.945	Ankyrin repeat containing protein.
Os01g0175500	AK121275	1936	2.332	1.8	0.77187	down	116	83	25691269	23824097	0.081	3.037	0.172	Protein of unknown function DUF1618 domain containing protein.
Os01g0175600	AK072421	2331	0.017	0	0	down	1	0	25691384	23824180	0.97	0.001	0.989	HCO3- transporter, eukaryote family protein.
Os01g0175700	Os01g0175700	1350	0.058	0.124	2.13793	up	2	4	25691383	23824176	0.616	0.251	0.794	UDP-glucuronosyl/UDP-glucosyltransferase family protein.
Os01g0176000	AK103303	1807	1.896	2.253	1.18829	up	88	97	25691297	23824083	0.271	1.213	0.451	UDP-glucuronosyl/UDP-glucosyltransferase family protein.
Os01g0176100	Os01g0176100	1506	1.008	0.502	0.498016	down	39	18	25691346	23824162	0.017	5.741	0.045	UDP-glucuronosyl/UDP-glucosyltransferase family protein.
Os01g0176200	AK064351	1725	2.956	3.796	1.28417	up	131	156	25691254	23824024	0.04	4.229	0.095	UDP-glucuronosyl/UDP-glucosyltransferase family protein.
Os01g0176300	Os01g0176300	1998	0.156	0.399	2.55769	up	8	19	25691377	23824161	0.032	4.586	0.078	Protein prenyltransferase domain containing protein.
Os01g0176400	AK111327	867	5.073	4.26	0.83974	down	113	88	25691272	23824092	0.246	1.348	0.42	Similar to Photoreceptor-interacting protein-like.
Os01g0176500	AK102552	2807	0.347	0.374	1.07781	up	25	25	25691360	23824155	0.9	0.016	0.989	Conserved hypothetical protein.
Os01g0176700	AK109808	1947	2.379	1.962	0.824716	down	119	91	25691266	23824089	0.187	1.743	0.341	Homeodomain-like containing protein.
Os01g0176800	J100055F19	3603	0.108	0.163	1.50926	up	10	14	25691375	23824166	0.425	0.636	0.628	Conserved hypothetical protein.
Os01g0177100	AK072687	3500	0.1	0.168	1.68	up	9	14	25691376	23824166	0.309	1.034	0.497	Similar to STYLOSA protein.
Os01g0177200	AK103230	2909	16.511	14.573	0.882624	down	1234	1010	25690151	23823170	0.003	8.565	0.01	Similar to Ubiquitin-specific protease 14.
Os01g0177400	AB056518	1113	3.427	7.957	2.32186	up	98	211	25691287	23823969	0	50.426	0	GA 3beta-hydroxylase.
Os01g0177900	AK061474	1246	5.967	6.535	1.09519	up	191	194	25691194	23823986	0.4	0.709	0.603	ABC-2 type transporter domain containing protein.
Os01g0178000	AK067702	1732	26.788	23.411	0.873936	down	1192	966	25690193	23823214	0.002	9.596	0.007	Aminotransferase, class I and II domain containing protein.
Os01g0178100	AK122048	1665	8.767	6.958	0.793658	down	375	276	25691010	23823904	0.004	8.341	0.012	Conserved hypothetical protein.
Os01g0178200	Os01g0178200	1002	6.293	7.205	1.14492	up	162	172	25691223	23824008	0.237	1.397	0.409	Protein of unknown function DUF92, transmembrane family protein.
Os01g0178300	AK062450	539	3.466	2.492	0.718984	down	48	32	25691337	23824148	0.178	1.811	0.328	Conserved hypothetical protein.
Os01g0178400	AK108850	845	6.495	4.918	0.757198	down	141	99	25691244	23824081	0.038	4.287	0.091	Similar to Protein phosphatase 2A B'kappa subunit.
Os01g0178500	AK109373	1118	38.819	26.994	0.695381	down	1115	719	25690270	23823461	0	58.551	0	Similar to Auxin-responsive protein (Aux/IAA) (Fragment).
Os01g0178600	Os01g0178600	1365	0	0	-	-	0	0	25691385	23824180	NaN	NaN	NaN	Peptidase A1, pepsin family protein.
Os01g0178700	AK103147	2106	1.663	2.511	1.50992	up	90	126	25691295	23824054	0.003	8.645	0.01	Similar to Membrane associated protein with a RING finger, 4xtransmembrane domain, transcripts identified by EST.
Os01g0178900	AK110770	1681	2.802	2.422	0.864383	down	121	97	25691264	23824083	0.316	1.006	0.507	Hypothetical protein.
Os01g0179000	015-092-B11	1726	3.315	2.894	0.873002	down	147	119	25691238	23824061	0.297	1.087	0.483	Transferase family protein.
Os01g0179200	AK106425	1340	12.142	16.32	1.34409	up	418	521	25690967	23823659	0	20.135	0	Syntaxin/epimorphin family protein.
Os01g0179300	AK066179	1557	33.599	32.485	0.966844	down	1344	1205	25690041	23822975	0.406	0.689	0.608	Conserved hypothetical protein.
Os01g0179400	AK063507	3389	7.844	6.725	0.857343	down	683	543	25690702	23823637	0.008	7.05	0.023	Conserved hypothetical protein.
Os01g0179500	AK105394	3542	12.813	12.929	1.00905	up	1166	1091	25690219	23823089	0.848	0.037	0.97	Conserved hypothetical protein.
Os01g0179600	011-013-B01	1629	172.229	156.276	0.907373	down	7208	6065	25684177	23818115	0	31.105	0	UDP-glucuronosyl/UDP-glucosyltransferase family protein.
Os01g0179700	AK069903	1042	12.402	16.314	1.31543	up	332	405	25691053	23823775	0	13.527	0	Similar to GTP-binding protein YPTM2.
Os01g0179800	AK069734	1750	30.071	15.183	0.504905	down	1352	633	25690033	23823547	0	214.349	0	TMS membrane protein/tumour differentially expressed protein family protein.
Os01g0179901	J075153K16	896	0	0.047	-	up	0	1	25691385	23824179	0.97	0.001	0.989	Conserved hypothetical protein.
Os01g0180000	AK103199	2206	2.153	5.385	2.50116	up	122	283	25691263	23823897	0	77.616	0	Pistil-specific extensin-like protein family protein.
Os01g0180300	AK120377	2714	25.155	21.064	0.837368	down	1754	1362	25689631	23822818	0	24.126	0	Lipoprotein, type 6 family protein.
Os01g0180400	AK108226	1090	1.393	2.927	2.10122	up	39	76	25691346	23824104	0	14.341	0	Protein of unknown function DUF581 family protein.
Os01g0180600	AK122068	4000	2.491	2.025	0.812927	down	256	193	25691129	23823987	0.033	4.549	0.081	Similar to MutS homolog 7 (Fragment).
Os01g0180700	J065037E24	3453	0.473	0.353	0.7463	down	42	29	25691343	23824151	0.267	1.234	0.445	Conserved hypothetical protein.
Os01g0180800	AK100676	3136	57.268	64.795	1.13143	up	4614	4841	25686771	23819339	0	35.917	0	Heat shock protein Hsp70 family protein.
Os01g0180900	Os01g0180900	1302	0	0	-	-	0	0	25691385	23824180	NaN	NaN	NaN	Prolyl 4-hydroxylase, alpha subunit domain containing protein.
Os01g0181000	Os01g0181000	1821	9.063	7.676	0.84696	down	424	333	25690961	23823847	0.025	5.012	0.063	Frigida-like family protein.
Os01g0181200	Os01g0181200	426	0.274	0	0	down	3	0	25691382	23824180	0.253	1.309	0.428	Conserved hypothetical protein.
Os01g0181900	Os01g0181900	1518	0	0	-	-	0	0	25691385	23824180	NaN	NaN	NaN	Conserved hypothetical protein.
Os01g0182100	AK066557	1683	2.567	2.045	0.79665	down	111	82	25691274	23824098	0.135	2.238	0.262	Protein of unknown function DUF1618 domain containing protein.
Os01g0182200	AK109424	1112	34.793	33.292	0.956859	down	994	882	25690391	23823298	0.352	0.866	0.548	Similar to Small basic membrane integral protein ZmSIP1-2.
Os01g0182300	AK062827	742	5.875	4.073	0.693277	down	112	72	25691273	23824108	0.017	5.648	0.045	Conserved hypothetical protein.
Os01g0182400	AK070335	2034	4.267	3.549	0.831732	down	223	172	25691162	23824008	0.077	3.136	0.165	Conserved hypothetical protein.
Os01g0182500	Os01g0182500	831	45.2	50.51	1.11748	up	965	1000	25690420	23823180	0.015	5.95	0.04	Similar to GIGANTEA protein.
Os01g0182600	AK072166	4251	59.013	65.306	1.10664	up	6445	6614	25684940	23817566	0	33.43	0	GIGANTEA protein.
Os01g0182700	AY341853	1471	0.476	0.257	0.539916	down	18	9	25691367	23824171	0.175	1.841	0.323	Similar to WRKY transcription factor 34.
Os01g0182900	AK061255	1353	11.824	10.641	0.899949	down	411	343	25690974	23823837	0.16	1.979	0.3	Conserved hypothetical protein.
Os01g0183000	Os01g0183000	1104	4.936	5.513	1.1169	up	140	145	25691245	23824035	0.382	0.764	0.583	Similar to GmCK3p (EC 2.7.1.32) (Fragment).
Os01g0183100	AK111760	2050	3.171	2.58	0.813623	down	167	126	25691218	23824054	0.09	2.877	0.188	WD40-like domain containing protein.
Os01g0183300	AK110423	2292	0.968	1.612	1.66529	up	57	88	25691328	23824092	0.003	8.722	0.01	Endonuclease/exonuclease/phosphatase domain containing protein.
Os01g0183400	Os01g0183400	717	0.326	0.059	0.180982	down	6	1	25691379	23824179	0.144	2.138	0.276	Histone-fold domain containing protein.
Os01g0183500	J075041H05	803	0	0	-	-	0	0	25691385	23824180	NaN	NaN	NaN	Cytochrome P450 family protein.
Os01g0183600	AK110852	1788	2.22	1.479	0.666216	down	102	63	25691283	23824117	0.013	6.198	0.036	Cytochrome P450 family protein.
Os01g0183633	J065028M18	1411	3.421	3.51	1.02602	up	124	118	25691261	23824062	0.891	0.019	0.989	Conserved hypothetical protein.
Os01g0183700	Os01g0183700	1824	0.107	0.184	1.71963	up	5	8	25691380	23824172	0.489	0.478	0.69	Zinc finger, FYVE/PHD-type domain containing protein.
Os01g0183800	AK106385	1603	23.31	21.288	0.913256	down	960	813	25690425	23823367	0.06	3.543	0.134	Protein of unknown function DUF295 family protein.
Os01g0184000	AK071130	1710	2.345	2.651	1.13049	up	103	108	25691282	23824072	0.41	0.678	0.611	NUC156 family protein.
Os01g0184200	AK071240	807	22.235	12.899	0.580121	down	461	248	25690924	23823932	0	49.384	0	Similar to 17.5 kDa class II heat shock protein.
Os01g0184300	AK065985	2735	6.475	6.001	0.926795	down	455	391	25690930	23823789	0.284	1.146	0.466	Nucleic acid-binding, OB-fold domain containing protein.
Os01g0184500	AK060699	2147	14.34	9.99	0.696653	down	791	511	25690594	23823669	0	41.054	0	DEAD/DEAH box helicase, N-terminal domain containing protein.
Os01g0184700	AK061353	1283	4.126	5.627	1.36379	up	136	172	25691249	23824008	0.008	7.065	0.023	Conserved hypothetical protein.
Os01g0184800	AK073377	1067	11.418	12.706	1.1128	up	313	323	25691072	23823857	0.191	1.712	0.347	Phosducin family protein.
Os01g0184900	AK066832	2507	35.601	32.799	0.921294	down	2293	1959	25689092	23822221	0.008	7.031	0.023	Similar to SSRP1 protein.
Os01g0185200	AK065125	2732	20.388	20.68	1.01432	up	1431	1346	25689954	23822834	0.722	0.126	0.876	Glutamyl-tRNA synthetase, class Ic family protein.
Os01g0185250	AK107836	986	39.121	46.018	1.1763	up	991	1081	25690394	23823099	0	13.489	0	Non-protein coding transcript, unclassifiable transcript.
Os01g0185300	AK065131	1591	87.682	112.098	1.27846	up	3584	4249	25687801	23819931	0	117.622	0	Transferase family protein.
Os01g0185350	AK110554	1033	84.403	111.823	1.32487	up	2240	2752	25689145	23821428	0	98.071	0	Non-protein coding transcript, unclassifiable transcript.
Os01g0185400	AK112064	1923	16.051	11.874	0.739767	down	793	544	25690592	23823636	0	29.46	0	WD40-like domain containing protein.
Os01g0185500	012-031-D02	2556	1.706	1.642	0.962485	down	112	100	25691273	23824080	0.836	0.043	0.963	Protein of unknown function DUF1637 family protein.
Os01g0185900	Os01g0185900	1524	0.715	0.331	0.462937	down	28	12	25691357	23824168	0.03	4.69	0.074	Similar to WRKY 1 (Fragment).
Os01g0186000	AY341854	791	2.46	4.723	1.91992	up	50	89	25691335	23824091	0	13.587	0	Similar to WRKY transcription factor 10.
Os01g0186200	AK109372	1559	11.41	10.796	0.946188	down	457	401	25690928	23823779	0.439	0.599	0.638	Similar to Phototropin.
Os01g0186600	AK108138	935	0.25	0.404	1.616	up	6	9	25691379	23824171	0.507	0.44	0.695	Conserved hypothetical protein.
Os01g0186700	AK121977	2027	20.566	24.352	1.18409	up	1071	1176	25690314	23823004	0	15.861	0	Similar to Protein kinase GhCLK1 (Fragment).
Os01g0186900	AK105331	1182	2.964	15.128	5.10391	up	90	426	25691295	23823754	0	262.157	0	Conserved hypothetical protein.
Os01g0187000	AK064094	1302	0.269	0.129	0.479554	down	9	4	25691376	23824176	0.325	0.968	0.516	Conserved hypothetical protein.
Os01g0187200	AK110797	1277	0.213	0.066	0.309859	down	7	2	25691378	23824178	0.213	1.552	0.376	Non-protein coding transcript, unclassifiable transcript.
Os01g0187300	AK064460	1505	0	0	-	-	0	0	25691385	23824180	NaN	NaN	NaN	Non-protein coding transcript, uncharacterized transcript.
Os01g0187400	AK099852	4969	20.218	21.574	1.06707	up	2581	2554	25688804	23821626	0.021	5.348	0.054	Conserved hypothetical protein.
Os01g0187500	AK111592	2142	8.141	6.976	0.856897	down	448	356	25690937	23823824	0.032	4.6	0.078	Similar to Zfwd3 protein (Fragment).
Os01g0187600	AK109624	1799	0.065	0.023	0.353846	down	3	1	25691382	23824179	0.669	0.183	0.835	Similar to Cytokinin dehydrogenase 1 precursor (EC 1.5.99.12) (Cytokinin oxidase 1) (CKO 1) (COX 1) (ZmCKX1).
Os01g0187700	AK101445	529	1.177	0.952	0.808836	down	16	12	25691369	23824168	0.713	0.136	0.867	Conserved hypothetical protein.
Os01g0187900	AK071611	1432	11.443	18.056	1.57791	up	421	616	25690964	23823564	0	52.623	0	Similar to Transcription factor MYBS2.
Os01g0188100	J100072I17	2891	39.731	37.575	0.945735	down	2951	2588	25688434	23821592	0.039	4.243	0.093	Conserved hypothetical protein.
Os01g0188200	AK106248	3248	4.889	4.523	0.925138	down	408	350	25690977	23823830	0.301	1.068	0.488	Conserved hypothetical protein.
Os01g0188400	D16499	2351	57.814	58.846	1.01785	up	3492	3296	25687893	23820884	0.474	0.513	0.675	NADP-dependent malic enzyme, chloroplast precursor (EC 1.1.1.40) (NADP-ME).
Os01g0188800	Os01g0188800	1641	0.071	0.026	0.366197	down	3	1	25691382	23824179	0.669	0.183	0.835	Protein of unknown function DUF1618 domain containing protein.
Os01g0188900	AK066235	1823	14.647	12.687	0.866184	down	686	551	25690699	23823629	0.013	6.194	0.036	Similar to Ankyrin-like protein-like protein.
Os01g0189100	AK071981	3017	0.658	0.529	0.803951	down	51	38	25691334	23824142	0.358	0.844	0.555	Ubiquitin domain containing protein.
Os01g0189160	Os01g0189160	810	0	0	-	-	0	0	25691385	23824180	NaN	NaN	NaN	Reverse transcriptase, RNA-dependent DNA polymerase family protein.
Os01g0189700	AK100662	2669	4.944	5.19	1.04976	up	339	330	25691046	23823850	0.556	0.347	0.743	Ankyrin repeat containing protein.
Os01g0189800	AK101747	1865	14.108	12.919	0.915722	down	676	574	25690709	23823606	0.127	2.328	0.25	Protein of unknown function DUF1618 domain containing protein.
Os01g0190000	Os01g0190000	1008	28.807	22.07	0.766133	down	746	530	25690639	23823650	0	21.993	0	Taurine catabolism dioxygenase TauD/TfdA family protein.
Os01g0190300	AK100314	1790	11.742	21.245	1.80932	up	540	906	25690845	23823274	0	122.74	0	Similar to Auxin-responsive protein IAA26 (Indoleacetic acid-induced protein 26) (Phytochrome-associated protein 1).
Os01g0190400	AK064011	1868	0.542	0.539	0.994465	down	26	24	25691359	23824156	0.9	0.016	0.989	Similar to Hexokinase.
Os01g0190500	AK119868	1833	0.127	0.092	0.724409	down	6	4	25691379	23824176	0.844	0.039	0.967	IQ calmodulin-binding region domain containing protein.
Os01g0190900	Os01g0190900	3768	0	0	-	-	0	0	25691385	23824180	NaN	NaN	NaN	Similar to mutator-like transposase [Oryza sativa (japonica cultivar-group)].
Os01g0191000	Os01g0191000	483	0.484	0.435	0.89876	down	6	5	25691379	23824175	0.9	0.016	0.989	Conserved hypothetical protein.
Os01g0191100	AK058815	693	37.351	42.519	1.13836	up	665	702	25690720	23823478	0.018	5.61	0.048	Similar to Acidic ribosomal protein P2a-4 (Fragment).
Os01g0191200	AK100363	1307	82.195	98.689	1.20067	up	2760	3073	25688625	23821107	0	48.544	0	Similar to Acid phosphatase.
Os01g0191300	AK061716	1668	8.167	5.536	0.67785	down	350	220	25691035	23823960	0	20.527	0	No apical meristem (NAM) protein domain containing protein.
Os01g0191400	AK101179	2838	0.027	0	0	down	2	0	25691383	23824180	0.502	0.451	0.69	Hypothetical protein.
Os01g0191500	AK101856	2010	22.076	25.769	1.16729	up	1140	1234	25690245	23822946	0	14.04	0	Similar to Mitochondrial processing peptidase.
Os01g0191700	AK121093	1997	44.108	66.839	1.51535	up	2263	3180	25689122	23821000	0	231.777	0	Similar to Pyrophosphate-fructose-6-phosphate 1-phosphotransferase-like protein (Pyrophosphate-dependent phosphofructo-1-kinase-like protein).
Os01g0191800	AK102360	1276	0.305	0.329	1.07869	up	10	10	25691375	23824170	0.956	0.003	0.989	Similar to Serine/threonine-protein kinase 12 (EC 2.7.1.37) (Aurora-B) (Fragment).
Os01g0191900	AK109125	1089	10.258	12.874	1.25502	up	287	334	25691098	23823846	0.005	7.765	0.015	Similar to Blind.
Os01g0192000	AK100770	1991	78.238	87.806	1.12229	up	4002	4165	25687383	23820015	0	27.064	0	Similar to Zinc finger transcription factor.
Os01g0192300	AK062109	1474	30.949	56.696	1.83192	up	1172	1991	25690213	23822189	0	280.212	0	Similar to I-box binding factor (Fragment).
Os01g0192550	J065164G16	1267	0.522	0.398	0.762452	down	17	12	25691368	23824168	0.588	0.293	0.768	Conserved hypothetical protein.
Os01g0192600	AK100731	1480	7.837	11.004	1.40411	up	298	388	25691087	23823792	0	19.271	0	Ndr family protein.
Os01g0192900	J065067C08	1772	8.215	7.343	0.893853	down	374	310	25691011	23823870	0.154	2.031	0.291	1-aminocyclopropane-1-carboxylate synthase family protein.
Os01g0193400	AK107005	1850	1.199	1.066	0.889074	down	57	47	25691328	23824133	0.618	0.249	0.796	Conserved hypothetical protein.
Os01g0193500	Os01g0193500	1362	3.658	2.959	0.808912	down	128	96	25691257	23824084	0.131	2.284	0.256	Conserved hypothetical protein.
Os01g0193600	AK068784	2306	3.393	3.24	0.954907	down	201	178	25691184	23824002	0.692	0.157	0.852	23S rRNA methyltransferase/RumA family protein.
Os01g0193900	AK064472	2847	5.086	6.059	1.19131	up	372	411	25691013	23823769	0.016	5.827	0.043	DIRP family protein.
Os01g0194000	AK071994	1638	11.81	19.398	1.64251	up	497	757	25690888	23823423	0	75.21	0	Conserved hypothetical protein.
Os01g0194200	AK073282	1703	1.531	2.144	1.40039	up	67	87	25691318	23824093	0.045	4.003	0.105	IQ calmodulin-binding region domain containing protein.
Os01g0194300	AK120715	2114	8.617	11	1.27655	up	468	554	25690917	23823626	0	14.946	0	Similar to NPR1.
Os01g0194600	AK102031	672	22.416	35.478	1.58271	up	387	568	25690998	23823612	0	49.072	0	Glutaredoxin-like, plant II family protein.
Os01g0195000	AK105663	2367	6.545	7.448	1.13797	up	398	420	25690987	23823760	0.07	3.288	0.153	Zinc finger, C2H2-type domain containing protein.
Os01g0195100	AK121095	640	0.061	0	0	down	1	0	25691384	23824180	0.97	0.001	0.989	Non-protein coding transcript, uncharacterized transcript.
Os01g0195200	AK105501	1875	3.529	3.313	0.938793	down	170	148	25691215	23824032	0.613	0.256	0.794	Similar to Serine/threonine-protein kinase PBS1 (EC 2.7.1.37) (AvrPphB susceptible protein 1).
Os01g0195400	003-115-B05	580	38.521	18.02	0.467797	down	574	249	25690811	23823931	0	107.796	0	Hypothetical protein.
Os01g0195500	AK070619	1047	28.328	29.105	1.02743	up	762	726	25690623	23823454	0.62	0.246	0.798	Density-regulated protein DRP1 family protein.
Os01g0195700	Os01g0195700	1017	0	0	-	-	0	0	25691385	23824180	NaN	NaN	NaN	Basic helix-loop-helix dimerisation region bHLH domain containing protein.
Os01g0196300	AK102964	1749	0.067	0.048	0.716418	down	3	2	25691382	23824178	0.933	0.007	0.989	Basic helix-loop-helix dimerisation region bHLH domain containing protein.
Os01g0196400	J080061H22	7789	0.03	0.027	0.9	down	6	5	25691379	23824175	0.9	0.016	0.989	Conserved hypothetical protein.
Os01g0196500	J100062J10	1073	8.452	8.528	1.00899	up	233	218	25691152	23823962	0.962	0.002	0.989	Prenylated rab acceptor PRA1 family protein.
Os01g0196600	U25430	1801	6.376	5.78	0.906524	down	295	248	25691090	23823932	0.273	1.203	0.453	Similar to 260 kDa major acidic fibroblast growth factor-stimulated phosphoprotein (Fragment).
Os01g0196800	AK072341	2923	0.107	0.057	0.53271	down	8	4	25691377	23824176	0.459	0.549	0.659	Hypothetical protein.
Os01g0197100	Os01g0197100	1473	12.895	11.826	0.9171	down	488	415	25690897	23823765	0.206	1.599	0.367	Similar to Cytochrome P450 90C1 (EC 1.14.-.-) (ROTUNDIFOLIA3).
Os01g0197200	J100055C06	3608	5.189	5.189	1	-	481	446	25690904	23823734	0.975	0.001	0.991	Similar to Ethylene-responsive RNA helicase.
Os01g0197350	Os01g0197350	423	27.329	20.342	0.744338	down	297	205	25691088	23823975	0.001	10.436	0.003	Conserved hypothetical protein.
Os01g0197400	AK102992	997	20.848	17.766	0.852168	down	534	422	25690851	23823758	0.015	5.902	0.04	Conserved hypothetical protein.
Os01g0197500	Os01g0197500	2721	2.389	1.959	0.820008	down	167	127	25691218	23824053	0.103	2.664	0.21	Protein prenyltransferase domain containing protein.
Os01g0197600	J100026C23	5481	0.178	0.505	2.83708	up	25	66	25691360	23824114	0	21.345	0	Similar to Cytokinin dehydrogenase 1 precursor (EC 1.5.99.12) (Cytokinin oxidase 1) (CKO 1) (COX 1) (ZmCKX1).
Os01g0197900	AK105570	1470	0.106	0.029	0.273585	down	4	1	25691381	23824179	0.41	0.679	0.611	RNA dependent RNA polymerase family protein.
Os01g0198000	AK064209	2121	0.569	0.455	0.799649	down	31	23	25691354	23824157	0.498	0.459	0.69	RNA dependent RNA polymerase family protein.
Os01g0198100	AK119908	1490	0.575	0.535	0.930435	down	22	19	25691363	23824161	0.943	0.005	0.989	Conserved hypothetical protein.
Os01g0198200	AK103403	2209	19.559	17.671	0.903472	down	1110	930	25690275	23823250	0.024	5.123	0.061	Similar to Casein kinase-like protein.
Os01g0198500	AK108464	1103	1.341	1.027	0.765846	down	38	27	25691347	23824153	0.348	0.883	0.543	Conserved hypothetical protein.
Os01g0198900	AK069974	1074	227.018	155.898	0.686721	down	6264	3989	25685121	23820191	0	351.644	0	Conserved hypothetical protein.
Os01g0199400	AK068509	1484	23.212	25.399	1.09422	up	885	898	25690500	23823282	0.061	3.524	0.136	Alpha/beta hydrolase family protein.
Os01g0199700	Os01g0199700	615	0.633	0.341	0.538705	down	10	5	25691375	23824175	0.371	0.799	0.57	Protein of unknown function DUF1677, plant family protein.
Os01g0199900	AK068172	2274	7.292	6.184	0.848053	down	426	335	25690959	23823845	0.026	4.961	0.066	Similar to Phosphoribosylaminoimidazole carboxylase catalytic subunit (EC 4.1.1.21) (AIR carboxylase) (AIRC).
Os01g0200000	AK067737	1375	9.115	9.585	1.05156	up	322	314	25691063	23823866	0.552	0.353	0.739	Similar to autophagocytosis protein AUT1-like [Oryza sativa (japonica cultivar-group)].
Os01g0200100	Os01g0200100	201	0.387	0.626	1.61757	up	2	3	25691383	23824177	0.933	0.007	0.989	Conserved hypothetical protein.
Os01g0200200	Os01g0200200	858	0.726	0.636	0.876033	down	16	13	25691369	23824167	0.866	0.028	0.981	Protein of unknown function DUF1677, plant family protein.
Os01g0200300	AK112091	1429	1.716	1.028	0.599068	down	63	35	25691322	23824145	0.018	5.638	0.048	Hypothetical protein.
Os01g0200400	AK070272	1166	3.004	3.204	1.06658	up	90	89	25691295	23824091	0.722	0.126	0.876	Thioredoxin domain 2 containing protein.
Os01g0200500	AK068290	1453	6.108	5.922	0.969548	down	228	205	25691157	23823975	0.785	0.074	0.925	MPPN family protein.
Os01g0200600	AK108873	896	0	0	-	-	0	0	25691385	23824180	NaN	NaN	NaN	Similar to Avr9/Cf-9 rapidly elicited protein 111A.
Os01g0200700	AK058313	565	324.064	188.104	0.580453	down	4704	2532	25686681	23821648	0	508.06	0	Similar to Metallothionein-like protein type 3 (MT-3) (MWMT3).
Os01g0201000	J080015E02	701	10.661	6.407	0.600976	down	192	107	25691193	23824073	0	18.007	0	Hypothetical protein.
Os01g0201100	J023055L02	2387	1.19	1.336	1.12269	up	73	76	25691312	23824104	0.532	0.39	0.721	Glycosyl transferase, family 14 protein.
Os01g0201200	AK069537	2565	10.759	11.684	1.08597	up	709	714	25690676	23823466	0.126	2.338	0.248	Similar to Protein kinase.
Os01g0201400	AK070397	890	0	0	-	-	0	0	25691385	23824180	NaN	NaN	NaN	Rapid ALkalinization Factor family protein.
Os01g0201600	AK073568	1184	0.592	1.56	2.63514	up	18	44	25691367	23824136	0	12.348	0	Virulence factor, pectin lyase fold family protein.
Os01g0201700	AK108568	1510	0.232	0.111	0.478448	down	9	4	25691376	23824176	0.325	0.968	0.516	Similar to MADS box protein.
Os01g0201900	AK106359	2431	5.06	7.286	1.43992	up	316	422	25691069	23823758	0	23.963	0	Conserved hypothetical protein.
Os01g0202500	009-034-F06	1096	6.748	7.008	1.03853	up	190	183	25691195	23823997	0.753	0.099	0.898	Zinc finger, B-box domain containing protein.
Os01g0202600	Os01g0202600	189	0	0.222	-	up	0	1	25691385	23824179	0.97	0.001	0.989	Conserved hypothetical protein.
Os01g0202800	Os01g0202800	741	0	0.113	-	up	0	2	25691385	23824178	0.438	0.602	0.637	Similar to NOD26-like membrane integral protein ZmNIP1-1.
Os01g0202900	Os01g0202900	462	0	0	-	-	0	0	25691385	23824180	NaN	NaN	NaN	Conserved hypothetical protein.
Os01g0203000	AK067471	1233	11.112	18.485	1.66352	up	352	543	25691033	23823637	0	56.255	0	BZR1, transcriptional repressor family protein.
Os01g0203101	J065086O13	1723	0.023	0.122	5.30435	up	1	5	25691384	23824175	0.179	1.805	0.329	Conserved hypothetical protein.
Os01g0203300	AK106329	1554	1.202	0.972	0.808652	down	48	36	25691337	23824144	0.392	0.734	0.593	Conserved hypothetical protein.
Os01g0203400	AK120469	808	1.686	0.987	0.585409	down	35	19	25691350	23824161	0.075	3.167	0.162	Conserved hypothetical protein.
Os01g0203800	AK100265	2209	18.625	19.685	1.05691	up	1057	1036	25690328	23823144	0.213	1.55	0.376	Protein of unknown function DUF641, plant domain containing protein.
Os01g0204000	AK101188	2210	1.409	1.216	0.863023	down	80	64	25691305	23824116	0.424	0.638	0.627	Conserved hypothetical protein.
Os01g0204900	Os01g0204900	753	0	0	-	-	0	0	25691385	23824180	NaN	NaN	NaN	Conserved hypothetical protein.
Os01g0205100	AK121987	1647	4.774	4.409	0.923544	down	202	173	25691183	23824007	0.474	0.514	0.675	WD40-like domain containing protein.
Os01g0205200	AK110817	2008	4.807	3.554	0.739338	down	248	170	25691137	23824010	0.003	9.05	0.01	Protein prenyltransferase domain containing protein.
Os01g0205300	Os01g0205300	411	11.838	10.213	0.86273	down	125	100	25691260	23824080	0.3	1.074	0.487	Rho termination factor, N-terminal domain containing protein.
Os01g0205500	AK067763	873	36.962	38.272	1.03544	up	829	796	25690556	23823384	0.498	0.458	0.69	Similar to 60S ribosomal protein L11-2 (L16). Splice isoform 2.
Os01g0205600	AK067719	877	5.459	4.69	0.859132	down	123	98	25691262	23824082	0.291	1.115	0.476	Enoyl-CoA hydratase/isomerase domain containing protein.
Os01g0205700	AK099863	1180	13.755	16.861	1.22581	up	417	474	25690968	23823706	0.003	9.015	0.01	Similar to Shaggy-like kinase (Fragment).
Os01g0205900	AK105932	1258	2.135	1.969	0.922248	down	69	59	25691316	23824121	0.712	0.136	0.867	Similar to Class III peroxidase GvPx2b (Fragment).
Os01g0206200	AK102840	1026	2.314	2.168	0.936906	down	61	53	25691324	23824127	0.8	0.064	0.937	Conserved hypothetical protein.
Os01g0206300	Os01g0206300	1374	0.028	0.031	1.10714	up	1	1	25691384	23824179	0.502	0.451	0.69	Similar to Serine/threonine protein kinase (CBL-interacting protein kinase 19).
Os01g0206600	J065041P19	480	11.272	9.269	0.822303	down	139	106	25691246	23824074	0.145	2.126	0.277	Conserved hypothetical protein.
Os01g0206700	AK065589	1922	19.563	14.457	0.738997	down	966	662	25690419	23823518	0	36.179	0	Similar to Serine/threonine protein kinase (CBL-interacting protein kinase 20).
Os01g0206800	AK100525	2786	0.265	0.452	1.70566	up	19	30	25691366	23824150	0.09	2.88	0.188	Protein kinase-like domain containing protein.
Os01g0207200	AK103341	2273	1.267	1.219	0.962115	down	74	66	25691311	23824114	0.884	0.021	0.989	Similar to Peptide-N4-(N-acetyl-beta-glucosaminyl)asparagine amidase A (EC 3.5.1.52) (PNGase A) (Glycopeptide N-glycosidase) (N-glycanase) [Contains: Peptide-N4-(N-acetyl-beta-glucosaminyl)asparagine amidase A light chain (PNGase A small chain) (PNGase A subunit B); Peptide-N4- (N-acetyl-beta-glucosaminyl)asparagine amidase A heavy chain (PNGase A large chain) (PNGase A subunit A)].
Os01g0207300	Os01g0207300	495	0.629	0.848	1.34817	up	8	10	25691377	23824170	0.692	0.157	0.852	Similar to S-adenosylmethionine synthetase 1 (EC 2.5.1.6) (Methionine adenosyltransferase 1) (AdoMet synthetase 1). Splice isoform 2.
Os01g0207400	AK109337	980	38.685	35.464	0.916738	down	974	828	25690411	23823352	0.069	3.304	0.151	Conserved hypothetical protein.
Os01g0207500	AK073127	2040	1.107	1.132	1.02258	up	58	55	25691327	23824125	0.98	0.001	0.994	Conserved hypothetical protein.
Os01g0207600	Os01g0207600	1839	1.122	1.21	1.07843	up	53	53	25691332	23824127	0.771	0.085	0.913	Conserved hypothetical protein.
Os01g0207700	Os01g0207700	1119	0.07	0	0	down	2	0	25691383	23824180	0.502	0.451	0.69	Protein of unknown function DUF6, transmembrane domain containing protein.
Os01g0207900	Os01g0207900	1155	0.708	0.545	0.769774	down	21	15	25691364	23824165	0.543	0.371	0.732	Protein of unknown function DUF6, transmembrane domain containing protein.
Os01g0208000	AK108020	632	3.079	3.985	1.29425	up	50	60	25691335	23824120	0.21	1.573	0.373	Protein of unknown function DUF6, transmembrane domain containing protein.
Os01g0208133	J065165B21	1037	3.678	4.655	1.26563	up	98	115	25691287	23824065	0.1	2.713	0.205	Conserved hypothetical protein.
Os01g0208400	AK105750	2056	1.666	1.388	0.833133	down	88	68	25691297	23824112	0.292	1.108	0.477	Conserved hypothetical protein.
Os01g0208600	AK120865	4580	14.278	15.186	1.06359	up	1680	1657	25689705	23822523	0.078	3.111	0.167	Actin-binding WH2 domain containing protein.
Os01g0208700	AK066635	3494	48.816	52.281	1.07098	up	4382	4352	25687003	23819828	0.001	10.201	0.003	Similar to Phosphoenolpyruvate carboxylase (Fragment).
Os01g0208800	AK109734	1535	42.245	45.857	1.0855	up	1666	1677	25689719	23822503	0.019	5.542	0.05	Similar to Phosphoenolpyruvate carboxylase (Fragment).
Os01g0209000	AK103701	2227	10.26	9.443	0.92037	down	587	501	25690798	23823679	0.182	1.782	0.333	Alg9-like mannosyltransferase family protein.
Os01g0209150	J053025P05	687	0.113	0.183	1.61947	up	2	3	25691383	23824177	0.933	0.007	0.989	Non-protein coding transcript, unclassifiable transcript.
Os01g0209200	AK103145	1180	5.212	4.375	0.839409	down	158	123	25691227	23824057	0.162	1.958	0.304	Similar to 14-3-3 protein 7.
Os01g0209400	AK103702	1533	13.99	12.294	0.878771	down	551	449	25690834	23823731	0.045	4.021	0.105	Ataxin-2, C-terminal domain containing protein.
Os01g0209500	AK072686	2962	0.013	0.028	2.15385	up	1	2	25691384	23824178	0.948	0.004	0.989	RNA-binding region RNP-1 (RNA recognition motif) domain containing protein.
Os01g0209700	AK108802	1336	0.291	0.566	1.94502	up	10	18	25691375	23824162	0.126	2.337	0.248	Similar to GA 2-oxidase 5.
Os01g0209800	AK099094	2112	2.875	2.921	1.016	up	156	147	25691229	23824033	0.935	0.007	0.989	Similar to Cationic amino acid transporter (Fragment).
Os01g0210300	AK106937	1007	0.309	0.375	1.21359	up	8	9	25691377	23824171	0.876	0.024	0.985	Conserved hypothetical protein.
Os01g0210400	Os01g0210400	1500	0.052	0.028	0.538462	down	2	1	25691383	23824179	0.948	0.004	0.989	Protein of unknown function DUF616 family protein.
Os01g0210500	AK068329	1002	184.285	171.834	0.932436	down	4744	4102	25686641	23820078	0.001	10.712	0.003	Similar to SOUL-like protein.
Os01g0210600	AK060099	957	123.888	111.624	0.901007	down	3046	2545	25688339	23821635	0	15.005	0	Protein of unknown function DUF538 family protein.
Os01g0210700	AK065938	2218	1.913	1.76	0.920021	down	109	93	25691276	23824087	0.603	0.271	0.784	Similar to Potassium channel (Fragment).
Os01g0210800	AK069335	1773	1.098	1.397	1.27231	up	50	59	25691335	23824121	0.246	1.346	0.42	Glycosyl transferase, family 4 protein.
Os01g0210900	AK071150	1809	0.215	0.232	1.07907	up	10	10	25691375	23824170	0.956	0.003	0.989	Cytochrome P450 family protein.
Os01g0211000	Os01g0211000	1539	0.152	0.355	2.33553	up	6	13	25691379	23824167	0.121	2.407	0.24	Cytochrome P450 family protein.
Os01g0211200	Os01g0211200	1515	0.077	0	0	down	3	0	25691382	23824180	0.253	1.309	0.428	Cytochrome P450 family protein.
Os01g0211600	AK060710	1509	9.209	5.535	0.601042	down	357	199	25691028	23823981	0	33.887	0	Cytochrome P450 family protein.
Os01g0211800	AK100944	1483	1.286	1.274	0.990669	down	49	45	25691336	23824135	0.955	0.003	0.989	Similar to VirE2-interacting protein VIP1.
Os01g0212000	AK063245	627	0.869	0.803	0.924051	down	14	12	25691371	23824168	0.997	0	0.998	Conserved hypothetical protein.
Os01g0212100	AK101456	2579	6.822	6.705	0.98285	down	452	412	25690933	23823768	0.827	0.048	0.956	ATP-dependent helicase, DEAH-box family protein.
Os01g0212400	AK066468	2022	12.07	10.296	0.853024	down	627	496	25690758	23823684	0.009	6.872	0.026	Sodium/calcium exchanger membrane region domain containing protein.
Os01g0212500	AK120776	1339	0.058	0	0	down	2	0	25691383	23824180	0.502	0.451	0.69	Conserved hypothetical protein.
Os01g0212700	AK108311	1044	0.224	0.241	1.07589	up	6	6	25691379	23824174	0.874	0.025	0.984	Zinc finger, RING-type domain containing protein.
Os01g0213000	Os01g0213000	501	0.466	0.168	0.360515	down	6	2	25691379	23824178	0.333	0.938	0.526	Zinc finger, RING-type domain containing protein.
Os01g0213400	AK068075	958	2.194	1.753	0.798997	down	54	40	25691331	23824140	0.328	0.957	0.52	Zinc finger, RING-type domain containing protein.
Os01g0213700	Os01g0213700	564	0.483	0.447	0.925466	down	7	6	25691378	23824174	0.892	0.018	0.989	Conserved hypothetical protein.
Os01g0213800	AB071805	2382	1.209	1.639	1.35567	up	74	93	25691311	23824087	0.06	3.54	0.134	Transcription factor PCF5.
Os01g0214200	AK061229	1016	12.336	16.153	1.30942	up	322	391	25691063	23823789	0	12.641	0	Lipolytic enzyme, G-D-S-L family protein.
Os01g0214300	AK060604	987	10.175	8.718	0.856806	down	258	205	25691127	23823975	0.108	2.588	0.219	Conserved hypothetical protein.
Os01g0214400	J080068E02	2306	14.195	15.435	1.08735	up	841	848	25690544	23823332	0.09	2.878	0.188	Conserved hypothetical protein.
Os01g0214500	AK062484	540	3.748	4.12	1.09925	up	52	53	25691333	23824127	0.699	0.149	0.856	Conserved hypothetical protein.
Os01g0214600	AK103614	1412	40.026	27.111	0.677335	down	1452	912	25689933	23823268	0	86.679	0	Lipolytic enzyme, G-D-S-L family protein.
Os01g0214800	AK065001	1581	67.408	64.7	0.959827	down	2738	2437	25688647	23821743	0.145	2.129	0.277	Lipolytic enzyme, G-D-S-L family protein.
Os01g0215000	AK100754	1294	0.572	1.427	2.49476	up	19	44	25691366	23824136	0.001	11.279	0.003	Lipolytic enzyme, G-D-S-L family protein.
Os01g0215100	Os01g0215100	1290	4.194	2.245	0.535289	down	139	69	25691246	23824111	0	18.419	0	Peptidase S10, serine carboxypeptidase family protein.
Os01g0215500	AK059318	1622	2.208	1.682	0.761775	down	92	65	25691293	23824115	0.108	2.587	0.219	Lipolytic enzyme, G-D-S-L family protein.
Os01g0215700	AK059088	1691	3.315	1.911	0.576471	down	144	77	25691241	23824103	0	15.349	0	Lipolytic enzyme, G-D-S-L family protein.
Os01g0216000	AK058429	1531	36.813	40.576	1.10222	up	1448	1480	25689937	23822700	0.009	6.834	0.026	Lipolytic enzyme, G-D-S-L family protein.
Os01g0216300	AK107557	1723	0.023	0	0	down	1	0	25691384	23824180	0.97	0.001	0.989	Lipolytic enzyme, G-D-S-L family protein.
Os01g0216400	Os01g0216400	1149	1.118	0.584	0.522361	down	33	16	25691352	23824164	0.041	4.184	0.097	Lipolytic enzyme, G-D-S-L family protein.
Os01g0216500	011-087-C04	2035	0.019	0.021	1.10526	up	1	1	25691384	23824179	0.502	0.451	0.69	Lipolytic enzyme, G-D-S-L family protein.
Os01g0216900	Os01g0216900	1152	0.034	0	0	down	1	0	25691384	23824180	0.97	0.001	0.989	Lipolytic enzyme, G-D-S-L family protein.
Os01g0217000	AK070775	1653	4.286	2.158	0.5035	down	182	85	25691203	23824095	0	28.438	0	Protein of unknown function DUF231, plant domain containing protein.
Os01g0217100	AK099424	1019	0.153	0.124	0.810458	down	4	3	25691381	23824177	0.92	0.01	0.989	Conserved hypothetical protein.
Os01g0217300	Os01g0217300	1101	0	0	-	-	0	0	25691385	23824180	NaN	NaN	NaN	Peptidase C1A, papain family protein.
Os01g0217500	AK063270	1474	0.871	2.079	2.38691	up	33	73	25691352	23824107	0	17.785	0	DJ-1 family protein.
Os01g0217800	AK100463	1723	5.919	5.384	0.909613	down	262	221	25691123	23823959	0.321	0.986	0.513	DJ-1 family protein.
Os01g0217900	J065160E23	741	22.64	25.717	1.13591	up	431	454	25690954	23823726	0.063	3.466	0.14	Conserved hypothetical protein.
Os01g0218100	AK068593	2088	4.94	3.377	0.683603	down	265	168	25691120	23824012	0	14.835	0	Basic helix-loop-helix dimerisation region bHLH domain containing protein.
Os01g0218200	Os01g0218200	2019	1.06	1.268	1.19623	up	55	61	25691330	23824119	0.384	0.758	0.585	Thioredoxin domain 2 containing protein.
Os01g0218500	AK072979	1237	0.031	0	0	down	1	0	25691384	23824180	0.97	0.001	0.989	Similar to SP3D.
Os01g0218700	AK064992	2839	29.738	33.34	1.12112	up	2169	2255	25689216	23821925	0	14.344	0	ABC transporter, transmembrane region, type 1 domain containing protein.
Os01g0218800	AK120836	3396	6.739	4.932	0.731859	down	588	399	25690797	23823781	0	23.249	0	Similar to Trithorax 5 (Fragment).
Os01g0218900	AK065476	2002	9.371	7.695	0.82115	down	482	367	25690903	23823813	0.005	7.96	0.015	PWWP domain containing protein.
Os01g0219000	Os01g0219000	744	7.272	8.293	1.1404	up	139	147	25691246	23824033	0.293	1.107	0.478	Conserved hypothetical protein.
Os01g0219100	J065208O10	802	3.349	2.826	0.843834	down	69	54	25691316	23824126	0.398	0.716	0.6	SFT2-like family protein.
Os01g0219200	AK108579	1397	0.306	0.361	1.17974	up	11	12	25691374	23824168	0.856	0.033	0.974	Conserved hypothetical protein.
Os01g0219300	AK073193	1218	15.371	21.056	1.36985	up	481	611	25690904	23823569	0	26.563	0	Conserved hypothetical protein.
Os01g0219500	AK109524	1966	0.02	0	0	down	1	0	25691384	23824180	0.97	0.001	0.989	Plant lipid transfer protein/Par allergen family protein.
Os01g0219600	Os01g0219600	1923	0.02	0	0	down	1	0	25691384	23824180	0.97	0.001	0.989	Similar to Endo-beta-1,4-glucanase precursor (EC 3.2.1.4).
Os01g0219900	AK109722	1750	0.489	0.672	1.37423	up	22	28	25691363	23824152	0.33	0.949	0.523	Conserved hypothetical protein.
Os01g0220000	Os01g0220000	447	0.871	1.972	2.26406	up	10	21	25691375	23824159	0.043	4.083	0.101	Conserved hypothetical protein.
Os01g0220100	AK103304	2318	0	0.036	-	up	0	2	25691385	23824178	0.438	0.602	0.637	Similar to Cellulase.
Os01g0220200	J065200F21	2878	18.042	11.318	0.627314	down	1334	776	25690051	23823404	0	109.774	0	Conserved hypothetical protein 1589, plant family protein.
Os01g0220300	AK105167	794	26.276	19.56	0.744406	down	536	370	25690849	23823810	0	19.058	0	Conserved hypothetical protein.
Os01g0220400	AK105221	487	47.955	39.819	0.830341	down	600	462	25690785	23823718	0.003	8.897	0.01	Conserved hypothetical protein.
Os01g0220500	Os01g0220500	288	0.135	0	0	down	1	0	25691384	23824180	0.97	0.001	0.989	Conserved hypothetical protein.
Os01g0220700	Os01g0220700	450	0.173	0	0	down	2	0	25691383	23824180	0.502	0.451	0.69	MtN3 and saliva related transmembrane protein family protein.
Os01g0221100	AK072125	3673	8.351	6.217	0.744462	down	788	544	25690597	23823636	0	28.141	0	GH3 auxin-responsive promoter family protein.
Os01g0221300	AK073330	1868	3.584	2.292	0.639509	down	172	102	25691213	23824078	0	12.748	0	Conserved hypothetical protein.
Os01g0221400	Os01g0221400	240	14.11	11.368	0.80567	down	87	65	25691298	23824115	0.214	1.542	0.377	Conserved hypothetical protein.
Os01g0221500	AK063996	2143	10.262	9.872	0.961996	down	565	504	25690820	23823676	0.547	0.363	0.735	Conserved hypothetical protein.
Os01g0221600	Os01g0221600	1575	0.692	0.426	0.615607	down	28	16	25691357	23824164	0.156	2.012	0.294	Protein of unknown function UPF0005 family protein.
Os01g0221800	AK058478	350	24.689	24.585	0.995788	down	222	205	25691163	23823975	0.996	0	0.998	Non-protein coding transcript, uncharacterized transcript.
Os01g0221900	J065077D23	1882	2.647	1.695	0.640348	down	128	76	25691257	23824104	0.002	9.328	0.007	Peptidase C45, acyl-coenzyme A:6-aminopenicillanic acid acyl-transferase family protein.
Os01g0222001	J075005L11	1505	0.052	0.028	0.538462	down	2	1	25691383	23824179	0.948	0.004	0.989	Non-protein coding transcript, unclassifiable transcript.
Os01g0222300	AK064262	1453	0.027	0.029	1.07407	up	1	1	25691384	23824179	0.502	0.451	0.69	Conserved hypothetical protein.
Os01g0222500	AK072778	1161	3.654	2.928	0.801314	down	109	81	25691276	23824099	0.149	2.083	0.284	Similar to Vacuolar ATP synthase subunit E (EC 3.6.3.14) (V-ATPase E subunit) (Vacuolar proton pump E subunit).
Os01g0222700	AK101946	2552	9.182	5.559	0.605424	down	602	338	25690783	23823842	0	56.07	0	Zinc finger, BED-type predicted domain containing protein.
Os01g0222800	Os01g0222800	2328	0.334	0.343	1.02695	up	20	19	25691365	23824161	0.932	0.007	0.989	Curculin-like (mannose-binding) lectin domain containing protein.
Os01g0222900	J065200K10	785	0.05	0.374	7.48	up	1	7	25691384	23824173	0.053	3.758	0.121	Curculin-like (mannose-binding) lectin domain containing protein.
Os01g0223000	AK071394	1193	2.251	2.252	1.00044	up	69	64	25691316	23824116	0.932	0.007	0.989	Lipolytic enzyme, G-D-S-L family protein.
Os01g0223200	AK067352	1406	19.739	17.345	0.878717	down	713	581	25690672	23823599	0.022	5.242	0.057	Lipolytic enzyme, G-D-S-L family protein.
Os01g0223300	AK107015	2228	0	0	-	-	0	0	25691385	23824180	NaN	NaN	NaN	Protein of unknown function DUF1677, Oryza sativa family protein.
Os01g0223350	J065165N18	1198	0.097	0	0	down	3	0	25691382	23824180	0.253	1.309	0.428	Conserved hypothetical protein.
Os01g0223400	AK066253	2941	7.134	7.122	0.998318	down	539	499	25690846	23823681	0.996	0	0.998	Nucleic acid-binding, OB-fold domain containing protein.
Os01g0223600	AK110821	1730	9.99	12.495	1.25075	up	444	515	25690941	23823665	0.001	11.761	0.003	Similar to Pto kinase interactor 1-like protein.
Os01g0223700	AK067417	2575	3.416	3.211	0.939988	down	226	197	25691159	23823983	0.558	0.344	0.745	Apple-like domain containing protein.
Os01g0223900	AK101712	2637	1.151	0.796	0.691573	down	78	50	25691307	23824130	0.049	3.883	0.113	Curculin-like (mannose-binding) lectin domain containing protein.
Os01g0224000	016-089-H02	2689	0.941	1.124	1.19447	up	65	72	25691320	23824108	0.34	0.911	0.534	Curculin-like (mannose-binding) lectin domain containing protein.
Os01g0224100	AK106517	1816	0.171	0.162	0.947368	down	8	7	25691377	23824173	0.884	0.021	0.989	Similar to DNA binding protein-like protein.
Os01g0224200	Os01g0224200	783	0	0	-	-	0	0	25691385	23824180	NaN	NaN	NaN	Conserved hypothetical protein.
Os01g0224300	J065195O03	691	0.676	0.972	1.43787	up	12	16	25691373	23824164	0.443	0.588	0.642	p8MTCP1 family protein.
Os01g0224400	AK064461	1390	3.78	3.382	0.894709	down	135	112	25691250	23824068	0.419	0.654	0.621	Mitochondrial substrate carrier family protein.
Os01g0224500	AK109225	832	6.737	6.71	0.995992	down	144	133	25691241	23824047	0.979	0.001	0.993	Conserved hypothetical protein.
Os01g0224700	AK070386	1888	0.021	0.022	1.04762	up	1	1	25691384	23824179	0.502	0.451	0.69	Similar to Flavin monoxygenase-like protein floozy.
Os01g0225000	Os01g0225000	969	5.342	5.415	1.01367	up	133	125	25691252	23824055	0.964	0.002	0.989	Mitochondrial substrate carrier family protein.
Os01g0225100	AK100398	3420	12.849	12.887	1.00296	up	1129	1050	25690256	23823130	0.963	0.002	0.989	Smr protein/MutS2 C-terminal domain containing protein.
Os01g0225200	AK121971	2206	3.635	3.71	1.02063	up	206	195	25691179	23823985	0.876	0.024	0.985	Similar to GTP-binding protein-like.
Os01g0225300	J043022K14	1973	4.537	4.191	0.923738	down	230	197	25691155	23823983	0.441	0.593	0.64	Hypothetical protein.
Os01g0225400	J080301M15	556	15.191	18.798	1.23744	up	217	249	25691168	23823931	0.024	5.066	0.061	Ketopantoate hydroxymethyltransferase family protein.
Os01g0225550	J075140N08	1147	0.814	0.732	0.899263	down	24	20	25691361	23824160	0.84	0.041	0.966	Non-protein coding transcript, unclassifiable transcript.
Os01g0225600	Os01g0225600	456	1.707	1.013	0.593439	down	20	11	25691365	23824169	0.216	1.529	0.38	Similar to Late embryogenesis abundant protein Lea14-A.
Os01g0225850	J080086N22	442	0.352	0.76	2.15909	up	4	8	25691381	23824172	0.317	1.001	0.508	Non-protein coding transcript, unclassifiable transcript.
Os01g0226200	Os01g0226200	1233	2.557	3.711	1.45131	up	81	109	25691304	23824071	0.013	6.158	0.036	Conserved hypothetical protein.
Os01g0226300	AK059314	834	8.727	15.602	1.78779	up	187	310	25691198	23823870	0	40.169	0	Reticulon family protein.
Os01g0226400	AK102301	2912	0.307	0.317	1.03257	up	23	22	25691362	23824158	0.964	0.002	0.989	AAA ATPase domain containing protein.
Os01g0226500	AK066242	1854	3.716	4.007	1.07831	up	177	177	25691208	23824003	0.511	0.431	0.698	Conserved hypothetical protein.
Os01g0226600	AK121458	2776	3.239	2.616	0.807657	down	231	173	25691154	23824007	0.037	4.343	0.089	C4-dicarboxylate transporter/malic acid transport protein family protein.
Os01g0226700	AK063653	982	0.634	0.898	1.4164	up	16	21	25691369	23824159	0.375	0.788	0.575	Protein of unknown function DUF623, plant domain containing protein.
Os01g0227100	AK068523	2135	19.763	15.63	0.790872	down	1084	795	25690301	23823385	0	25.261	0	Glucose/ribitol dehydrogenase family protein.
Os01g0227200	AK103247	2306	13.216	21.096	1.59625	up	783	1159	25690602	23823021	0	103.932	0	Similar to Somatic embryogenesis receptor kinase-like protein.
Os01g0227300	AK070320	1187	29.021	34.301	1.18194	up	885	970	25690500	23823210	0	12.783	0	Similar to RAB7D.
Os01g0227400	AK108512	934	7.96	6.067	0.762186	down	191	135	25691194	23824045	0.018	5.638	0.048	Similar to Cytochrome P450 71A1 (EC 1.14.-.-) (CYPLXXIA1) (ARP-2).
Os01g0227500	AK120914	1888	2.288	2.223	0.971591	down	111	100	25691274	23824080	0.888	0.02	0.989	Cytochrome P450 family protein.
Os01g0227700	J075083L18	3873	4.281	2.384	0.556879	down	426	220	25690959	23823960	0	51.644	0	Cytochrome P450 family protein.
Os01g0227800	Os01g0227800	1632	0.572	0.18	0.314685	down	24	7	25691361	23824173	0.006	7.507	0.018	Cytochrome P450 family protein.
Os01g0228200	Os01g0228200	4110	0.294	0.266	0.904762	down	31	26	25691354	23824154	0.806	0.06	0.94	Protein kinase-like domain containing protein.
Os01g0228300	AK061358	991	20.463	20.373	0.995602	down	521	481	25690864	23823699	0.969	0.001	0.989	Mpv17/PMP22 family protein.
Os01g0228400	AK105248	2449	64.322	67.649	1.05172	up	4047	3947	25687338	23820233	0.025	5.032	0.063	Protein prenyltransferase domain containing protein.
Os01g0228500	AK119627	1151	2.604	5.835	2.24078	up	77	160	25691308	23824020	0	35.491	0	Harpin-induced 1 domain containing protein.
Os01g0228600	AK069655	1394	92.478	84.129	0.909719	down	3312	2794	25688073	23821386	0	13.508	0	Similar to 2-hydroxyacid dehydrogenase (AGR_L_379p).
Os01g0228800	AK065657	2644	6.154	6.906	1.1222	up	418	435	25690967	23823745	0.099	2.721	0.203	Conserved hypothetical protein.
Os01g0229000	AJ495793	1170	0.566	0.431	0.761484	down	17	12	25691368	23824168	0.588	0.293	0.768	Conserved hypothetical protein.
Os01g0229100	AK070838	1876	12.324	11.21	0.909607	down	594	501	25690791	23823679	0.125	2.355	0.246	Tetratricopeptide-like helical domain containing protein.
Os01g0229200	AK066024	2597	49.34	54.791	1.11048	up	3292	3390	25688093	23820790	0	18.238	0	VHS domain containing protein.
Os01g0229300	AF326768	3895	1.999	1.573	0.786893	down	200	146	25691185	23824034	0.031	4.644	0.076	Embryonic flower 1-like protein.
Os01g0229400	AB029508	975	4.631	4.348	0.93889	down	116	101	25691269	23824079	0.693	0.156	0.852	Small GTP-binding protein OsRac1.
Os01g0229500	AK108111	761	10.895	9.818	0.901147	down	213	178	25691172	23824002	0.329	0.951	0.521	Phenylacetic acid degradation-related protein domain containing protein.
Os01g0229600	AK107876	943	8.874	5.163	0.581812	down	215	116	25691170	23824064	0	22.531	0	Conserved hypothetical protein.
Os01g0229700	Os01g0229700	4179	0.177	0.191	1.0791	up	19	19	25691366	23824161	0.944	0.005	0.989	U box domain containing protein.
Os01g0229800	Os01g0229800	912	0	0	-	-	0	0	25691385	23824180	NaN	NaN	NaN	Purine and other phosphorylases, family 1 protein.
Os01g0229900	AK065429	1923	1.113	0.873	0.784367	down	55	40	25691330	23824140	0.284	1.15	0.466	Similar to Shaggy-related protein kinase dzeta (EC 2.7.1.-) (ASK-dzeta).
Os01g0230200	AK065732	1765	3.021	3.044	1.00761	up	137	128	25691248	23824052	1	0	1	Helix-loop-helix DNA-binding domain containing protein.
Os01g0230800	AK109258	1022	0.152	0.493	3.24342	up	4	12	25691381	23824168	0.054	3.72	0.123	Conserved hypothetical protein.
Os01g0231000	AK066156	1193	49.886	51.052	1.02337	up	1529	1451	25689856	23822729	0.541	0.374	0.73	Similar to Auxin-responsive protein (Aux/IAA) (Fragment).
Os01g0231500	AK111599	1808	13.563	13.163	0.970508	down	630	567	25690755	23823613	0.626	0.238	0.804	Similar to Casein kinase I (Fragment).
Os01g0231700	AK107453	705	24.79	24.232	0.977491	down	449	407	25690936	23823773	0.765	0.089	0.909	Similar to 60S acidic ribosomal protein P2-B (CaRP2B).
Os01g0231800	AK062918	1080	5.622	5.985	1.06457	up	156	154	25691229	23824026	0.621	0.244	0.799	Appr>p cyclic nucleotide phosphodiesterase domain containing protein.
Os01g0231900	AK073280	1819	12.24	10.038	0.820098	down	572	435	25690813	23823745	0.002	9.595	0.007	Predicted eukaryotic LigT family protein.
Os01g0232000	J075104N11	991	22.309	13.596	0.60944	down	568	321	25690817	23823859	0	51.673	0	Major intrinsic protein family protein.
Os01g0232100	AK069592	1057	2.394	1.35	0.56391	down	65	34	25691320	23824146	0.008	7.113	0.023	Similar to Tonoplast membrane integral protein ZmTIP4-3.
Os01g0232300	AK120694	4406	5.071	4.497	0.886807	down	574	472	25690811	23823708	0.057	3.635	0.129	Similar to Zinc phosphodiesterase ELAC protein 1 (EC 3.1.26.11) (Ribonuclease Z 1) (RNase Z 1) (tRNase Z 1) (tRNA 3 endonuclease 1) (ElaC homolog protein 1). Splice isoform 2.
Os01g0232400	AK101990	2652	24.349	26.78	1.09984	up	1659	1692	25689726	23822488	0.006	7.489	0.018	Similar to VHS1 protein (Fragment).
Os01g0232450	J090071P08	966	10.275	12.384	1.20526	up	255	285	25691130	23823895	0.034	4.515	0.083	Hypothetical protein.
Os01g0232500	AK067926	1702	15.62	16.326	1.0452	up	683	662	25690702	23823518	0.433	0.614	0.636	Ubiquitin-conjugating enzyme, E2 domain containing protein.
Os01g0232600	Os01g0232600	1068	0.036	0	0	down	1	0	25691384	23824180	0.97	0.001	0.989	Conserved hypothetical protein.
Os01g0232700	AK069972	1776	23.757	19.64	0.826704	down	1084	831	25690301	23823349	0	16.969	0	Similar to Histidinol dehydrogenase, chloroplast precursor (EC 1.1.1.23) (HDH). Splice isoform 2.
Os01g0232800	J090038D13	4184	14.373	13.313	0.926251	down	1545	1327	25689840	23822853	0.042	4.125	0.099	Hypothetical protein.
Os01g0233000	AK065256	1241	111.564	86.079	0.771566	down	3557	2545	25687828	23821635	0	100.692	0	DREPP plasma membrane polypeptide family protein.
Os01g0233100	Os01g0233100	1905	0.041	0.066	1.60976	up	2	3	25691383	23824177	0.933	0.007	0.989	Cyclin-like domain containing protein.
Os01g0233400	Os01g0233400	507	0	0.083	-	up	0	1	25691385	23824179	0.97	0.001	0.989	Conserved hypothetical protein.
Os01g0233500	AK063476	2073	0.676	0.405	0.599112	down	36	20	25691349	23824160	0.082	3.015	0.174	Cyclin.
Os01g0233800	AK069983	2064	0.113	0.102	0.902655	down	6	5	25691379	23824175	0.9	0.016	0.989	Similar to Viroid symptom modulation protein.
Os01g0233900	AK100714	1696	1.446	1.237	0.855463	down	63	50	25691322	23824130	0.466	0.532	0.666	Ubiquitin-conjugating enzyme, E2 domain containing protein.
Os01g0234001	J065015I10	407	0.096	0	0	down	1	0	25691384	23824180	0.97	0.001	0.989	Non-protein coding transcript, putative npRNA.
Os01g0234100	AK106332	1986	0.843	0.486	0.576512	down	43	23	25691342	23824157	0.04	4.208	0.095	Transcriptional factor B3 family protein.
Os01g0234300	Os01g0234300	1866	1.94	1.642	0.846392	down	93	73	25691292	23824107	0.322	0.982	0.513	Similar to Pectin methylesterase 8 (Fragment).
Os01g0234700	AK108936	1020	4.045	3.251	0.803708	down	106	79	25691279	23824101	0.161	1.968	0.302	Harpin-induced 1 domain containing protein.
Os01g0234800	AK103163	1300	2.964	2.551	0.860661	down	99	79	25691286	23824101	0.356	0.852	0.553	Similar to Vesicle transport protein-like.
Os01g0234850	J075012D16	2025	0	0	-	-	0	0	25691385	23824180	NaN	NaN	NaN	Ubiquitin domain containing protein.
Os01g0234900	AK120816	1684	27.32	30.234	1.10666	up	1182	1213	25690203	23822967	0.014	6.048	0.038	Similar to Ubiquitin ligase SINAT5 (EC 6.3.2.-) (Seven in absentia homolog 5). Splice isoform 2.
Os01g0235100	Os01g0235100	540	146.18	117.372	0.802928	down	2028	1510	25689357	23822670	0	41.847	0	Conserved hypothetical protein.
Os01g0235200	AK064013	1670	2.61	2.438	0.9341	down	112	97	25691273	23824083	0.672	0.18	0.838	Conserved hypothetical protein.
Os01g0235300	AK059862	1028	21.128	17.802	0.842579	down	558	436	25690827	23823744	0.008	7.051	0.023	SOUL heme-binding protein family protein.
Os01g0235400	AK105595	2173	6.807	6.703	0.984722	down	380	347	25691005	23823833	0.865	0.029	0.981	Similar to Importin-alpha re-exporter (Cellular apoptosis susceptibility protein homolog).
Os01g0235500	AK121404	816	0	0	-	-	0	0	25691385	23824180	NaN	NaN	NaN	Conserved hypothetical protein.
Os01g0235700	AK064943	2525	30.646	37.187	1.21344	up	1988	2237	25689397	23821943	0	39.294	0	Similar to BHLH transcription factor (Fragment).
Os01g0235800	AK058731	1783	11.657	12.147	1.04203	up	534	516	25690851	23823664	0.525	0.404	0.712	KH domain containing protein.
Os01g0235900	Os01g0235900	1176	138.98	130.491	0.938919	down	4199	3656	25687186	23820524	0.005	7.711	0.015	Glutaredoxin domain containing protein.
Os01g0236000	AK065569	1216	3.361	3.383	1.00655	up	105	98	25691280	23824082	0.981	0.001	0.994	Conserved hypothetical protein.
Os01g0236300	AK102521	2537	4.48	4.368	0.975	down	292	264	25691093	23823916	0.798	0.066	0.936	Similar to Auxin response factor 18.
Os01g0236400	AK064408	1442	0.864	0.582	0.673611	down	32	20	25691353	23824160	0.208	1.589	0.37	Conserved hypothetical protein.
Os01g0236700	AK067319	3335	37.616	35.53	0.944545	down	3223	2823	25688162	23821357	0.028	4.848	0.07	Plant regulator RWP-RK domain containing protein.
Os01g0236800	Os01g0236800	1764	16.13	12.564	0.778921	down	731	528	25690654	23823652	0	19.101	0	Similar to Beta-amylase PCT-BMYI (EC 3.2.1.2).
Os01g0237000	AK062426	1012	0.038	0.124	3.26316	up	1	3	25691384	23824177	0.563	0.334	0.748	Protein of unknown function DUF588 family protein.
Os01g0237100	AK060943	1170	30.207	24.539	0.812361	down	908	684	25690477	23823496	0	16.779	0	Phosphoglycerate mutase domain containing protein.
Os01g0237300	J075144C24	1021	0	0	-	-	0	0	25691385	23824180	NaN	NaN	NaN	Hypothetical protein.
Os01g0237366	Os01g0237366	516	0	0	-	-	0	0	25691385	23824180	NaN	NaN	NaN	NmrA-like family protein.
Os01g0237500	AK110682	571	0	0	-	-	0	0	25691385	23824180	NaN	NaN	NaN	NmrA-like family protein.
Os01g0238200	AK062403	653	10.193	10.606	1.04052	up	171	165	25691214	23824015	0.757	0.096	0.902	Conserved hypothetical protein.
Os01g0238400	AK062747	647	0.361	0.324	0.897507	down	6	5	25691379	23824175	0.9	0.016	0.989	Conserved hypothetical protein.
Os01g0238500	AK067076	1518	272.619	407.216	1.49372	up	10632	14727	25680753	23809453	0	1009.36	0	Similar to Branched-chain-amino-acid aminotransferase-like protein 3, chloroplast precursor.
Os01g0238600	AK073776	852	38.101	34.486	0.905121	down	834	700	25690551	23823480	0.055	3.693	0.125	Nucleic acid-binding, OB-fold domain containing protein.
Os01g0238700	AK121040	2323	0.034	0.018	0.529412	down	2	1	25691383	23824179	0.948	0.004	0.989	Oligopeptide transporter OPT superfamily protein.
Os01g0238800	AK062940	576	2.298	3.061	1.33203	up	34	42	25691351	23824138	0.258	1.282	0.434	Conserved hypothetical protein.
Os01g0238900	AK111838	2070	12.692	10.93	0.861172	down	675	539	25690710	23823641	0.01	6.585	0.028	Similar to Yarrowia lipolytica chromosome D of strain CLIB99 of Yarrowia lipolytica.
Os01g0239000	AK121019	2376	64.807	73.684	1.13698	up	3956	4171	25687429	23820009	0	33.353	0	Similar to Phosphate starvation regulator protein (Regulatory protein of P- starvation acclimation response Psr1).
Os01g0239100	Os01g0239100	1050	17.794	15.75	0.88513	down	480	394	25690905	23823786	0.078	3.11	0.167	Heat shock protein DnaJ family protein.
Os01g0239200	AK099799	1602	422.668	391.287	0.925755	down	17396	14934	25673989	23809246	0	47.859	0	Similar to Phophate translocator (Fragment).
Os01g0239300	AK068349	1219	0.575	0.241	0.41913	down	18	7	25691367	23824173	0.065	3.395	0.144	Conserved hypothetical protein.
Os01g0239700	AK067723	3669	41.173	38.451	0.933889	down	3881	3361	25687504	23820819	0.004	8.372	0.012	Similar to Leucine-rich receptor-like protein kinase.
Os01g0240200	Os01g0240200	324	0	0	-	-	0	0	25691385	23824180	NaN	NaN	NaN	Hypothetical protein.
Os01g0240700	Os01g0240700	1263	0	0	-	-	0	0	25691385	23824180	NaN	NaN	NaN	Protein of unknown function DUF1618 domain containing protein.
Os01g0240900	Os01g0240900	171	0	0	-	-	0	0	25691385	23824180	NaN	NaN	NaN	Peptidase C1A, papain family protein.
Os01g0241000	AK119763	1545	2.57	4.972	1.93463	up	102	183	25691283	23823997	0	29.203	0	Conserved hypothetical protein.
Os01g0241100	J065178A13	3348	1.104	1.116	1.01087	up	95	89	25691290	23824091	0.996	0	0.998	Hypothetical protein.
Os01g0241400	AK107708	691	0.394	0.729	1.85025	up	7	12	25691378	23824168	0.278	1.177	0.459	Glutaredoxin-like, plant II family protein.
Os01g0242200	AK107468	1783	0.087	0.071	0.816092	down	4	3	25691381	23824177	0.92	0.01	0.989	Zinc finger, C2H2-type domain containing protein.
Os01g0242300	AK070082	958	4.916	4.82	0.980472	down	121	110	25691264	23824070	0.932	0.007	0.989	Optic atrophy 3 family protein.
Os01g0242400	AK108724	1239	0.063	0.034	0.539683	down	2	1	25691383	23824179	0.948	0.004	0.989	Lateral organ boundaries, LOB domain containing protein.
Os01g0242500	AK073692	963	4.365	3.618	0.828866	down	108	83	25691277	23824097	0.223	1.485	0.39	D-tyrosyl-tRNA(Tyr) deacylase family protein.
Os01g0242600	AK067756	2458	15.709	21.414	1.36317	up	992	1254	25690393	23822926	0	53.291	0	C2 calcium/lipid-binding region, CaLB domain containing protein.
Os01g0242900	AK071658	700	18.795	20.148	1.07199	up	338	336	25691047	23823844	0.388	0.746	0.589	Conserved hypothetical protein.
Os01g0243000	AK063344	1414	1.872	2.583	1.37981	up	68	87	25691317	23824093	0.055	3.674	0.125	Esterase/lipase/thioesterase domain containing protein.
Os01g0243100	AK064212	1842	4.649	4.603	0.990105	down	220	202	25691165	23823978	0.958	0.003	0.989	Similar to Kinesin.
Os01g0243200	AK103210	2917	1.748	2.561	1.4651	up	131	178	25691254	23824002	0.001	10.784	0.003	Biopterin transport-related protein BT1 family protein.
Os01g0243300	AK109301	865	1.08	1.262	1.16852	up	24	26	25691361	23824154	0.683	0.167	0.845	Conserved hypothetical protein.
Os01g0243400	AK070651	510	13.127	19.341	1.47338	up	172	235	25691213	23823945	0	14.739	0	Conserved hypothetical protein.
Os01g0243600	Os01g0243600	702	0.277	0.718	2.59206	up	5	12	25691380	23824168	0.104	2.641	0.212	Conserved hypothetical protein.
Os01g0243700	AK059681	707	2.037	2.078	1.02013	up	37	35	25691348	23824145	0.973	0.001	0.99	Similar to Beta-1,3-glucanase-like protein.
Os01g0243800	AK109562	1600	0.56	0.446	0.796429	down	23	17	25691362	23824163	0.58	0.306	0.762	Non-protein coding transcript, unclassifiable transcript.
Os01g0243900	Os01g0243900	1296	0	0	-	-	0	0	25691385	23824180	NaN	NaN	NaN	Protein of unknown function DUF1618 domain containing protein.
Os01g0244000	Os01g0244000	1356	0	0	-	-	0	0	25691385	23824180	NaN	NaN	NaN	Protein of unknown function DUF1618 domain containing protein.
Os01g0244200	Os01g0244200	7497	0	0	-	-	0	0	25691385	23824180	NaN	NaN	NaN	Triosephosphate isomerase family protein.
Os01g0244400	J075054J20	1629	0	0	-	-	0	0	25691385	23824180	NaN	NaN	NaN	Protein of unknown function DUF1618 domain containing protein.
Os01g0245600	Os01g0245600	855	0	0	-	-	0	0	25691385	23824180	NaN	NaN	NaN	Conserved hypothetical protein.
Os01g0245700	Os01g0245700	1569	0	0	-	-	0	0	25691385	23824180	NaN	NaN	NaN	Protein of unknown function DUF1618 domain containing protein.
Os01g0246100	AK120732	4399	10.751	9.752	0.907078	down	1215	1022	25690170	23823158	0.023	5.196	0.059	Protein of unknown function DUF902, CREBbp domain containing protein.
Os01g0246300	Os01g0246300	1278	0	0	-	-	0	0	25691385	23824180	NaN	NaN	NaN	Conserved hypothetical protein.
Os01g0246400	AK062972	942	270.895	370.816	1.36886	up	6556	8322	25684829	23815858	0	364.337	0	Similar to Low molecular mass early light-inducible protein HV90, chloroplast precursor (ELIP).
Os01g0246500	AK058984	1244	5.131	7.727	1.50594	up	164	229	25691221	23823951	0	15.857	0	Similar to Minus dominance protein.
Os01g0246601	Os01g0246601	687	0.057	0.122	2.14035	up	1	2	25691384	23824178	0.948	0.004	0.989	Protein of unknown function DUF296 domain containing protein.
Os01g0246700	AY676928	1743	12.885	41.252	3.20155	up	577	1713	25690808	23822467	0	677.121	0	Similar to WRKY transcription factor 1.
Os01g0247500	AK065614	1585	2.186	2.039	0.932754	down	89	77	25691296	23824103	0.713	0.136	0.867	Protein kinase-like domain containing protein.
Os01g0247600	AK109701	675	34.714	23.381	0.673532	down	602	376	25690783	23823804	0	36.646	0	Conserved hypothetical protein.
Os01g0247700	J100058P10	2756	0.932	0.198	0.212446	down	66	13	25691319	23824167	0	33.455	0	C4-dicarboxylate transporter/malic acid transport protein family protein.
Os01g0247900	AK109164	894	0.392	0.423	1.07908	up	9	9	25691376	23824171	0.94	0.006	0.989	AWPM-19-like family protein.
Os01g0248000	AK073588	891	0.087	0	0	down	2	0	25691383	23824180	0.502	0.451	0.69	Stigma-specific protein Stig1 family protein.
Os01g0248300	Os01g0248300	723	1.723	1.509	0.875798	down	32	26	25691353	23824154	0.711	0.137	0.866	Conserved hypothetical protein.
Os01g0248400	AK072762	1855	13.051	16.518	1.26565	up	622	730	25690763	23823450	0	18.475	0	Similar to Isocitrate dehydrogenase (Fragment).
Os01g0248500	AK059893	1312	9.731	19.643	2.0186	up	328	614	25691057	23823566	0	110.439	0	Similar to Pathogen-related protein.
Os01g0248600	AK100824	1231	6.008	5.422	0.902463	down	190	159	25691195	23824021	0.367	0.815	0.566	GINS complex, Psf2 component family protein.
Os01g0248701	Os01g0248701	1131	2.203	12.136	5.50885	up	64	327	25691321	23823853	0	212.183	0	Polyprenyl synthetase family protein.
Os01g0248800	AK062766	499	4.524	4.626	1.02255	up	58	55	25691327	23824125	0.98	0.001	0.994	Conserved hypothetical protein.
Os01g0248900	AK111100	893	0.087	0.188	2.16092	up	2	4	25691383	23824176	0.616	0.251	0.794	Similar to Expansin Os-EXPA3.
Os01g0249100	Os01g0249100	765	2.035	0.933	0.458477	down	40	17	25691345	23824163	0.008	7.137	0.023	Similar to Expansin Os-EXPA3.
Os01g0249200	AK061046	1039	62.75	53.124	0.846598	down	1675	1315	25689710	23822865	0	20.376	0	Similar to Nectarin 1 precursor (EC 1.15.1.1) (Superoxide dismutase [Mn]).
Os01g0249300	AK061748	948	53.54	58.578	1.0941	up	1304	1323	25690081	23822857	0.022	5.22	0.057	Lg106-like family protein.
Os01g0249900	AK072886	1209	0.032	0.174	5.4375	up	1	5	25691384	23824175	0.179	1.805	0.329	Protein of unknown function DUF573 family protein.
Os01g0250200	Os01g0250200	765	0.102	0.055	0.539216	down	2	1	25691383	23824179	0.948	0.004	0.989	Conserved hypothetical protein.
Os01g0250300	AK106665	1503	1.424	1.452	1.01966	up	55	52	25691330	23824128	0.997	0	0.998	Hypothetical protein.
Os01g0250600	AK061130	937	7.228	9.721	1.34491	up	174	217	25691211	23823963	0.004	8.246	0.012	Conserved hypothetical protein.
Os01g0250900	AK065179	2475	23.936	21.894	0.914689	down	1522	1291	25689863	23822889	0.019	5.475	0.05	HAD superfamily (subfamily IG) hydrolase, 5'-Nucleotidase protein.
Os01g0251000	AK100105	1964	6.778	5.3	0.781942	down	342	248	25691043	23823932	0.003	8.543	0.01	Conserved hypothetical protein.
Os01g0251100	AK073778	1311	3.533	4.482	1.26861	up	119	140	25691266	23824040	0.064	3.424	0.142	Similar to 50S ribosomal protein L3-2, chloroplast precursor.
Os01g0251200	AK063298	2616	10.802	8.761	0.811054	down	726	546	25690659	23823634	0	13.577	0	Steroid nuclear receptor, ligand-binding domain containing protein.
Os01g0251400	AK060341	557	4.402	10.399	2.36234	up	63	138	25691322	23824042	0	33.765	0	Hypothetical protein.
Os01g0252100	AK068737	1826	39.883	55.008	1.37923	up	1871	2393	25689514	23821787	0	109.207	0	Similar to Glycogen synthase kinase-3 homolog MsK-3 (EC 2.7.1.-).
Os01g0252200	AK071420	1723	2.824	2.363	0.836756	down	125	97	25691260	23824083	0.21	1.571	0.373	Conserved hypothetical protein.
Os01g0252250	J080317D21	703	0.775	0.478	0.616774	down	14	8	25691371	23824172	0.371	0.8	0.57	Conserved hypothetical protein.
Os01g0252300	AK063327	536	0.871	0.626	0.718714	down	12	8	25691373	23824172	0.614	0.254	0.794	Non-protein coding transcript, unclassifiable transcript.
Os01g0252400	Os01g0252400	276	0	0	-	-	0	0	25691385	23824180	NaN	NaN	NaN	Conserved hypothetical protein.
Os01g0252600	009-015-C12	1138	10.706	9.848	0.919858	down	313	267	25691072	23823913	0.336	0.925	0.53	Conserved hypothetical protein.
Os01g0252700	Os01g0252700	1713	0.318	0.098	0.308176	down	14	4	25691371	23824176	0.044	4.056	0.103	Phospholipid/glycerol acyltransferase domain containing protein.
Os01g0252900	AK105250	1222	4.65	4.156	0.893763	down	146	121	25691239	23824059	0.393	0.729	0.594	Zinc finger, CCHC-type domain containing protein.
Os01g0253000	AK071644	1596	0.073	0.079	1.08219	up	3	3	25691382	23824177	0.751	0.101	0.897	Similar to LpimPth3.
Os01g0253100	AK067133	2728	13.569	12.509	0.921881	down	951	813	25690434	23823367	0.093	2.824	0.193	Similar to Avr9/Cf-9 induced kinase 1.
Os01g0253200	Os01g0253200	519	0	0	-	-	0	0	25691385	23824180	NaN	NaN	NaN	Pectinesterase inhibitor domain containing protein.
Os01g0253300	AK068233	2142	67.78	53.085	0.783196	down	3730	2709	25687655	23821471	0	94.472	0	Importin alpha-1a subunit.
Os01g0253400	AK108904	1186	0.328	0.354	1.07927	up	10	10	25691375	23824170	0.956	0.003	0.989	Protein of unknown function DUF1218 family protein.
Os01g0253500	J100088F12	1157	1.144	0.617	0.539336	down	34	17	25691351	23824163	0.046	3.971	0.107	Conserved hypothetical protein.
Os01g0253600	AK058837	726	10.884	10.58	0.972069	down	203	183	25691182	23823997	0.821	0.051	0.951	Nucleic acid-binding, OB-fold domain containing protein.
Os01g0253800	009-121-G03	840	0.232	0.25	1.07759	up	5	5	25691380	23824175	0.844	0.039	0.967	Conserved hypothetical protein.
Os01g0253900	AK067101	2122	28.486	31.095	1.09159	up	1553	1572	25689832	23822608	0.015	5.909	0.04	Lipase, class 3 family protein.
Os01g0254000	AY620417	1054	63.371	61.408	0.969024	down	1716	1542	25689669	23822638	0.379	0.773	0.58	Similar to NTGB2 (Fragment).
Os01g0254100	AK111762	4124	44.511	39.196	0.880591	down	4716	3851	25686669	23820329	0	34.289	0	Similar to CTV.2.
Os01g0254200	AK121256	675	43.479	61.935	1.42448	up	754	996	25690631	23823184	0	53.972	0	Conserved hypothetical protein.
Os01g0254300	011-008-H05	4064	0.287	0.134	0.466899	down	30	13	25691355	23824167	0.026	4.953	0.066	Similar to Pectinesterase-1 precursor (EC 3.1.1.11) (Pectin methylesterase 1) (PE 1).
Os01g0254800	AK067017	829	1.362	1.57	1.15272	up	29	31	25691356	23824149	0.674	0.178	0.839	Conserved hypothetical protein.
Os01g0254900	AK068204	1389	53.692	60.68	1.13015	up	1916	2008	25689469	23822172	0	14.562	0	Similar to Syntaxin 22 (AtSYP22) (AtVAM3).
Os01g0255000	AK109484	1164	20.164	19.905	0.987155	down	603	552	25690782	23823628	0.849	0.036	0.97	Similar to Soluble epoxide hydrolase.
Os01g0255100	AK058528	1370	0	0.092	-	up	0	3	25691385	23824177	0.204	1.611	0.364	Similar to Soluble epoxide hydrolase.
Os01g0255700	Os01g0255700	1506	0.052	0.111	2.13462	up	2	4	25691383	23824176	0.616	0.251	0.794	Conserved hypothetical protein.
Os01g0256400	AK107950	719	23.657	24.052	1.0167	up	437	412	25690948	23823768	0.836	0.043	0.963	Similar to Dynein light chain 1 protein DLC-1 (Fragment).
Os01g0256500	AK069098	805	1201.94	1996.61	1.66116	up	24858	38292	25666527	23785888	0	3987.87	0	Similar to Ramy1.
Os01g0256550	Os01g0256550	1724	0	0	-	-	0	0	25691385	23824180	NaN	NaN	NaN	Conserved hypothetical protein.
Os01g0256600	AK063884	721	10.311	9.664	0.937251	down	191	166	25691194	23824014	0.577	0.312	0.76	Ribosomal protein L18P/L5E family protein.
Os01g0256800	AK100311	3499	1.001	1.547	1.54545	up	90	129	25691295	23824051	0.002	9.806	0.007	Conserved hypothetical protein.
Os01g0256900	AK100819	954	26.602	28.467	1.07011	up	652	647	25690733	23823533	0.233	1.424	0.404	Similar to SmX6 protein.
Os01g0257100	J100046K16	688	39.489	30.016	0.76011	down	698	492	25690687	23823688	0	21.718	0	Rapid ALkalinization Factor family protein.
Os01g0257300	AK070626	785	2.777	2.246	0.808786	down	56	42	25691329	23824138	0.346	0.888	0.54	Conserved hypothetical protein.
Os01g0257400	AK073920	2319	6.647	6.969	1.04844	up	396	385	25690989	23823795	0.532	0.39	0.721	Zinc finger, CCCH-type domain containing protein.
Os01g0257900	AK119383	3287	1.776	2.196	1.23649	up	150	172	25691235	23824008	0.065	3.413	0.144	Conserved hypothetical protein.
Os01g0258000	AK108960	1102	4.027	5.104	1.26744	up	114	134	25691271	23824046	0.072	3.244	0.156	Conserved hypothetical protein.
Os01g0258100	AK101657	2581	0.332	0.488	1.46988	up	22	30	25691363	23824150	0.214	1.547	0.377	Non-protein coding transcript, uncharacterized transcript.
Os01g0258600	J075061L04	684	1.48	1.166	0.787838	down	26	19	25691359	23824161	0.52	0.414	0.707	Conserved hypothetical protein.
Os01g0258700	AK111903	2178	22.554	22.991	1.01938	up	1262	1193	25690123	23822987	0.648	0.208	0.823	Zinc finger, CCCH-type domain containing protein.
Os01g0259200	AK072073	1959	19.591	18.341	0.936195	down	986	856	25690399	23823324	0.165	1.929	0.308	Similar to Protein kinase.
Os01g0259300	AK105158	540	3.676	4.197	1.14173	up	51	54	25691334	23824126	0.561	0.338	0.748	Non-protein coding transcript, unclassifiable transcript.
Os01g0259400	AK102537	4694	0.522	0.519	0.994253	down	63	58	25691322	23824122	0.959	0.003	0.989	Protein kinase-like domain containing protein.
Os01g0259600	AK066193	2100	28.729	30.501	1.06168	up	1550	1526	25689835	23822654	0.101	2.694	0.207	Similar to Phosphoadenosine phosphosulfate reductase (EC 1.8.4.8) (PAPS reductase, thioredoxin dependent) (PAdoPS reductase) (3'- phosphoadenylylsulfate reductase) (PAPS sulfotransferase).
Os01g0259900	Os01g0259900	759	0.923	0.498	0.539545	down	18	9	25691367	23824171	0.175	1.841	0.323	Conserved hypothetical protein.
Os01g0260000	AK108460	1144	0.238	0.294	1.23529	up	7	8	25691378	23824172	0.884	0.021	0.989	Protein prenyltransferase domain containing protein.
Os01g0260100	AK070313	3510	0.599	0.574	0.958264	down	54	48	25691331	23824132	0.909	0.013	0.989	Similar to Kinesin heavy chain (Fragment).
Os01g0260500	Os01g0260500	3879	2.057	2.153	1.04667	up	205	199	25691180	23823981	0.682	0.168	0.845	Disease resistance protein family protein.
Os01g0260700	J013050F24	1232	30.646	28.959	0.944952	down	970	850	25690415	23823330	0.237	1.397	0.409	PUR-alpha/beta/gamma, DNA/RNA-binding family protein.
Os01g0260800	AK071445	850	13.738	10.815	0.787232	down	300	219	25691085	23823961	0.008	7.083	0.023	Conserved hypothetical protein.
Os01g0260950	Os01g0260950	651	0	0	-	-	0	0	25691385	23824180	NaN	NaN	NaN	Hypothetical protein.
Os01g0261000	AK062597	415	14.913	18.003	1.2072	up	159	178	25691226	23824002	0.094	2.8	0.195	Non-protein coding transcript, unclassifiable transcript.
Os01g0261100	AK102361	2131	25.626	27.891	1.08839	up	1403	1416	25689982	23822764	0.026	4.968	0.066	Zinc finger, RING-type domain containing protein.
Os01g0261200	AK102808	1996	44.676	84.096	1.88235	up	2291	3999	25689094	23820181	0	606.94	0	No apical meristem (NAM) protein domain containing protein.
Os01g0261500	AK101899	2454	4.457	3.831	0.859547	down	281	224	25691104	23823956	0.099	2.716	0.203	Conserved hypothetical protein.
Os01g0261600	Os01g0261600	1365	0	0	-	-	0	0	25691385	23824180	NaN	NaN	NaN	Transferase family protein.
Os01g0261700	AK100325	938	0	0	-	-	0	0	25691385	23824180	NaN	NaN	NaN	Conserved hypothetical protein.
Os01g0262300	Os01g0262300	513	0.152	0.245	1.61184	up	2	3	25691383	23824177	0.933	0.007	0.989	Transferase family protein.
Os01g0262500	AK071545	865	16.874	13.344	0.790802	down	375	275	25691010	23823905	0.003	8.592	0.01	TRAM, LAG1 and CLN8 homology domain containing protein.
Os01g0262600	Os01g0262600	1449	13.27	11.182	0.842653	down	494	386	25690891	23823794	0.013	6.221	0.036	Glycosyl transferase, group 1 domain containing protein.
Os01g0262700	AK100901	2126	6.701	6.397	0.954634	down	366	324	25691019	23823856	0.568	0.326	0.752	Conserved hypothetical protein.
Os01g0263000	Os01g0263000	1044	0	0	-	-	0	0	25691385	23824180	NaN	NaN	NaN	Similar to Peroxidase 9 precursor (EC 1.11.1.7) (Atperox P9) (ATP18a).
Os01g0263300	AK061583	1289	21.107	13.025	0.617094	down	699	400	25690686	23823780	0	60.905	0	Similar to Peroxidase 72 precursor (EC 1.11.1.7) (Atperox P72) (PRXR8) (ATP6a).
Os01g0263500	Os01g0263500	936	4.865	4.664	0.958684	down	117	104	25691268	23824076	0.805	0.061	0.939	Conserved hypothetical protein.
Os01g0263600	AK064411	2108	3.01	2.509	0.833555	down	163	126	25691222	23824054	0.139	2.191	0.268	Similar to U5 snRNP-associated 102 kDa protein (U5-102 kDa protein).
Os01g0263900	AK063318	1721	36.571	38.145	1.04304	up	1617	1564	25689768	23822616	0.242	1.369	0.415	Zinc finger, Dof-type family protein.
Os01g0264100	Os01g0264100	1941	0	0.108	-	up	0	5	25691385	23824175	0.046	3.99	0.107	Similar to UTP--glucose-1-phosphate uridylyltransferase (EC 2.7.7.9) (UDP-glucose pyrophosphorylase) (UDPGP) (UGPase).
Os01g0264400	AK107988	918	5.512	3.658	0.663643	down	130	80	25691255	23824100	0.004	8.141	0.012	Conserved hypothetical protein.
Os01g0264500	AK062518	801	9.622	10.218	1.06194	up	198	195	25691187	23823985	0.585	0.298	0.765	Conserved hypothetical protein.
Os01g0264600	015-032-F01	1995	0	0.021	-	up	0	1	25691385	23824179	0.97	0.001	0.989	Conserved hypothetical protein.
Os01g0264700	AK071712	1562	15.35	20.53	1.33746	up	616	764	25690769	23823416	0	28.745	0	Cellular retinaldehyde binding/alpha-tocopherol transport family protein.
Os01g0264900	AK059509	293	7.572	8.882	1.17301	up	57	62	25691328	23824118	0.436	0.606	0.637	Non-protein coding transcript, unclassifiable transcript.
Os01g0265000	013-018-B09	1614	1.929	1.534	0.795231	down	80	59	25691305	23824121	0.209	1.576	0.371	Geranylgeranyl reductase family protein.
Os01g0265100	AK067217	881	9.013	6.765	0.750582	down	204	142	25691181	23824038	0.01	6.7	0.028	Similar to ADP-ribosylation factor.
Os01g0265200	AK121045	1954	13.665	10.955	0.801683	down	686	510	25690699	23823670	0	14.196	0	Mitochondrial substrate carrier family protein.
Os01g0265300	Os01g0265300	3555	0.011	0	0	down	1	0	25691384	23824180	0.97	0.001	0.989	Plant MuDR transposase domain containing protein.
Os01g0265400	AK120531	6223	1.564	1.457	0.931586	down	250	216	25691135	23823964	0.474	0.512	0.675	Conserved hypothetical protein.
Os01g0265700	AK111252	1185	5.715	6.872	1.20245	up	174	194	25691211	23823986	0.086	2.939	0.181	Conserved hypothetical protein.
Os01g0265800	AK099896	1894	67.942	63.36	0.93256	down	3306	2859	25688079	23821321	0.006	7.415	0.018	Similar to Sulfated surface glycoprotein 185 precursor (SSG 185).
Os01g0265900	016-070-C11	2607	1.12	1.288	1.15	up	75	80	25691310	23824100	0.429	0.626	0.632	Translin family protein.
Os01g0266000	AK121684	3439	8.364	7.982	0.954328	down	739	654	25690646	23823526	0.399	0.712	0.601	Lupus La protein family protein.
Os01g0266100	AK063246	926	14.208	9.02	0.634854	down	338	199	25691047	23823981	0	26.216	0	Similar to RING finger family protein.
Os01g0266200	AK120244	2931	7.317	7.017	0.959	down	551	490	25690834	23823690	0.52	0.414	0.707	Conserved hypothetical protein.
Os01g0266300	AK060535	1567	10.631	9.536	0.896999	down	428	356	25690957	23823824	0.138	2.197	0.267	Protein of unknown function DUF889, eukaryote family protein.
Os01g0266400	AK121188	556	5.39	3.473	0.644341	down	77	46	25691308	23824134	0.021	5.303	0.054	Conserved hypothetical protein.
Os01g0266500	AK101084	1159	9.739	10.792	1.10812	up	290	298	25691095	23823882	0.229	1.448	0.398	Phenazine biosynthesis PhzC/PhzF protein family protein.
Os01g0266600	AK069749	886	24.646	22.598	0.916903	down	561	477	25690824	23823703	0.173	1.858	0.32	Redoxin domain containing protein.
Os01g0266800	AK069474	1826	15.753	18.987	1.20529	up	739	826	25690646	23823354	0	13.445	0	Cystinosin/ERS1p repeat containing protein.
Os01g0267050	AK105155	655	7.131	8.907	1.24905	up	120	139	25691265	23824041	0.084	2.979	0.178	Non-protein coding transcript, unclassifiable transcript.
Os01g0267100	AK065023	4888	9.763	10.511	1.07662	up	1226	1224	25690159	23822956	0.071	3.264	0.154	MT-A70 family protein.
Os01g0267200	AK099455	1218	37.294	42.905	1.15045	up	1167	1245	25690218	23822935	0.001	11.701	0.003	Similar to 26S proteasome non-ATPase regulatory subunit 14 (26S proteasome regulatory subunit rpn11).
Os01g0267300	Os01g0267300	1572	0.272	0.427	1.56985	up	11	16	25691374	23824164	0.334	0.935	0.527	Proteinase inhibitor I4, serpin family protein.
Os01g0267400	J080051F22	1561	2.269	2.501	1.10225	up	91	93	25691294	23824087	0.558	0.343	0.745	Protein of unknown function Cys-rich family protein.
Os01g0267600	Os01g0267600	1368	2.618	2.363	0.902597	down	92	77	25691293	23824103	0.557	0.345	0.744	Galactose-binding like domain containing protein.
Os01g0267800	Os01g0267800	1191	0.752	0.775	1.03059	up	23	22	25691362	23824158	0.964	0.002	0.989	Protein kinase-like domain containing protein.
Os01g0267900	J065211C13	817	36.541	36.837	1.0081	up	767	717	25690618	23823463	0.897	0.017	0.989	Similar to Calmodulin NtCaM3 (Calmodulin NtCaM4) (Calmodulin NtCaM5) (Calmodulin NtCaM6) (Calmodulin NtCaM7) (Calmodulin NtCaM8) (Calmodulin NtCaM11) (Calmodulin NtCaM12).
Os01g0268000	AK107975	1019	0.153	0.082	0.535948	down	4	2	25691381	23824178	0.751	0.101	0.897	Hypothetical protein.
Os01g0268100	AK066443	1613	12.259	11.788	0.961579	down	508	453	25690877	23823727	0.566	0.329	0.751	Similar to Major facilitator superfamily antiporter.
Os01g0268300	AK102391	2776	14.877	14.652	0.984876	down	1061	969	25690324	23823211	0.748	0.103	0.897	Similar to DNA gyrase B subunit.
Os01g0268500	Os01g0268500	2799	1.544	0.765	0.495466	down	111	51	25691274	23824129	0	17.769	0	Glycoside hydrolase, family 31 protein.
Os01g0268800	AK105874	1530	16.053	18.875	1.17579	up	631	688	25690754	23823492	0.004	8.481	0.012	UBA-like domain containing protein.
Os01g0268900	AK062596	1097	6.387	5.51	0.86269	down	180	144	25691205	23824036	0.205	1.608	0.366	Conserved hypothetical protein.
Os01g0269000	AK068875	1736	15.673	13.202	0.84234	down	699	546	25690686	23823634	0.003	8.907	0.01	Similar to Hydroxymethylglutaryl-CoA lyase.
Os01g0269100	AK067610	2263	8.617	9.664	1.1215	up	501	521	25690884	23823659	0.072	3.241	0.156	Similar to Rab proteins geranylgeranyltransferase component A 2 (Rab escort protein 2) (REP-2) (Choroideraemia-like protein).
Os01g0269500	AK103817	3358	0.568	0.537	0.945423	down	49	43	25691336	23824137	0.873	0.026	0.984	Disease resistance protein family protein.
Os01g0269550	J075069C12	3497	0.122	0.024	0.196721	down	11	2	25691374	23824178	0.03	4.708	0.074	Conserved hypothetical protein.
Os01g0269800	Os01g0269800	3036	0.064	0.041	0.640625	down	5	3	25691380	23824177	0.805	0.061	0.939	Disease resistance protein family protein.
Os01g0269900	AK068395	2116	6.788	6.268	0.923394	down	369	316	25691016	23823864	0.317	1.002	0.508	Actin/actin-like family protein.
Os01g0270100	AK119511	1095	54.351	56.042	1.03111	up	1529	1462	25689856	23822718	0.413	0.671	0.614	Similar to Cysteine protease inhibitor.
Os01g0270300	AK101508	1600	4.233	2.597	0.613513	down	174	99	25691211	23824081	0	15.117	0	Similar to Cationic peroxidase isozyme 40K precursor.
Os01g0270700	J023007G08	2512	0	0	-	-	0	0	25691385	23824180	NaN	NaN	NaN	Phosphatidylinositol 3- and 4-kinase, catalytic domain containing protein.
Os01g0271000	AK071543	1063	7.543	6.713	0.889964	down	206	170	25691179	23824010	0.282	1.157	0.464	Conserved hypothetical protein.
Os01g0271200	AK073797	2448	2.624	2.229	0.849466	down	165	130	25691220	23824050	0.182	1.782	0.333	Similar to Glutamyl-tRNA synthetase.
Os01g0271400	Os01g0271400	897	41.137	37.716	0.916839	down	948	806	25690437	23823374	0.073	3.204	0.158	Peptidase S14, ClpP family protein.
Os01g0271500	AK101384	1745	17.309	14.649	0.846323	down	776	609	25690609	23823571	0.002	9.39	0.007	Similar to RUB-activating enzyme (Ubiquitin activating enzyme E1-like protein).
Os01g0271700	AK100277	2351	3.841	3.839	0.999479	down	232	215	25691153	23823965	0.968	0.002	0.989	Conserved hypothetical protein.
Os01g0272600	AK067786	1611	2.561	2.866	1.11909	up	106	110	25691279	23824070	0.448	0.575	0.648	Conserved hypothetical protein.
Os01g0272800	J090061O05	1145	8.499	7.808	0.918696	down	250	213	25691135	23823967	0.388	0.744	0.589	Hypothetical protein.
Os01g0273000	J100075O07	490	33.84	29.725	0.878398	down	426	347	25690959	23823833	0.078	3.099	0.167	Similar to 26 proteasome complex subunit DSS1 (Deleted in split hand/split foot protein 1) (Split hand/foot deleted protein 1).
Os01g0273100	AK105320	810	1.346	1.555	1.15527	up	28	30	25691357	23824150	0.676	0.175	0.84	Similar to Ubiquitin conjugating protein-like (Ubiquitin-conjugating enzyme) (Ubiquitinating enzyme).
Os01g0273300	Os01g0273300	1614	19.968	21.273	1.06535	up	828	818	25690557	23823362	0.208	1.586	0.37	BSD domain containing protein.
Os01g0273500	AK069401	1529	6.873	6.588	0.958533	down	270	240	25691115	23823940	0.665	0.187	0.835	Heat shock protein DnaJ, N-terminal domain containing protein.
Os01g0273800	AK109645	1384	7.143	4.064	0.568949	down	254	134	25691131	23824046	0	28.666	0	FAD dependent oxidoreductase family protein.
Os01g0273900	J065020P07	3811	0	0	-	-	0	0	25691385	23824180	NaN	NaN	NaN	Conserved hypothetical protein.
Os01g0274100	Os01g0274100	1236	4.283	3.905	0.911744	down	136	115	25691249	23824065	0.505	0.443	0.693	FAD dependent oxidoreductase family protein.
Os01g0274300	AK107917	606	0	0	-	-	0	0	25691385	23824180	NaN	NaN	NaN	Non-protein coding transcript, unclassifiable transcript.
Os01g0274500	Os01g0274500	756	0.051	0	0	down	1	0	25691384	23824180	0.97	0.001	0.989	Similar to Alpha-expansin 2.
Os01g0274800	AK107461	1365	0.342	0.461	1.34795	up	12	15	25691373	23824165	0.561	0.338	0.748	Conserved hypothetical protein.
Os01g0275200	Os01g0275200	1860	0	0	-	-	0	0	25691385	23824180	NaN	NaN	NaN	Argonaute and Dicer protein, PAZ domain containing protein.
Os01g0275300	AK058411	564	16.08	16.894	1.05062	up	233	227	25691152	23823953	0.629	0.233	0.807	Non-protein coding transcript, putative npRNA.
Os01g0275600	AK064813	3048	16.244	17.104	1.05294	up	1272	1242	25690113	23822938	0.203	1.621	0.364	Similar to Argonaute 4 protein.
Os01g0275800	AK119475	1451	2.978	2.083	0.699463	down	111	72	25691274	23824108	0.021	5.342	0.054	Non-protein coding transcript, putative npRNA.
Os01g0275900	Os01g0275900	2871	5.992	5.366	0.895527	down	442	367	25690943	23823813	0.126	2.346	0.248	WD40-like domain containing protein.
Os01g0276000	AK058917	630	58.509	60.563	1.03511	up	947	909	25690438	23823271	0.472	0.518	0.673	Similar to 60S ribosomal protein L30.
Os01g0276100	AK059596	1522	27.313	27.606	1.01073	up	1068	1001	25690317	23823179	0.826	0.049	0.956	Similar to 3-isopropylmalate dehydrogenase, chloroplast precursor (EC 1.1.1.85) (Beta-IPM dehydrogenase) (IMDH) (3-IPM-DH).
Os01g0276200	Os01g0276200	999	0.935	1.345	1.4385	up	24	32	25691361	23824148	0.223	1.485	0.39	Porin, eukaryotic type family protein.
Os01g0276300	AK108165	953	0.449	0.837	1.86414	up	11	19	25691374	23824161	0.136	2.219	0.263	Similar to Group 3 late embryogenesis abundant protein (Fragment).
Os01g0276400	AK106403	1316	7.601	7.559	0.994474	down	257	237	25691128	23823943	0.987	0	0.996	Similar to Presenilin 2 (PS-2) (Fragment).
Os01g0276500	AK061002	1202	8.16	8.416	1.03137	up	252	241	25691133	23823939	0.766	0.088	0.91	Similar to Histidine biosynthesis bifunctional protein hisIE, chloroplast precursor [Includes: Phosphoribosyl-AMP cyclohydrolase (EC 3.5.4.19) (PRA-CH); Phosphoribosyl-ATP pyrophosphatase (EC 3.6.1.31) (PRA-PH)].
Os01g0276600	AK071739	1327	10.032	10.565	1.05313	up	342	334	25691043	23823846	0.526	0.403	0.713	Zinc finger, RING-type domain containing protein.
Os01g0276700	AK103465	2346	7.848	9.518	1.21279	up	473	532	25690912	23823648	0.002	9.156	0.007	Similar to Pyruvate kinase, cytosolic isozyme (EC 2.7.1.40) (PK).
Os01g0276800	AK102926	2339	23.331	20.386	0.873773	down	1402	1136	25689983	23823044	0.001	11.337	0.003	Virulence factor, pectin lyase fold family protein.
Os01g0276900	AK105130	696	16.386	13.69	0.835469	down	293	227	25691092	23823953	0.046	3.982	0.107	Conserved hypothetical protein.
Os01g0277100	AK062999	547	0	0	-	-	0	0	25691385	23824180	NaN	NaN	NaN	Conserved hypothetical protein.
Os01g0277500	AK066984	2254	2.832	3.166	1.11794	up	164	170	25691221	23824010	0.336	0.927	0.53	Similar to Dof3 gene (Fragment).
Os01g0277600	Os01g0277600	3489	8.724	6.869	0.787368	down	782	571	25690603	23823609	0	18.807	0	Similar to Phospholipid-transporting ATPase 1 (EC 3.6.3.1) (Aminophospholipid flippase 1).
Os01g0277700	AK061133	1132	11.45	12.607	1.10105	up	333	340	25691052	23823840	0.226	1.464	0.394	Conserved hypothetical protein.
Os01g0277900	Os01g0277900	600	1.946	2.658	1.36588	up	30	38	25691355	23824142	0.246	1.347	0.42	Heat shock protein DnaJ, N-terminal domain containing protein.
Os01g0278000	Os01g0278000	708	5.773	6.166	1.06808	up	105	104	25691280	23824076	0.684	0.166	0.846	VQ domain containing protein.
Os01g0278100	AK105195	1139	0	0.074	-	up	0	2	25691385	23824178	0.438	0.602	0.637	Conserved hypothetical protein.
Os01g0278200	AK071473	1668	3.08	2.617	0.849675	down	132	104	25691253	23824076	0.238	1.394	0.41	Similar to Ran-binding protein 17.
Os01g0278600	AK073208	1835	2.439	1.876	0.769168	down	115	82	25691270	23824098	0.079	3.087	0.169	Peptidase, trypsin-like serine and cysteine domain containing protein.
Os01g0278900	AK120429	624	187.444	169.713	0.905406	down	3005	2523	25688380	23821657	0	13.48	0	Conserved hypothetical protein.
Os01g0279000	AK119444	2948	0.106	0.171	1.61321	up	8	12	25691377	23824168	0.401	0.707	0.603	Zinc finger, DHHC-type domain containing protein.
Os01g0279100	AK059435	1944	517.039	473.893	0.916552	down	25823	21948	25665562	23802232	0	90.262	0	Similar to Basic leucine zipper transcription factor CAT103 (Fragment).
Os01g0279200	AK103258	1760	17.958	17.028	0.948212	down	812	714	25690573	23823466	0.312	1.022	0.501	Similar to COP9 signalosome complex subunit 2 (Signalosome subunit 2) (FUSCA protein 12) (FUSCA12).
Os01g0279300	AK058646	686	76.769	78.931	1.02816	up	1353	1290	25690032	23822890	0.488	0.482	0.69	Similar to Calmodulin 1 (Fragment).
Os01g0279400	AK065048	1788	4.659	4.695	1.00773	up	214	200	25691171	23823980	0.976	0.001	0.992	Major facilitator superfamily antiporter.
Os01g0279700	AK100107	2326	30.172	31.652	1.04905	up	1803	1754	25689582	23822426	0.158	1.992	0.297	Major facilitator superfamily protein.
Os01g0279800	AK061114	993	25.831	20.416	0.790368	down	659	483	25690726	23823697	0	15.344	0	Similar to LRR protein.
Os01g0279900	AB051296	1514	7.25	6.903	0.952138	down	282	249	25691103	23823931	0.603	0.271	0.784	Similar to Transcription factor TGA6 (AtbZIP45). Splice isoform 2.
Os01g0280000	AK103348	1797	12.65	11.679	0.923241	down	584	500	25690801	23823680	0.2	1.641	0.359	Exonuclease domain containing protein.
Os01g0280200	J065183G15	1540	0.303	0.191	0.630363	down	12	7	25691373	23824173	0.449	0.574	0.649	Conserved hypothetical protein.
Os01g0280400	J090096C15	3498	0.167	0.084	0.502994	down	15	7	25691370	23824173	0.183	1.77	0.334	Tetratricopeptide-like helical domain containing protein.
Os01g0280500	AK103139	1161	0.536	0.181	0.337687	down	16	5	25691369	23824175	0.04	4.236	0.095	Similar to Eukaryotic translation initiation factor 6 (eIF-6) (B4 integrin interactor) (CAB) (p27(BBP)) (B(2)GCN homolog).
Os01g0280600	AK108765	1325	0	0	-	-	0	0	25691385	23824180	NaN	NaN	NaN	Conserved hypothetical protein.
Os01g0281000	AK064952	2347	71.844	64.723	0.900882	down	4332	3619	25687053	23820561	0	21.438	0	Cyclin-like F-box domain containing protein.
Os01g0281100	AK109672	1650	17.551	23.658	1.34796	up	744	930	25690641	23823250	0	36.829	0	Conserved hypothetical protein.
Os01g0281200	AK107209	1725	0.045	0.097	2.15556	up	2	4	25691383	23824176	0.616	0.251	0.794	Similar to Type B-like cyclin (Fragment).
Os01g0281400	J090014O11	4637	26.819	33.836	1.26164	up	3195	3738	25688190	23820442	0	93.19	0	Protein of unknown function DUF1606 domain containing protein.
Os01g0281600	AK062646	1073	14.655	9.232	0.629956	down	404	236	25690981	23823944	0	32.395	0	Plastocyanin-like domain containing protein.
Os01g0282800	AK122127	1770	35.493	23.809	0.670808	down	1614	1004	25689771	23823176	0	100.751	0	Similar to Tubulin beta-5 chain (Beta-5 tubulin).
Os01g0283000	AK073165	2513	0.697	0.635	0.911047	down	45	38	25691340	23824142	0.752	0.099	0.898	Conserved hypothetical protein.
Os01g0283100	AK071713	1156	37.61	36.782	0.977985	down	1117	1013	25690268	23823167	0.623	0.242	0.801	Similar to Ferripyochelin-binding protein-like.
Os01g0283300	AK068117	1232	74.277	66.028	0.888943	down	2351	1938	25689034	23822242	0	14.655	0	Conserved hypothetical protein.
Os01g0283400	AK119993	573	0.136	0.22	1.61765	up	2	3	25691383	23824177	0.933	0.007	0.989	Conserved hypothetical protein.
Os01g0283500	AK064158	1445	11.987	10.225	0.853007	down	445	352	25690940	23823828	0.028	4.836	0.07	Rhomboid-like protein family protein.
Os01g0283600	Os01g0283600	1014	2.38	1.697	0.713025	down	62	41	25691323	23824139	0.111	2.546	0.224	Similar to Cinnamoyl-CoA reductase (EC 1.2.1.44).
Os01g0283700	AK107149	1227	0.254	0.958	3.77165	up	8	28	25691377	23824152	0.001	12.039	0.003	Similar to Cinnamoyl-CoA reductase (EC 1.2.1.44).
Os01g0284200	Os01g0284200	291	0	0	-	-	0	0	25691385	23824180	NaN	NaN	NaN	Hypothetical protein.
Os01g0284500	AK061164	925	6.059	3.766	0.621555	down	144	83	25691241	23824097	0.001	11.845	0.003	Similar to Nectarin 1 precursor (EC 1.15.1.1) (Superoxide dismutase [Mn]).
Os01g0284700	J100029E10	2848	6.095	7.679	1.25989	up	446	521	25690939	23823659	0	12.628	0	Peptidyl-prolyl cis-trans isomerase, cyclophilin type domain containing protein.
Os01g0284900	AK106618	1518	3.462	12.305	3.5543	up	135	445	25691250	23823735	0	197.601	0	Conserved hypothetical protein.
Os01g0285200	J033120N05	2795	7.2	5.977	0.830139	down	517	398	25690868	23823782	0.006	7.658	0.018	Similar to Typical P-type R2R3 Myb protein (Fragment).
Os01g0285300	AJ495786	1742	11.753	9.373	0.797499	down	526	389	25690859	23823791	0.001	11.33	0.003	Myb, DNA-binding domain containing protein.
Os01g0286000	AK109824	1413	3.719	2.822	0.758806	down	135	95	25691250	23824085	0.045	4.03	0.105	Snf7 family protein.
Os01g0286100	AK102252	2513	10.842	16.369	1.50978	up	700	980	25690685	23823200	0	69.994	0	Basic helix-loop-helix dimerisation region bHLH domain containing protein.
Os01g0286200	AK111156	2801	5.017	7.523	1.4995	up	361	502	25691024	23823678	0	34.604	0	Conserved hypothetical protein.
Os01g0286600	AB057749	1907	17.451	15.385	0.881611	down	855	699	25690530	23823481	0.014	6.002	0.038	Similar to Plastidal protoporphyrinogen oxidase.
Os01g0286900	AK103865	859	0.816	0.977	1.1973	up	18	20	25691367	23824160	0.693	0.156	0.852	Similar to Auxin-responsive protein IAA31 (Indoleacetic acid-induced protein 31).
Os01g0287400	AK058343	582	0.201	0.288	1.43284	up	3	4	25691382	23824176	0.92	0.01	0.989	Similar to Hydrophobic protein LTI6A (Low temperature-induced protein 6A).
Os01g0287501	Os01g0287501	873	0.045	0.385	8.55556	up	1	8	25691384	23824172	0.028	4.832	0.07	Conserved hypothetical protein.
Os01g0287600	AK063062	1055	1.586	6.565	4.13934	up	43	165	25691342	23824015	0	84.448	0	Similar to Seed chitinase-c.
Os01g0287700	J023027F11	3759	1.16	1.005	0.866379	down	112	90	25691273	23824090	0.345	0.89	0.539	Conserved hypothetical protein.
Os01g0288200	AK063135	544	0.572	0.849	1.48427	up	8	11	25691377	23824169	0.533	0.389	0.721	Conserved hypothetical protein.
Os01g0288700	AK106473	658	0	0	-	-	0	0	25691385	23824180	NaN	NaN	NaN	Non-protein coding transcript, unclassifiable transcript.
Os01g0288800	AK108858	1059	0	0	-	-	0	0	25691385	23824180	NaN	NaN	NaN	Conserved hypothetical protein.
Os01g0289600	Os01g0289600	279	0	0	-	-	0	0	25691385	23824180	NaN	NaN	NaN	Conserved hypothetical protein.
Os01g0289666	J100050O09	8422	3.965	3.259	0.821942	down	858	654	25690527	23823526	0	14.172	0	DNA-binding WRKY domain containing protein.
Os01g0289732	J100050A06	873	14.045	11.347	0.807903	down	315	236	25691070	23823944	0.014	5.978	0.038	Similar to WRKY transcription factor 6-like (WRKY transcription factor 9).
Os01g0289900	Os01g0289900	1869	0.5	0.135	0.27	down	24	6	25691361	23824174	0.003	8.989	0.01	Transferase family protein.
Os01g0289950	J065138G04	2170	0.502	0.193	0.384462	down	28	10	25691357	23824170	0.01	6.653	0.028	Conserved hypothetical protein.
Os01g0290000	AK066523	2059	36.012	35.675	0.990642	down	1905	1750	25689480	23822430	0.789	0.072	0.928	Similar to Cyprosin precursor (EC 3.4.23.-) (Fragment).
Os01g0290100	AK069735	2050	32.639	26.884	0.823677	down	1719	1313	25689666	23822867	0	28.017	0	Aminotransferase, class V family protein.
Os01g0290300	Os01g0290300	2256	0	0	-	-	0	0	25691385	23824180	NaN	NaN	NaN	Similar to Transposase (Fragment).
Os01g0290600	Os01g0290600	1440	4	3.119	0.77975	down	148	107	25691237	23824073	0.056	3.645	0.127	Aminotransferase, class V family protein.
Os01g0290700	AK058263	730	17.169	20.412	1.18889	up	322	355	25691063	23823825	0.027	4.891	0.068	Similar to CjMDR1.
Os01g0290800	AK119474	2126	15.727	15.518	0.986711	down	859	786	25690526	23823394	0.806	0.06	0.94	Conserved hypothetical protein.
Os01g0291500	AK070443	1647	10.186	7.493	0.735618	down	431	294	25690954	23823886	0	16.434	0	Transferase family protein.
Os01g0292200	AK065588	1785	119.584	108.028	0.903365	down	5484	4594	25685901	23819586	0	25.79	0	Protein kinase-like domain containing protein.
Os01g0292700	J065063M02	1019	12.949	11.781	0.9098	down	339	286	25691046	23823894	0.255	1.297	0.431	Prefoldin domain containing protein.
Os01g0292900	AK072849	2944	16.394	19.633	1.19757	up	1240	1377	25690145	23822803	0	21.058	0	Similar to Squamosa-promoter binding-like protein 2.
Os01g0293000	J065045I15	1642	0.024	0.051	2.125	up	1	2	25691384	23824178	0.948	0.004	0.989	Similar to S-adenosylmethionine synthetase 1 (EC 2.5.1.6) (Methionine adenosyltransferase 1) (AdoMet synthetase 1) (Fragment).
Os01g0293100	AK106850	1617	0	0.026	-	up	0	1	25691385	23824179	0.97	0.001	0.989	Basic helix-loop-helix dimerisation region bHLH domain containing protein.
Os01g0293200	Os01g0293200	1554	4.258	2.917	0.685063	down	170	108	25691215	23824072	0.002	9.287	0.007	Protein of unknown function DUF860, plant family protein.
Os01g0293600	Os01g0293600	2397	0	0	-	-	0	0	25691385	23824180	NaN	NaN	NaN	Zinc finger, TTF-type domain containing protein.
Os01g0293900	Os01g0293900	1026	0	0	-	-	0	0	25691385	23824180	NaN	NaN	NaN	Haem peroxidase, plant/fungal/bacterial family protein.
Os01g0294700	AK068755	1344	133.365	103.405	0.775353	down	4605	3311	25686780	23820869	0	125.87	0	Haem peroxidase, plant/fungal/bacterial family protein.
Os01g0295600	J043040G21	1511	0.026	0	0	down	1	0	25691384	23824180	0.97	0.001	0.989	Hypothetical protein.
Os01g0295700	AK070333	1641	19.094	33.661	1.76291	up	805	1316	25690580	23822864	0	165.348	0	Similar to Protein phosphatase-2C.
Os01g0295900	J075057N16	2740	4.105	3.661	0.891839	down	289	239	25691096	23823941	0.205	1.608	0.366	Peptidase M22, glycoprotease domain containing protein.
Os01g0296000	AK102480	1369	0.341	0.276	0.809384	down	12	9	25691373	23824171	0.792	0.07	0.93	Protein kinase-like domain containing protein.
Os01g0296100	AK099599	2258	34.993	32.958	0.941846	down	2030	1773	25689355	23822407	0.068	3.341	0.149	Similar to Shaggy-related protein kinase alpha (EC 2.7.1.-) (ASK-alpha).
Os01g0296200	Os01g0296200	1512	6.925	20.821	3.00664	up	269	750	25691116	23823430	0	272.984	0	Virulence factor, pectin lyase fold family protein.
Os01g0296700	AK105791	1830	4.467	2.271	0.508395	down	210	99	25691175	23824081	0	32.171	0	Glycoside hydrolase, family 3, N-terminal domain containing protein.
Os01g0296900	Os01g0296900	1077	0.036	0.234	6.5	up	1	6	25691384	23824174	0.098	2.742	0.202	Protein of unknown function DUF6, transmembrane domain containing protein.
Os01g0297200	AK109883	1801	0.713	1.631	2.28752	up	33	70	25691352	23824110	0	15.715	0	AAA ATPase domain containing protein.
Os01g0297700	AK106554	1571	0.025	0	0	down	1	0	25691384	23824180	0.97	0.001	0.989	Protein of unknown function DUF6, transmembrane domain containing protein.
Os01g0298301	Os01g0298301	432	0.631	1.069	1.69414	up	7	11	25691378	23824169	0.385	0.754	0.585	Conserved hypothetical protein.
Os01g0298400	J065186D02	1098	0	0.841	-	up	0	22	25691385	23824158	0	27.342	0	Myb, DNA-binding domain containing protein.
Os01g0299100	Os01g0299100	570	0	0	-	-	0	0	25691385	23824180	NaN	NaN	NaN	Hypothetical protein.
Os01g0299300	Os01g0299300	1728	2.072	1.943	0.937741	down	92	80	25691293	23824100	0.73	0.119	0.884	Lambda integrase-like, N-terminal domain containing protein.
Os01g0299400	AK107814	527	6.352	4.938	0.777393	down	86	62	25691299	23824118	0.151	2.064	0.287	Sterile alpha motif homology domain containing protein.
Os01g0299500	AK065650	1486	40.338	33.331	0.826293	down	1540	1180	25689845	23823000	0	24.305	0	Conserved hypothetical protein.
Os01g0299700	AK108504	899	0	0	-	-	0	0	25691385	23824180	NaN	NaN	NaN	3'-5' exonuclease domain containing protein.
Os01g0300000	AK063585	799	0.146	0	0	down	3	0	25691382	23824180	0.253	1.309	0.428	3'-5' exonuclease domain containing protein.
Os01g0300200	AK070568	2468	40.359	43.505	1.07795	up	2559	2558	25688826	23821622	0.008	7.132	0.023	Similar to ATP-citrate lyase subunit B.
Os01g0300400	Os01g0300400	3609	0.259	0.116	0.447876	down	24	10	25691361	23824170	0.041	4.167	0.097	Protein of unknown function DUF889, eukaryote family protein.
Os01g0300600	AK058273	1629	10.633	11.415	1.07354	up	445	443	25690940	23823737	0.306	1.047	0.494	Borrelia outer surface lipoprotein family protein.
Os01g0300900	AK101262	2672	0.859	0.99	1.1525	up	59	63	25691326	23824117	0.491	0.474	0.69	Galactose oxidase, central domain containing protein.
Os01g0301000	AK073246	2210	0.845	0.456	0.539645	down	48	24	25691337	23824156	0.016	5.845	0.043	Protein prenyltransferase domain containing protein.
Os01g0301100	AK105556	923	0	0.182	-	up	0	4	25691385	23824176	0.096	2.763	0.198	Conserved hypothetical protein.
Os01g0301300	AK107188	1393	1.146	1.416	1.2356	up	41	47	25691344	23824133	0.375	0.787	0.575	Hypothetical protein.
Os01g0301500	AK064623	1687	0	0.025	-	up	0	1	25691385	23824179	0.97	0.001	0.989	Protein prenyltransferase domain containing protein.
Os01g0301700	AK100563	2290	0.34	0.165	0.485294	down	20	9	25691365	23824171	0.094	2.807	0.195	Protein prenyltransferase domain containing protein.
Os01g0301900	Os01g0301900	1548	6.864	7.646	1.11393	up	273	282	25691112	23823898	0.219	1.509	0.384	Protein of unknown function DUF247, plant family protein.
Os01g0302100	AK100875	1869	1.479	1.55	1.04801	up	71	69	25691314	23824111	0.847	0.037	0.969	Conserved hypothetical protein.
Os01g0302250	J075120I09	704	1.548	1.014	0.655039	down	28	17	25691357	23824163	0.213	1.55	0.376	Conserved hypothetical protein.
Os01g0302500	AB028883	1258	0	0	-	-	0	0	25691385	23824180	NaN	NaN	NaN	Knotted1-type homeobox protein OSH6.
Os01g0302800	AK062358	687	14.051	16.191	1.1523	up	248	265	25691137	23823915	0.119	2.436	0.237	Hypothetical protein.
Os01g0302900	AK107212	2101	0.019	0.02	1.05263	up	1	1	25691384	23824179	0.502	0.451	0.69	Conserved hypothetical protein.
Os01g0303000	AK058929	723	698.524	992.982	1.42154	up	12975	17104	25678410	23807076	0	923.153	0	Similar to CP12 (Fragment).
Os01g0303100	AK062603	1239	0.534	0.373	0.698502	down	17	11	25691368	23824169	0.454	0.56	0.654	Similar to Chitinase precursor (EC 3.2.1.17).
Os01g0303200	AK073769	3755	4.924	4.807	0.976239	down	475	430	25690910	23823750	0.743	0.108	0.894	Conserved hypothetical protein.
Os01g0303300	J075157P20	974	0.08	0	0	down	2	0	25691383	23824180	0.502	0.451	0.69	Mitochondrial import inner membrane translocase, subunit Tim17/22 family protein.
Os01g0303600	AK099496	910	2.951	2.906	0.984751	down	69	63	25691316	23824117	0.998	0	0.999	RINGv domain containing protein.
Os01g0303800	AK060078	937	10.053	9.094	0.904606	down	242	203	25691143	23823977	0.314	1.015	0.504	Universal stress protein (Usp) family protein.
Os01g0304000	AK121735	546	39.137	46.279	1.18249	up	549	602	25690836	23823578	0.005	7.912	0.015	Similar to Ribosomal protein L29.
Os01g0304100	J090074F21	10777	0.022	0.023	1.04545	up	6	6	25691379	23824174	0.874	0.025	0.984	Conserved hypothetical protein.
Os01g0304300	J090032C24	6060	1.798	2.473	1.37542	up	280	357	25691105	23823823	0	15.73	0	Protein of unknown function DUF616 family protein.
Os01g0304400	Os01g0304400	495	0.079	0.509	6.44304	up	1	6	25691384	23824174	0.098	2.742	0.202	Conserved hypothetical protein.
Os01g0304500	Os01g0304500	4185	0	0	-	-	0	0	25691385	23824180	NaN	NaN	NaN	Plant MuDR transposase domain containing protein.
Os01g0305200	AK062385	612	30.719	40.465	1.31726	up	483	590	25690902	23823590	0	20.014	0	Lg106-like family protein.
Os01g0305900	Os01g0305900	1062	11.912	14.545	1.22104	up	325	368	25691060	23823812	0.01	6.702	0.028	Similar to A-type R2R3 Myb protein (Fragment).
Os01g0306100	AK111041	920	0	0.091	-	up	0	2	25691385	23824178	0.438	0.602	0.637	Plant specific eukaryotic initiation factor 4B family protein.
Os01g0306200	AK071422	828	0	0	-	-	0	0	25691385	23824180	NaN	NaN	NaN	Conserved hypothetical protein.
Os01g0306400	Os01g0306400	738	0.686	0.512	0.746356	down	13	9	25691372	23824171	0.643	0.215	0.82	Conserved hypothetical protein.
Os01g0306800	AK099426	1787	10.738	10.452	0.973366	down	493	445	25690892	23823735	0.704	0.144	0.86	Conserved hypothetical protein.
Os01g0306900	AK107306	1591	5.823	5.356	0.919801	down	238	203	25691147	23823977	0.408	0.686	0.61	Protein of unknown function DUF789 family protein.
Os01g0307500	AK108663	2163	1.224	0.543	0.443627	down	68	28	25691317	23824152	0	13.505	0	Cation transporter family protein.
Os01g0308200	AK110806	1821	0.085	0.069	0.811765	down	4	3	25691381	23824177	0.92	0.01	0.989	Conserved hypothetical protein.
Os01g0308300	J100039K11	3532	0.044	0.048	1.09091	up	4	4	25691381	23824176	0.805	0.061	0.939	Disease resistance protein family protein.
Os01g0308600	Os01g0308600	513	1.366	2.291	1.67716	up	18	28	25691367	23824152	0.113	2.517	0.227	Conserved hypothetical protein.
Os01g0309100	AK102492	874	0.757	0.528	0.69749	down	17	11	25691368	23824169	0.454	0.56	0.654	Conserved hypothetical protein.
Os01g0309800	AK110758	1187	35.153	16.832	0.478821	down	1072	476	25690313	23823704	0	192.004	0	Similar to Hydrogenase expression/formation protein hypB.
Os01g0309900	AK100627	2282	18.114	19.92	1.0997	up	1062	1083	25690323	23823097	0.029	4.748	0.072	Lipase, class 3 family protein.
Os01g0310100	AK120868	5008	3.218	2.808	0.872592	down	414	335	25690971	23823845	0.069	3.318	0.151	Similar to Phospholipase D p1 (EC 3.1.4.4) (AtPLDp1) (Phospholipase D1 PHOX and PX containing domain) (Phospholipase D zeta 1) (PLDzeta1).
Os01g0310400	Os01g0310400	2622	1.826	1.537	0.841731	down	123	96	25691262	23824084	0.23	1.444	0.4	Similar to Pto kinase interactor 1.
Os01g0310500	AK073535	2396	6.141	4.66	0.758834	down	378	266	25691007	23823914	0.001	11.769	0.003	Conserved hypothetical protein.
Os01g0310550	AK099487	1160	4.966	4.089	0.823399	down	148	113	25691237	23824067	0.134	2.248	0.26	Non-protein coding transcript, unclassifiable transcript.
Os01g0310600	AK110671	423	25.857	15.678	0.606335	down	281	158	25691104	23824022	0	25.774	0	Conserved hypothetical protein.
Os01g0310700	AK120861	430	0.996	0.488	0.48996	down	11	5	25691374	23824175	0.267	1.234	0.445	Non-protein coding transcript, unclassifiable transcript.
Os01g0310800	AK064374	2894	4.775	4.989	1.04482	up	355	344	25691030	23823836	0.587	0.295	0.767	Similar to Pto kinase interactor 1.
Os01g0311300	AK062341	686	3.007	1.468	0.488194	down	53	24	25691332	23824156	0.004	8.416	0.012	Similar to Sorbitol transporter.
Os01g0311400	J065081E20	1032	5.544	5.084	0.917027	down	147	125	25691238	23824055	0.514	0.425	0.701	Zinc finger, RING-type domain containing protein.
Os01g0311500	AK103288	3343	3.772	2.612	0.692471	down	324	208	25691061	23823972	0	17.136	0	Similar to PROPYZAMIDE-HTPERSENSITIVE 1.
Os01g0311600	AK105552	1407	0.166	0.239	1.43976	up	6	8	25691379	23824172	0.683	0.167	0.845	Sulfotransferase family protein.
Os01g0311700	AK072493	901	0	0	-	-	0	0	25691385	23824180	NaN	NaN	NaN	Pectinesterase inhibitor domain containing protein.
Os01g0311800	AK107006	2087	0.298	2.072	6.95302	up	16	103	25691369	23824077	0	75.829	0	Similar to Pectin methylesterase 8 (Fragment).
Os01g0312500	AK105998	1488	5.964	6.939	1.16348	up	228	246	25691157	23823934	0.109	2.567	0.22	Similar to Pectin methylesterase isoform alpha (EC 3.1.1.11) (Fragment).
Os01g0312800	AK106887	1921	0.061	0.437	7.16393	up	3	20	25691382	23824160	0	13.508	0	Similar to CEL4=CELLULASE 4 (Fragment).
Os01g0313300	AK111775	908	2.572	1.618	0.629082	down	60	35	25691325	23824145	0.035	4.454	0.085	Similar to EREBP-3 protein (Fragment).
Os01g0313666	012-061-G01	1757	0	0	-	-	0	0	25691385	23824180	NaN	NaN	NaN	Conserved hypothetical protein.
Os01g0314000	AK106622	1672	0.419	0.176	0.420048	down	18	7	25691367	23824173	0.065	3.395	0.144	Conserved hypothetical protein.
Os01g0314300	AK073419	966	24.257	24.55	1.01208	up	602	565	25690783	23823615	0.86	0.031	0.978	Uncharacterized domain 2 containing protein.
Os01g0314800	AF323612	536	189.68	461.794	2.4346	up	2612	5897	25688773	23818283	0	1561.11	0	Late embryogenesis abundant protein 3 family protein.
Os01g0315600	AK110785	1508	0.542	0.557	1.02768	up	21	20	25691364	23824160	0.943	0.005	0.989	Conserved hypothetical protein.
Os01g0315800	AK101168	1819	54.416	52.266	0.96049	down	2543	2265	25688842	23821915	0.167	1.909	0.311	UDP-glucuronic acid decarboxylase (EC 4.1.1.35).
Os01g0316100	Os01g0316100	1245	0.094	0	0	down	3	0	25691382	23824180	0.253	1.309	0.428	FAD dependent oxidoreductase family protein.
Os01g0316500	AK099887	1062	20.781	22.094	1.06318	up	567	559	25690818	23823621	0.318	0.995	0.509	Conserved hypothetical protein.
Os01g0316600	AK103534	2194	15.754	17.161	1.08931	up	888	897	25690497	23823283	0.075	3.18	0.162	Similar to ASF/SF2-like pre-mRNA splicing factor SRP30'.
Os01g0316800	AK119788	550	54.139	57.161	1.05582	up	765	749	25690620	23823431	0.303	1.063	0.49	Similar to 26 proteasome complex subunit DSS1 (Deleted in split hand/split foot protein 1) (Split hand/foot deleted protein 1).
Os01g0316900	AK070437	3944	19.541	19.593	1.00266	up	1980	1841	25689405	23822339	0.947	0.004	0.989	Conserved hypothetical protein.
Os01g0317500	Os01g0317500	285	0	0	-	-	0	0	25691385	23824180	NaN	NaN	NaN	Conserved hypothetical protein.
Os01g0317800	AK105905	1266	17.986	10.576	0.588013	down	585	319	25690800	23823861	0	60.127	0	Alpha/beta hydrolase family protein.
Os01g0318201	J075157P08	512	0	0	-	-	0	0	25691385	23824180	NaN	NaN	NaN	Non-protein coding transcript, unclassifiable transcript.
Os01g0318400	AB110194	819	1.473	1.076	0.730482	down	31	21	25691354	23824159	0.327	0.96	0.519	Conserved hypothetical protein.
Os01g0318700	AK105594	1341	5.138	5.415	1.05391	up	177	173	25691208	23824007	0.661	0.192	0.835	Similar to ABC1 protein (Fragment).
Os01g0319000	AK107088	2171	2.922	2.127	0.727926	down	163	110	25691222	23824070	0.011	6.43	0.031	Similar to Pectin acetylesterase (Fragment).
Os01g0319200	Os01g0319200	1488	0	0	-	-	0	0	25691385	23824180	NaN	NaN	NaN	Protein of unknown function DUF247, plant family protein.
Os01g0319400	AK070361	1887	0.041	0	0	down	2	0	25691383	23824180	0.502	0.451	0.69	Protein of unknown function DUF247, plant family protein.
Os01g0320400	Os01g0320400	318	0	0	-	-	0	0	25691385	23824180	NaN	NaN	NaN	Conserved hypothetical protein.
Os01g0320700	AK063226	610	19.717	14.313	0.725922	down	309	208	25691076	23823972	0	12.655	0	Hypothetical protein.
Os01g0321300	J013001N11	12456	10.034	9.351	0.931931	down	3211	2775	25688174	23821405	0.007	7.335	0.021	SecA protein family protein.
Os01g0321600	Os01g0321600	2847	0	0	-	-	0	0	25691385	23824180	NaN	NaN	NaN	Similar to mutator-like transposase [Oryza sativa (japonica cultivar-group)].
Os01g0321700	AK070488	3104	7.198	7.451	1.03515	up	574	551	25690811	23823629	0.583	0.302	0.763	Zinc finger, Sec23/Sec24-type domain containing protein.
Os01g0321800	AK064712	913	6.992	5.149	0.736413	down	164	112	25691221	23824068	0.014	6.023	0.038	Gas vesicle protein GvpC repeat containing protein.
Os01g0322300	Os01g0322300	198	0	0	-	-	0	0	25691385	23824180	NaN	NaN	NaN	Inorganic pyrophosphatase family protein.
Os01g0322700	AK101374	1008	1.158	1.624	1.40242	up	30	39	25691355	23824141	0.202	1.631	0.362	Non-protein coding transcript, unclassifiable transcript.
Os01g0322800	AK121409	1969	5.318	5.329	1.00207	up	269	250	25691116	23823930	0.985	0	0.994	WD40-like domain containing protein.
Os01g0323000	AK100396	2259	9.287	6.317	0.680198	down	539	340	25690846	23823840	0	31.297	0	Similar to Ser Thr specific protein kinase-like protein.
Os01g0323100	AK065231	1809	0.753	0.371	0.492696	down	35	16	25691350	23824164	0.023	5.206	0.059	Similar to Pto kinase interactor 1.
Os01g0323300	Os01g0323300	1824	7.32	7.042	0.962022	down	343	306	25691042	23823874	0.651	0.205	0.826	CRS1/YhbY domain containing protein.
Os01g0323400	AK107583	1392	0.252	0.181	0.718254	down	9	6	25691376	23824174	0.71	0.138	0.865	Conserved hypothetical protein.
Os01g0323600	AK071516	1763	583.699	768.106	1.31593	up	26438	32262	25664947	23791918	0	1102.8	0	Similar to S-adenosylmethionine synthetase 2 (EC 2.5.1.6) (Methionine adenosyltransferase 2) (AdoMet synthetase 2).
Os01g0324200	Os01g0324200	1857	1.111	1.017	0.915392	down	53	45	25691332	23824135	0.738	0.112	0.89	Conserved hypothetical protein.
Os01g0324400	AK102490	1832	3.144	2.749	0.874364	down	148	120	25691237	23824060	0.301	1.069	0.488	Conserved hypothetical protein.
Os01g0326000	AK068894	1381	2.17	1.945	0.896313	down	77	64	25691308	23824116	0.573	0.318	0.757	Similar to Peroxidase (Fragment).
Os01g0326100	AK067102	1171	0.465	0.86	1.84946	up	14	24	25691371	23824156	0.089	2.885	0.187	Similar to Peroxidase component PR-2 and/or 4 (Fragment).
Os01g0327000	J075176J07	1498	0.286	0.168	0.587413	down	11	6	25691374	23824174	0.412	0.672	0.613	Conserved hypothetical protein.
Os01g0327100	AK070715	1488	13.001	11.848	0.911315	down	497	420	25690888	23823760	0.171	1.876	0.317	Haem peroxidase family protein.
Os01g0327400	AK068063	1349	69.884	60.239	0.861986	down	2422	1936	25688963	23822244	0	23.695	0	Similar to Peroxidase (Fragment).
Os01g0327500	AK107756	693	0	0	-	-	0	0	25691385	23824180	NaN	NaN	NaN	Conserved hypothetical protein.
Os01g0327600	AK121799	5334	2.766	2.156	0.779465	down	379	274	25691006	23823906	0.002	9.716	0.007	Conserved hypothetical protein.
Os01g0327700	Os01g0327700	1392	0.783	0.724	0.924649	down	28	24	25691357	23824156	0.885	0.021	0.989	Protein of unknown function DUF295 family protein.
Os01g0327900	Os01g0327900	1260	2.44	1.699	0.696311	down	79	51	25691306	23824129	0.051	3.796	0.117	Protein of unknown function DUF295 family protein.
Os01g0328200	Os01g0328200	303	2.569	5.126	1.99533	up	20	37	25691365	23824143	0.016	5.841	0.043	Conserved hypothetical protein.
Os01g0328300	AK071771	3848	2.509	1.549	0.617377	down	248	142	25691137	23824038	0	21.253	0	Cyclin-like F-box domain containing protein.
Os01g0328400	AK061988	794	104.417	114.715	1.09862	up	2130	2170	25689255	23822010	0.002	9.416	0.007	Ubiquitin.
Os01g0328500	AK058517	1220	7.21	6.537	0.906657	down	226	190	25691159	23823990	0.343	0.899	0.537	Bucentaur or craniofacial development family protein.
Os01g0328600	J013048C16	1574	26.979	31.281	1.15946	up	1091	1173	25690294	23823007	0	12.233	0	Conserved hypothetical protein.
Os01g0328700	AK066632	1777	142.771	156.7	1.09756	up	6518	6634	25684867	23817546	0	28.406	0	Dihydrolipoamide dehydrogenase family protein.
Os01g0328900	AK101169	2094	4.108	4.129	1.00511	up	221	206	25691164	23823974	0.996	0	0.998	Galectin, galactose-binding lectin family protein.
Os01g0329000	AK071961	1920	13.623	6.515	0.478235	down	672	298	25690713	23823882	0	120.432	0	Actin-crosslinking proteins family protein.
Os01g0329300	AK110223	2451	0	0.017	-	up	0	1	25691385	23824179	0.97	0.001	0.989	Virulence factor, pectin lyase fold family protein.
Os01g0329400	AK101813	1753	11.635	16.043	1.37886	up	524	670	25690861	23823510	0	30.293	0	Mitochondrial substrate carrier family protein.
Os01g0329800	AK073536	2780	4.144	3.865	0.932674	down	296	256	25691089	23823924	0.438	0.601	0.637	YT521-B-like protein family protein.
Os01g0329900	AK120056	1895	20.047	14.619	0.729236	down	976	660	25690409	23823520	0	39.593	0	Similar to Lipase homolog (Fragment).
Os01g0330100	AK100480	2973	1.322	0.889	0.672466	down	101	63	25691284	23824117	0.015	5.861	0.04	Similar to Lipase homolog (Fragment).
Os01g0330200	Os01g0330200	1014	0.115	0	0	down	3	0	25691382	23824180	0.253	1.309	0.428	Peptidase C1A, papain family protein.
Os01g0330300	Os01g0330300	1104	0	0	-	-	0	0	25691385	23824180	NaN	NaN	NaN	Peptidase C1A, papain family protein.
Os01g0330500	Os01g0330500	2076	0.994	0.344	0.346076	down	53	17	25691332	23824163	0	15.772	0	Major facilitator superfamily protein.
Os01g0331100	AK100992	1580	1.429	0.877	0.613716	down	58	33	25691327	23824147	0.03	4.724	0.074	Similar to Lipase homolog (Fragment).
Os01g0331900	AK121761	1085	11.372	11.877	1.04441	up	317	307	25691068	23823873	0.616	0.252	0.794	Protein of unknown function DUF846, eukaryotic family protein.
Os01g0332100	AK120720	2482	146.081	157.107	1.07548	up	9315	9290	25682070	23814890	0	24.559	0	Similar to Neutral invertase-like protein (Fragment).
Os01g0332200	J075075C23	478	0.407	0	0	down	5	0	25691380	23824180	0.066	3.386	0.145	Conserved hypothetical protein.
Os01g0332500	AK101382	1799	0.043	0.023	0.534884	down	2	1	25691383	23824179	0.948	0.004	0.989	Similar to Serine carboxypeptidase II-like protein.
Os01g0332800	AK067493	1758	24.156	22.253	0.92122	down	1091	932	25690294	23823248	0.069	3.31	0.151	Similar to Serine carboxypeptidase II-like protein.
Os01g0332900	AK069030	813	145.688	93.293	0.640362	down	3043	1807	25688342	23822373	0	231.707	0	Conserved hypothetical protein.
Os01g0335600	AK070305	1247	0	0.067	-	up	0	2	25691385	23824178	0.438	0.602	0.637	Conserved hypothetical protein.
Os01g0335700	AK068195	2760	6.346	7.33	1.15506	up	450	482	25690935	23823698	0.03	4.697	0.074	Disease resistance protein family protein.
Os01g0336300	Os01g0336300	2175	0.072	0.019	0.263889	down	4	1	25691381	23824179	0.41	0.679	0.611	Protein of unknown function DUF594 family protein.
Os01g0337100	Os01g0337100	1644	0	0.026	-	up	0	1	25691385	23824179	0.97	0.001	0.989	Terpenoid cylases/protein prenyltransferase alpha-alpha toroid domain containing protein.
Os01g0337160	J065136K16	1074	5.726	4.612	0.805449	down	158	118	25691227	23824062	0.084	2.979	0.178	Conserved hypothetical protein.
Os01g0337180	J065215O21	421	2.681	2.393	0.892577	down	29	24	25691356	23824156	0.783	0.076	0.923	Non-protein coding transcript, unclassifiable transcript.
Os01g0337500	AY333187	2599	0.12	0.194	1.61667	up	8	12	25691377	23824168	0.401	0.707	0.603	Similar to H+-pyrophosphatase (Fragment).
Os01g0337600	AK099595	3375	12.905	12.574	0.974351	down	1119	1011	25690266	23823169	0.563	0.335	0.748	ATPase, F1 complex, gamma subunit family protein.
Os01g0337700	AK106939	1632	3.077	2.032	0.660383	down	129	79	25691256	23824101	0.004	8.251	0.012	Conserved hypothetical protein.
Os01g0337900	AK120645	2139	14.558	11.656	0.800659	down	800	594	25690585	23823586	0	16.773	0	Similar to Dihydrolipoamide dehydrogenase.
Os01g0338000	AK103351	1150	41.056	47.741	1.16283	up	1213	1308	25690172	23822872	0	14.187	0	Similar to GTP-binding protein SAR1A.
Os01g0338100	J065132H24	3335	3.151	2.505	0.794986	down	270	199	25691115	23823981	0.015	5.873	0.04	Conserved hypothetical protein.
Os01g0338200	AK068083	1929	10.493	13.121	1.25045	up	520	603	25690865	23823577	0	13.779	0	Mov34/MPN/PAD-1 family protein.
Os01g0338600	AK066580	1362	41.067	50.264	1.22395	up	1437	1631	25689948	23822549	0	31.08	0	Conserved hypothetical protein.
Os01g0339400	Os01g0339400	363	0	0.116	-	up	0	1	25691385	23824179	0.97	0.001	0.989	Conserved hypothetical protein.
Os01g0339500	AK066107	1976	7.091	5.523	0.778875	down	360	260	25691025	23823920	0.002	9.288	0.007	Conserved hypothetical protein.
Os01g0339600	AK106772	2522	3.087	2.663	0.86265	down	200	160	25691185	23824020	0.179	1.803	0.329	Conserved hypothetical protein.
Os01g0339800	AK111706	425	0.092	0	0	down	1	0	25691384	23824180	0.97	0.001	0.989	Hypothetical protein.
Os01g0339900	AK066111	1547	23.852	25.966	1.08863	up	948	957	25690437	23823223	0.067	3.348	0.147	Thioredoxin domain 2 containing protein.
Os01g0340600	Os01g0340600	846	0	0.05	-	up	0	1	25691385	23824179	0.97	0.001	0.989	Conserved hypothetical protein.
Os01g0341000	Os01g0341000	1716	1.769	1.565	0.884681	down	78	64	25691307	23824116	0.52	0.413	0.707	TMP repeat containing protein.
Os01g0341200	AK068939	1559	2.846	3.015	1.05938	up	114	112	25691271	23824068	0.713	0.135	0.867	Conserved hypothetical protein.
Os01g0341300	AK070629	1026	0.455	0.45	0.989011	down	12	11	25691373	23824169	0.856	0.033	0.974	Conserved hypothetical protein.
Os01g0341601	011-035-F06	1605	3.904	3.949	1.01153	up	161	151	25691224	23824029	0.965	0.002	0.989	Conserved hypothetical protein.
Os01g0342200	Os01g0342200	1335	0.029	0	0	down	1	0	25691384	23824180	0.97	0.001	0.989	Protein of unknown function DUF26 domain containing protein.
Os01g0342500	Os01g0342500	276	1.41	0.456	0.323404	down	10	3	25691375	23824177	0.118	2.443	0.235	Conserved hypothetical protein.
Os01g0342700	AY332479	4554	0.128	0.101	0.789062	down	15	11	25691370	23824169	0.691	0.158	0.852	Similar to PDR-like ABC transporter (PDR4 ABC transporter).
Os01g0342800	J065199J12	634	1.351	1.788	1.32346	up	22	27	25691363	23824153	0.403	0.698	0.604	Conserved hypothetical protein.
Os01g0342900	AK063921	2024	0.615	0.373	0.606504	down	32	18	25691353	23824162	0.113	2.509	0.227	Similar to Adenosine monophosphate binding protein 1 AMPBP1.
Os01g0343100	J065039P06	2506	0.062	0.084	1.35484	up	4	5	25691381	23824175	0.91	0.013	0.989	Protein of unknown function DUF594 family protein.
Os01g0343200	AK100070	2226	5.665	4.827	0.852074	down	324	256	25691061	23823924	0.06	3.527	0.134	Similar to Importin alpha-1b subunit.
Os01g0343300	AK067244	983	59.831	54.656	0.913506	down	1511	1280	25689874	23822900	0.018	5.593	0.048	Zinc finger, GATA-type domain containing protein.
Os01g0343500	AK071988	1537	10.307	7.373	0.715339	down	407	270	25690978	23823910	0	18.209	0	Hypothetical protein.
Os01g0343900	Os01g0343900	2055	0	0	-	-	0	0	25691385	23824180	NaN	NaN	NaN	Conserved hypothetical protein.
Os01g0346400	J100032G11	1629	1.362	1.237	0.908223	down	57	48	25691328	23824132	0.693	0.156	0.852	Conserved hypothetical protein.
Os01g0346501	Os01g0346501	3111	1.802	1.093	0.606548	down	144	81	25691241	23824099	0	12.95	0	Conserved hypothetical protein.
Os01g0346600	AK105649	1469	2.04	1.4	0.686275	down	77	49	25691308	23824131	0.046	3.973	0.107	Conserved hypothetical protein.
Os01g0346700	AK071793	1023	27.129	25.193	0.928637	down	713	614	25690672	23823566	0.187	1.738	0.341	Conserved hypothetical protein.
Os01g0346900	J090049E03	3412	0	0	-	-	0	0	25691385	23824180	NaN	NaN	NaN	Histone-fold domain containing protein.
Os01g0347000	AK069585	3248	0.036	0.065	1.80556	up	3	5	25691382	23824175	0.645	0.212	0.82	Similar to PROPYZAMIDE-HTPERSENSITIVE 1.
Os01g0347100	AK100716	2686	3.956	2.594	0.655713	down	273	166	25691112	23824014	0	18.476	0	Protein of unknown function DUF1399 family protein.
Os01g0347200	AK066458	2058	1.192	0.938	0.786913	down	63	46	25691322	23824134	0.253	1.305	0.428	Conserved hypothetical protein.
Os01g0347300	J065129D14	1307	0.089	0.161	1.80899	up	3	5	25691382	23824175	0.645	0.212	0.82	Conserved hypothetical protein.
Os01g0347500	Os01g0347500	1086	0.036	0	0	down	1	0	25691384	23824180	0.97	0.001	0.989	Peptidase C1A, papain family protein.
Os01g0347600	J100053I01	1473	0.106	0.028	0.264151	down	4	1	25691381	23824179	0.41	0.679	0.611	Peptidase C1A, papain family protein.
Os01g0348000	Os01g0348000	1086	0.036	0	0	down	1	0	25691384	23824180	0.97	0.001	0.989	Peptidase C1A, papain family protein.
Os01g0348300	Os01g0348300	438	0	0	-	-	0	0	25691385	23824180	NaN	NaN	NaN	Conserved hypothetical protein.
Os01g0348600	AK100444	2674	26.565	24.927	0.93834	down	1825	1588	25689560	23822592	0.066	3.381	0.145	Similar to MFP2 (Fatty acid multifunctional protein) (AtMFP2).
Os01g0348700	AK120842	684	42.964	46.699	1.08693	up	755	761	25690630	23823419	0.11	2.551	0.222	Similar to 60S ribosomal protein L23a (L25).
Os01g0348800	AK062553	604	0	0.069	-	up	0	1	25691385	23824179	0.97	0.001	0.989	Similar to Salt-stress induced protein (Salt protein).
Os01g0348900	AK062520	684	99.87	130.709	1.30879	up	1755	2130	25689630	23822050	0	69.814	0	SalT gene product (Salt-induced protein).
Os01g0349000	AK108540	1589	1.617	1.559	0.964131	down	66	59	25691319	23824121	0.908	0.013	0.989	Conserved hypothetical protein.
Os01g0349400	AK122182	1530	18.444	21.371	1.1587	up	725	779	25690660	23823401	0.005	8.008	0.015	Similar to Serine/threonine protein phosphatase PP1 (EC 3.1.3.16) (Fragment).
Os01g0349600	AK066217	1359	21.596	16.184	0.749398	down	754	524	25690631	23823656	0	25.796	0	Conserved hypothetical protein.
Os01g0349800	AK069610	1721	1.764	1.658	0.939909	down	78	68	25691307	23824112	0.772	0.084	0.914	Similar to Cytochrome P450.
Os01g0350000	AK071594	1711	3.936	3.14	0.797764	down	173	128	25691212	23824052	0.059	3.563	0.133	Transferase family protein.
Os01g0350500	J065201K13	2146	0	0	-	-	0	0	25691385	23824180	NaN	NaN	NaN	Conserved hypothetical protein.
Os01g0350900	AK070217	2299	30.628	29.194	0.95318	down	1809	1599	25689576	23822581	0.168	1.905	0.313	Similar to VIP2 protein.
Os01g0351100	Os01g0351100	1797	0.477	0.561	1.1761	up	22	24	25691363	23824156	0.687	0.163	0.849	Similar to Poly [ADP-ribose] polymerase (EC 2.4.2.30) (PARP) (ADPRT) (NAD(+) ADP- ribosyltransferase) (Poly[ADP-ribose] synthetase).
Os01g0351200	016-090-E12	6139	0.133	0.075	0.56391	down	21	11	25691364	23824169	0.165	1.932	0.308	Poly(ADP-ribose) polymerase, catalytic region domain containing protein.
Os01g0351300	AK102963	3039	13.461	15.552	1.15534	up	1051	1126	25690334	23823054	0.001	11.198	0.003	Exocyst complex subunit Sec15-like family protein.
Os01g0351800	AK073503	1670	2.844	2.714	0.95429	down	122	108	25691263	23824072	0.775	0.082	0.917	2OG-Fe(II) oxygenase domain containing protein.
Os01g0352100	AK072222	1404	5.683	4.843	0.852191	down	205	162	25691180	23824018	0.141	2.17	0.272	2OG-Fe(II) oxygenase domain containing protein.
Os01g0353400	Os01g0353400	654	0	0	-	-	0	0	25691385	23824180	NaN	NaN	NaN	Similar to Glutathione S-transferase GST 8 (EC 2.5.1.18).
Os01g0353600	Os01g0353600	720	0	0	-	-	0	0	25691385	23824180	NaN	NaN	NaN	Clathrin adaptor complex, small chain family protein.
Os01g0353666	Os01g0353666	291	0	0	-	-	0	0	25691385	23824180	NaN	NaN	NaN	Clathrin adaptor complex, small chain family protein.
Os01g0353900	AK063501	1512	2.162	1.388	0.641998	down	84	50	25691301	23824130	0.015	5.912	0.04	Conserved hypothetical protein.
Os01g0354200	AK112105	1455	0.455	0.462	1.01538	up	17	16	25691368	23824164	0.895	0.017	0.989	Similar to Delta(14)-sterol reductase (EC 1.3.1.70) (C-14 sterol reductase) (Sterol C14-reductase) (FACKEL protein).
Os01g0354700	Os01g0354700	708	0.66	0.652	0.987879	down	12	11	25691373	23824169	0.856	0.033	0.974	Similar to Cytochrome b6-f complex iron-sulfur subunit, chloroplast precursor (EC 1.10.99.1) (Rieske iron-sulfur protein) (Plastohydroquinone:plastocyanin oxidoreductase iron-sulfur protein) (ISP) (RISP).
Os01g0355000	J065053H11	3131	0.186	0.282	1.51613	up	15	21	25691370	23824159	0.289	1.125	0.473	Protein prenyltransferase domain containing protein.
Os01g0355100	Os01g0355100	435	0	0.096	-	up	0	1	25691385	23824179	0.97	0.001	0.989	Similar to Jasmonate-induced protein.
Os01g0355400	AK064594	1287	0	0	-	-	0	0	25691385	23824180	NaN	NaN	NaN	Conserved hypothetical protein.
Os01g0355500	AK100317	3374	7.833	7.352	0.938593	down	679	591	25690706	23823589	0.272	1.207	0.452	TolA family protein.
Os01g0355600	AK100134	3669	9.463	11.372	1.20173	up	892	994	25690493	23823186	0	15.717	0	Galactose-binding like domain containing protein.
Os01g0355800	Os01g0355800	786	0.099	0.267	2.69697	up	2	5	25691383	23824175	0.39	0.74	0.591	Alpha/beta hydrolase family protein.
Os01g0355900	AK120976	2030	11.179	10.111	0.904464	down	583	489	25690802	23823691	0.108	2.586	0.219	Peptidase C48, SUMO/Sentrin/Ubl1 family protein.
Os01g0356000	005-005-H02	2751	73.588	65.853	0.894888	down	5201	4316	25686184	23819864	0	29.077	0	Similar to Multidrug resistance-associated protein MRP1 (Fragment).
Os01g0356500	AK070843	1676	2.601	1.778	0.683583	down	112	71	25691273	23824109	0.014	6.056	0.038	Thiamine pyrophosphokinase family protein.
Os01g0356800	Os01g0356800	16311	0	0	-	-	0	0	25691385	23824180	NaN	NaN	NaN	AIG1 domain containing protein.
Os01g0356900	AK064742	1799	0.108	0.023	0.212963	down	5	1	25691380	23824179	0.245	1.352	0.419	Similar to Extensin-like protein.
Os01g0357000	AK111025	633	0	0	-	-	0	0	25691385	23824180	NaN	NaN	NaN	Similar to Flavin monoxygenase-like protein floozy.
Os01g0357100	AK103604	2496	65.184	48.398	0.742483	down	4180	2878	25687205	23821302	0	153.089	0	Ferredoxin-nitrite reductase (EC 1.7.7.1).
Os01g0357200	AK099419	563	8.849	6.486	0.732964	down	128	87	25691257	23824093	0.029	4.773	0.072	Sterol-binding domain containing protein.
Os01g0357400	AK063489	1397	0	0	-	-	0	0	25691385	23824180	NaN	NaN	NaN	Similar to Alpha-amylase.
Os01g0357800	AK120188	4265	11.134	10.747	0.965242	down	1220	1092	25690165	23823088	0.407	0.687	0.609	Protein prenyltransferase domain containing protein.
Os01g0357900	AK067878	729	52.325	56.196	1.07398	up	980	976	25690405	23823204	0.12	2.419	0.238	Similar to RALF.
Os01g0358100	AK105209	745	12.435	15.099	1.21423	up	238	268	25691147	23823912	0.033	4.571	0.081	Rapid ALkalinization Factor family protein.
Os01g0358300	AK072081	1681	22.159	19.027	0.858658	down	957	762	25690428	23823418	0.002	9.749	0.007	Tetratricopeptide-like helical domain containing protein.
Os01g0358400	AK061826	1035	20.985	21.94	1.04551	up	558	541	25690827	23823639	0.479	0.501	0.68	Similar to 40S ribosomal protein S4.
Os01g0358700	J043004B20	1718	0	0.024	-	up	0	1	25691385	23824179	0.97	0.001	0.989	Similar to Powdery mildew resistance protein PM3b.
Os01g0359400	AK072056	3902	10.624	8.896	0.837349	down	1065	827	25690320	23823353	0	14.576	0	Disease resistance protein family protein.
Os01g0359800	Os01g0359800	3858	0.131	0.098	0.748092	down	13	9	25691372	23824171	0.643	0.215	0.82	Disease resistance protein family protein.
Os01g0360100	AK100554	2317	0.521	0.236	0.452975	down	31	13	25691354	23824167	0.019	5.522	0.05	Conserved hypothetical protein.
Os01g0360150	AK062321	575	0.542	0.292	0.538745	down	8	4	25691377	23824176	0.459	0.549	0.659	Conserved hypothetical protein.
Os01g0360200	AY603975	3307	40.336	41.949	1.03999	up	3427	3305	25687958	23820875	0.111	2.547	0.224	Similar to Respiratory burst oxidase homolog.
Os01g0360600	AK069339	1081	16.707	13.512	0.808763	down	464	348	25690921	23823832	0.003	8.82	0.01	Dephospho-CoA kinase family protein.
Os01g0361000	AK120275	2875	19.062	19.242	1.00944	up	1408	1318	25689977	23822862	0.821	0.051	0.951	Conserved hypothetical protein.
Os01g0361500	AK065466	2262	42.038	27.37	0.651078	down	2443	1475	25688942	23822705	0	173.773	0	Esterase/lipase/thioesterase domain containing protein.
Os01g0361700	J080302F07	465	0	0.361	-	up	0	4	25691385	23824176	0.096	2.763	0.198	Conserved hypothetical protein.
Os01g0361800	AK122167	3204	1.98	1.755	0.886364	down	163	134	25691222	23824046	0.329	0.954	0.521	Conserved hypothetical protein.
Os01g0362000	AK070658	2428	1.94	1.469	0.757216	down	121	85	25691264	23824095	0.057	3.628	0.129	Conserved hypothetical protein.
Os01g0362100	AK065319	2482	23.273	19.279	0.828385	down	1484	1140	25689901	23823040	0	22.819	0	Esterase/lipase/thioesterase domain containing protein.
Os01g0362400	AK062630	611	21.086	15.526	0.736318	down	331	226	25691054	23823954	0	12.478	0	Conserved hypothetical protein.
Os01g0362533	J075055J08	619	0.755	0.882	1.16821	up	12	13	25691373	23824167	0.85	0.036	0.97	Non-protein coding transcript, unclassifiable transcript.
Os01g0362800	AK071457	1078	1.119	1.012	0.904379	down	31	26	25691354	23824154	0.806	0.06	0.94	Conserved hypothetical protein.
Os01g0363000	AK064749	725	0.054	0	0	down	1	0	25691384	23824180	0.97	0.001	0.989	Non-protein coding transcript, unclassifiable transcript.
Os01g0363300	AK060356	932	15.87	13.196	0.831506	down	380	293	25691005	23823887	0.019	5.488	0.05	Protein of unknown function DUF588 family protein.
Os01g0363500	AK120306	2282	17.057	15.12	0.88644	down	1000	822	25690385	23823358	0.011	6.459	0.031	Conserved hypothetical protein.
Os01g0363600	AK063667	974	6.034	6.033	0.999834	down	151	140	25691234	23824040	0.954	0.003	0.989	Conserved hypothetical protein.
Os01g0363900	AK120610	4040	5.858	4.956	0.846023	down	608	477	25690777	23823703	0.007	7.349	0.021	Similar to HASTY.
Os01g0364100	AK064031	1809	1.097	1.601	1.45943	up	51	69	25691334	23824111	0.049	3.87	0.113	Non-protein coding transcript, putative npRNA.
Os01g0364400	Os01g0364400	2547	0.458	0.297	0.648472	down	30	18	25691355	23824162	0.182	1.782	0.333	EGF-like calcium-binding domain containing protein.
Os01g0364800	Os01g0364800	1419	3.813	4.526	1.18699	up	139	153	25691246	23824027	0.16	1.975	0.3	EGF-like calcium-binding domain containing protein.
Os01g0364900	AK121145	645	0.603	0.521	0.864013	down	10	8	25691375	23824172	0.94	0.006	0.989	Conserved hypothetical protein.
Os01g0365300	J090040M15	1945	0	0	-	-	0	0	25691385	23824180	NaN	NaN	NaN	Hypothetical protein.
Os01g0366100	AK067903	3616	1.238	0.836	0.675283	down	115	72	25691270	23824108	0.01	6.611	0.028	Hypothetical protein.
Os01g0366300	AK064115	2602	0.344	0.339	0.985465	down	23	21	25691362	23824159	0.921	0.01	0.989	Similar to Receptor protein kinase.
Os01g0366600	J065019N24	499	9.984	12.786	1.28065	up	128	152	25691257	23824028	0.045	4.025	0.105	Non-protein coding transcript, hold transcript.
Os01g0367100	AK119785	1397	17.442	13.761	0.788958	down	626	458	25690759	23823722	0	14.773	0	Conserved hypothetical protein.
Os01g0367300	AK101567	3056	15.513	17.663	1.13859	up	1218	1286	25690167	23822894	0.001	10.412	0.003	RNA-binding region RNP-1 (RNA recognition motif) domain containing protein.
Os01g0367400	AK063804	1043	15.039	15.051	1.0008	up	403	374	25690982	23823806	0.98	0.001	0.994	Conserved hypothetical protein.
Os01g0367700	AK064909	2161	24.136	19.948	0.826483	down	1340	1027	25690045	23823153	0	21.073	0	Similar to Cyclin-dependent protein kinase-like protein.
Os01g0367900	AK105265	3749	11.587	10.782	0.930526	down	1116	963	25690269	23823217	0.106	2.612	0.215	Similar to Possible global transcription activator SNF2L1 (SWI/SNF related matrix associated actin dependent regulator of chromatin subfamily A member 1).
Os01g0368000	Os01g0368000	1566	2.486	1.823	0.733307	down	100	68	25691285	23824112	0.056	3.653	0.127	Flavin-containing monooxygenase FMO family protein.
Os01g0368700	AK067396	1064	1.756	1.105	0.629271	down	48	28	25691337	23824152	0.062	3.475	0.138	Protein of unknown function DUF679 family protein.
Os01g0368900	AK107858	766	13.923	10.521	0.755656	down	274	192	25691111	23823988	0.003	8.703	0.01	Similar to GLUTAREDOXIN.
Os01g0369000	AK064940	3029	36.623	33.355	0.910766	down	2850	2407	25688535	23821773	0.001	11.338	0.003	Similar to Cullin-1.
Os01g0369200	AK073477	2632	0.03	0.032	1.06667	up	2	2	25691383	23824178	0.669	0.183	0.835	Similar to Cullin-1.
Os01g0369300	AK109760	1898	0	0	-	-	0	0	25691385	23824180	NaN	NaN	NaN	K+ potassium transporter family protein.
Os01g0369500	AK100805	1164	0.033	0	0	down	1	0	25691384	23824180	0.97	0.001	0.989	C2 calcium/lipid-binding region, CaLB domain containing protein.
Os01g0369600	AK068386	2514	3.406	3.323	0.975631	down	220	199	25691165	23823981	0.837	0.042	0.964	Conserved hypothetical protein.
Os01g0369700	AK063796	935	32.721	53.915	1.64772	up	786	1201	25690599	23822979	0	120.964	0	Similar to Glutathione S-transferase GST 8 (EC 2.5.1.18).
Os01g0369900	AK100034	2708	1.337	0.729	0.545251	down	93	47	25691292	23824133	0.001	11.528	0.003	Similar to Oxo-phytodienoic acid reductase.
Os01g0370000	AK121554	1609	0.266	0.157	0.590226	down	11	6	25691374	23824174	0.412	0.672	0.613	Similar to Oxo-phytodienoic acid reductase.
Os01g0370200	Os01g0370200	657	0.415	0.703	1.69398	up	7	11	25691378	23824169	0.385	0.754	0.585	Similar to Glutathione-S-transferase 19E50.
Os01g0370600	Os01g0370600	345	0	0	-	-	0	0	25691385	23824180	NaN	NaN	NaN	Similar to Glutathione-S-transferase 19E50.
Os01g0370900	J065171E09	1547	0.05	0.081	1.62	up	2	3	25691383	23824177	0.933	0.007	0.989	Glutathione S-transferase, N-terminal domain containing protein.
Os01g0371200	AK058900	972	4.765	2.461	0.516474	down	119	57	25691266	23824123	0	17.235	0	Similar to Glutathione-S-transferase 19E50.
Os01g0371400	Os01g0371400	600	0	0	-	-	0	0	25691385	23824180	NaN	NaN	NaN	Glutathione S-transferase, N-terminal domain containing protein.
Os01g0371500	AK062937	919	0.254	0.091	0.358268	down	6	2	25691379	23824178	0.333	0.938	0.526	Similar to Glutathione-S-transferase 19E50.
Os01g0372100	J075029A10	778	0.2	0.27	1.35	up	4	5	25691381	23824175	0.91	0.013	0.989	Conserved hypothetical protein.
Os01g0372350	J075146F24	3363	0.44	0.362	0.822727	down	38	29	25691347	23824151	0.503	0.449	0.691	Conserved hypothetical protein.
Os01g0372400	AK108314	821	0.332	0.307	0.924699	down	7	6	25691378	23824174	0.892	0.018	0.989	Glutathione S-transferase, N-terminal domain containing protein.
Os01g0372500	Y07955	1590	0.024	0	0	down	1	0	25691384	23824180	0.97	0.001	0.989	Similar to Leucoanthocyanidin dioxygenase (EC 1.14.11.19) (LDOX) (Leucocyanidin oxygenase) (Leucoanthocyanidin hydroxylase).
Os01g0372700	AK101893	2113	20.705	19.448	0.93929	down	1124	979	25690261	23823201	0.158	1.995	0.297	Similar to Asparaginyl-tRNA synthetase, cytoplasmic 1 (EC 6.1.1.22) (Asparagine-- tRNA ligase 1) (AsnRS 1).
Os01g0373400	AK110973	1799	2.445	2.17	0.887526	down	113	93	25691272	23824087	0.433	0.614	0.636	Homeodomain-like containing protein.
Os01g0373500	AK107175	2331	0	0	-	-	0	0	25691385	23824180	NaN	NaN	NaN	Conserved hypothetical protein.
Os01g0373700	AK107857	643	0.061	0	0	down	1	0	25691384	23824180	0.97	0.001	0.989	Conserved hypothetical protein.
Os01g0373800	AK107432	563	0.069	0	0	down	1	0	25691384	23824180	0.97	0.001	0.989	Conserved hypothetical protein.
Os01g0374000	J075176C11	844	0	0	-	-	0	0	25691385	23824180	NaN	NaN	NaN	Similar to Glutathione S-transferase I (EC 2.5.1.18) (GST-I) (GST-29) (GST class- phi).
Os01g0374200	Os01g0374200	1890	0.165	0.222	1.34545	up	8	10	25691377	23824170	0.692	0.157	0.852	Protein prenyltransferase domain containing protein.
Os01g0374501	J090015J12	656	0.119	0.064	0.537815	down	2	1	25691383	23824179	0.948	0.004	0.989	Conserved hypothetical protein.
Os01g0374600	Os01g0374600	1800	0.216	0.093	0.430556	down	10	4	25691375	23824176	0.226	1.468	0.394	Cupredoxin domain containing protein.
Os01g0374900	AK067148	1302	10.015	8.833	0.881977	down	335	274	25691050	23823906	0.133	2.26	0.258	Zinc finger, RING-type domain containing protein.
Os01g0375000	AK103410	2241	5.159	4.945	0.958519	down	297	264	25691088	23823916	0.647	0.21	0.822	GTP-binding protein, HSR1-related domain containing protein.
Os01g0375100	AK102596	3858	6.558	6.027	0.91903	down	650	554	25690735	23823626	0.152	2.049	0.288	Similar to DnAJ-like protein slr0093.
Os01g0375200	AK121501	1942	4.991	5.663	1.13464	up	249	262	25691136	23823918	0.166	1.914	0.31	Similar to Dehydroquinate dehydratase/shikimate dehydrogenase precursor (EC 1.1.1.25) (EC 4.2.1.10) (Fragment).
Os01g0375400	Os01g0375400	585	0	0.072	-	up	0	1	25691385	23824179	0.97	0.001	0.989	Similar to Dehydroquinate dehydratase/shikimate:NADP oxidoreductase (EC 4.2.1.10) (EC 1.1.1.25).
Os01g0375500	Os01g0375500	966	0.242	0.174	0.719008	down	6	4	25691379	23824176	0.844	0.039	0.967	Dehydroquinase class I domain containing protein.
Os01g0376200	AK111320	524	1.486	1.282	0.862719	down	20	16	25691365	23824164	0.784	0.075	0.924	Non-protein coding transcript, unclassifiable transcript.
Os01g0376700	AK071525	1608	5.567	4.594	0.82522	down	230	176	25691155	23824004	0.061	3.517	0.136	Similar to Sucrose-phosphatase (EC 3.1.3.24).
Os01g0377000	J100029M13	1869	0.167	0.135	0.808383	down	8	6	25691377	23824174	0.899	0.016	0.989	E-class P450, group I family protein.
Os01g0377500	AK069233	1841	17.844	16.097	0.902096	down	844	706	25690541	23823474	0.046	3.993	0.107	Similar to Ania-6a type cyclin.
Os01g0377700	AK059266	1469	15.765	17.201	1.09109	up	595	602	25690790	23823578	0.139	2.186	0.268	Ubiquitin domain containing protein.
Os01g0378100	J075128F08	3321	6.763	5.852	0.865296	down	577	463	25690808	23823717	0.022	5.256	0.057	Haem peroxidase, plant/fungal/bacterial family protein.
Os01g0379101	J075055E21	667	0.058	0.063	1.08621	up	1	1	25691384	23824179	0.502	0.451	0.69	Conserved hypothetical protein.
Os01g0379400	AK110939	2134	2.937	3.442	1.17194	up	161	175	25691224	23824005	0.161	1.962	0.302	Cyclin-like F-box domain containing protein.
Os01g0380700	Os01g0380700	363	0	0	-	-	0	0	25691385	23824180	NaN	NaN	NaN	Similar to Protein kinase.
Os01g0380800	011-009-F05	1677	0	0	-	-	0	0	25691385	23824180	NaN	NaN	NaN	Cyclin-like F-box domain containing protein.
Os01g0382000	AK107926	823	0.095	0.102	1.07368	up	2	2	25691383	23824178	0.669	0.183	0.835	Similar to Pathogenesis-related protein PRB1-2 precursor.
Os01g0382200	AK107406	1445	0.081	0	0	down	3	0	25691382	23824180	0.253	1.309	0.428	Transferase family protein.
Os01g0382400	AK121108	750	64.457	69.117	1.0723	up	1242	1235	25690143	23822945	0.086	2.947	0.181	Similar to Pathogenesis-related protein PRB1-2 precursor.
Os01g0382450	J065084M05	794	1.029	1.533	1.4898	up	21	29	25691364	23824151	0.208	1.583	0.37	Hypothetical protein.
Os01g0382500	AK105518	1540	0	0	-	-	0	0	25691385	23824180	NaN	NaN	NaN	Conserved hypothetical protein.
Os01g0382700	AK071607	1202	19.235	16.587	0.862334	down	594	475	25690791	23823705	0.017	5.67	0.045	Conserved hypothetical protein.
Os01g0382900	AK120825	1526	0.918	0.55	0.599129	down	36	20	25691349	23824160	0.082	3.015	0.174	Conserved hypothetical protein.
Os01g0383100	J065068C22	2555	0	0	-	-	0	0	25691385	23824180	NaN	NaN	NaN	Exo70 exocyst complex subunit family protein.
Os01g0383700	AK070583	4058	22.282	33.451	1.50126	up	2323	3234	25689062	23820946	0	226.289	0	Conserved hypothetical protein.
Os01g0383900	AK105445	2137	0.692	0.668	0.965318	down	38	34	25691347	23824146	0.973	0.001	0.99	Peptidase S59, nucleoporin family protein.
Os01g0384300	Os01g0384300	1755	3.105	2.248	0.723994	down	140	94	25691245	23824086	0.017	5.646	0.045	Protein kinase-like domain containing protein.
Os01g0384450	J065135N19	685	0	0	-	-	0	0	25691385	23824180	NaN	NaN	NaN	Hypothetical protein.
Os01g0384800	AK119688	817	18.009	26.407	1.46632	up	378	514	25691007	23823666	0	31.967	0	Conserved hypothetical protein.
Os01g0385000	J053068I17	780	0	0	-	-	0	0	25691385	23824180	NaN	NaN	NaN	Conserved hypothetical protein.
Os01g0385400	AK064337	2301	1.116	0.456	0.408602	down	66	25	25691319	23824155	0	15.309	0	C4-dicarboxylate transporter/malic acid transport protein family protein.
Os01g0385600	Os01g0385600	636	0	0	-	-	0	0	25691385	23824180	NaN	NaN	NaN	Homeodomain-like containing protein.
Os01g0386500	AK106513	1776	0.789	0.496	0.628644	down	36	21	25691349	23824159	0.114	2.499	0.229	Hypothetical protein.
Os01g0386600	Os01g0386600	318	0.49	0.66	1.34694	up	4	5	25691381	23824175	0.91	0.013	0.989	TGF-beta receptor, type I/II extracellular region family protein.
Os01g0386700	AK067913	1294	80.344	68.119	0.847842	down	2671	2100	25688714	23822080	0	32.045	0	Similar to protein kinase-like protein [Oryza sativa (japonica cultivar-group)].
Os01g0387333	J065196F11	874	0.134	0	0	down	3	0	25691382	23824180	0.253	1.309	0.428	Conserved hypothetical protein.
Os01g0387732	Os01g0387732	108	0	0	-	-	0	0	25691385	23824180	NaN	NaN	NaN	Hypothetical protein.
Os01g0388000	AK069778	1060	2.938	0.832	0.283186	down	80	21	25691305	23824159	0	31.2	0	Similar to Cytochrome P450 monooxygenase CYP72A5 (Fragment).
Os01g0388200	AK063630	1223	2.323	4.016	1.7288	up	73	117	25691312	23824063	0	13.331	0	Conserved hypothetical protein.
Os01g0388533	Os01g0388533	102	1.908	2.058	1.07862	up	5	5	25691380	23824175	0.844	0.039	0.967	Hypothetical protein.
Os01g0388566	Os01g0388566	5289	7.389	7.452	1.00853	up	1004	939	25690381	23823241	0.869	0.027	0.982	Conserved hypothetical protein.
Os01g0388700	AK071508	1079	0.144	0.117	0.8125	down	4	3	25691381	23824177	0.92	0.01	0.989	Protein of unknown function DUF679 family protein.
Os01g0389200	AK061076	967	0.403	0.955	2.36973	up	10	22	25691375	23824158	0.03	4.735	0.074	Protein of unknown function DUF679 family protein.
Os01g0389700	AK108444	921	0.93	2.734	2.93978	up	22	60	25691363	23824120	0	20.222	0	Protein of unknown function DUF679 family protein.
Os01g0390300	AK111646	1648	5.81	5.094	0.876764	down	246	200	25691139	23823980	0.181	1.787	0.332	Nucleic acid-binding, OB-fold domain containing protein.
Os01g0390400	AK101833	1753	23.336	21.071	0.90294	down	1051	880	25690334	23823300	0.027	4.906	0.068	Protein of unknown function Met10 family protein.
Os01g0390600	AK119355	2745	1.645	1.743	1.05957	up	116	114	25691269	23824066	0.708	0.14	0.864	Protein prenyltransferase domain containing protein.
Os01g0390750	Os01g0390750	1068	0	0	-	-	0	0	25691385	23824180	NaN	NaN	NaN	Hypothetical protein.
Os01g0390900	AK103881	899	34.118	27.967	0.819714	down	788	599	25690597	23823581	0	13.35	0	Similar to Dual-specificity protein phosphatase-like protein.
Os01g0391100	AK121200	3480	1.801	1.58	0.87729	down	161	131	25691224	23824049	0.292	1.112	0.477	Similar to ATP-binding cassette, sub-family F, member 2 (Iron inhibited ABC transporter 2) (HUSSY-18).
Os01g0391500	J065165J11	6418	0.716	0.602	0.840782	down	118	92	25691267	23824088	0.237	1.396	0.409	Conserved hypothetical protein.
Os01g0391800	AK106849	1681	0.764	0.424	0.554974	down	33	17	25691352	23824163	0.061	3.509	0.136	Non-protein coding transcript, putative npRNA.
Os01g0392100	AK107724	794	14.658	14.485	0.988198	down	299	274	25691086	23823906	0.92	0.01	0.989	Conserved hypothetical protein.
Os01g0392400	J065185I02	799	0.049	0.525	10.7143	up	1	10	25691384	23824170	0.008	7.106	0.023	Conserved hypothetical protein.
Os01g0392600	AK063242	1003	1.164	0.921	0.791237	down	30	22	25691355	23824158	0.483	0.491	0.684	Conserved hypothetical protein.
Os01g0392800	AK072999	2678	3.387	3.856	1.13847	up	233	246	25691152	23823934	0.169	1.888	0.314	Conserved hypothetical protein.
Os01g0393000	AK072836	1303	28.379	24.998	0.880863	down	950	776	25690435	23823404	0.009	6.772	0.026	Conserved hypothetical protein.
Os01g0393100	AK107407	1583	0	0.027	-	up	0	1	25691385	23824179	0.97	0.001	0.989	Similar to CUC2.
Os01g0393400	Os01g0393400	474	0.903	0.443	0.490587	down	11	5	25691374	23824175	0.267	1.234	0.445	Conserved hypothetical protein.
Os01g0444100	Os01g0444100	258	0.603	0.976	1.61857	up	4	6	25691381	23824174	0.663	0.19	0.835	Hypothetical protein.
Os01g0494300	AK062942	480	0.649	0.874	1.34669	up	8	10	25691377	23824170	0.692	0.157	0.852	Non-protein coding transcript, putative npRNA.
Os01g0495200	Os01g0495200	720	0	0	-	-	0	0	25691385	23824180	NaN	NaN	NaN	Conserved hypothetical protein.
Os01g0495900	AK065221	2232	89.514	90.888	1.01535	up	5133	4833	25686252	23819347	0.453	0.562	0.653	Similar to CRS2-associated factor 1.
Os01g0496900	AK069894	1831	7.249	7.45	1.02773	up	341	325	25691044	23823855	0.753	0.099	0.898	Conserved hypothetical protein.
Os01g0497100	Os01g0497100	156	0.499	0.538	1.07816	up	2	2	25691383	23824178	0.669	0.183	0.835	Hypothetical protein.
Os01g0498200	AK062264	1118	99.259	112.219	1.13057	up	2851	2989	25688534	23821191	0	21.864	0	Conserved hypothetical protein.
Os01g0498300	AK069247	1803	0.54	1.024	1.8963	up	25	44	25691360	23824136	0.013	6.207	0.036	Protein of unknown function DUF563 family protein.
Os01g0499100	AK119423	2831	0.179	0.119	0.664804	down	13	8	25691372	23824172	0.482	0.495	0.683	Integrase, catalytic region domain containing protein.
Os01g0499300	AK102705	2264	9.112	8.399	0.921752	down	530	453	25690855	23823727	0.214	1.546	0.377	Mov34/MPN/PAD-1 family protein.
Os01g0499600	Os01g0499600	201	0.194	0	0	down	1	0	25691384	23824180	0.97	0.001	0.989	Hypothetical protein.
Os01g0500400	AK103218	945	0.783	0.933	1.19157	up	19	21	25691366	23824159	0.692	0.157	0.852	Conserved hypothetical protein.
Os01g0500550	011-068-H05	2720	9.531	8.565	0.898647	down	666	555	25690719	23823625	0.067	3.361	0.147	Protein of unknown function DUF630 domain containing protein.
Os01g0500600	AK067312	2755	4.507	3.519	0.780785	down	319	231	25691066	23823949	0.005	8.038	0.015	Hypothetical protein.
Os01g0500900	AK066713	1739	15.153	9.824	0.64832	down	677	407	25690708	23823773	0	48.703	0	Tyrosyl-tRNA synthetase, class Ib family protein.
Os01g0501000	AK072794	1100	7.042	5.533	0.785714	down	199	145	25691186	23824035	0.03	4.689	0.074	Conserved hypothetical protein.
Os01g0501700	AK067297	1397	51.071	44.017	0.861879	down	1833	1465	25689552	23822715	0	17.927	0	Similar to TATC (CpTatC).
Os01g0501800	AK067715	1331	4141.05	3651.78	0.881851	down	141604	115798	25549781	23708382	0	1015.79	0	Similar to Photosystem II oxygen-evolving complex protein 1 (Fragment).
Os01g0502400	AK065149	1642	20.102	18.712	0.930853	down	848	732	25690537	23823448	0.163	1.949	0.305	Prolyl 4-hydroxylase, alpha subunit domain containing protein.
Os01g0502700	J100038E18	734	0.795	0.572	0.719497	down	15	10	25691370	23824170	0.539	0.377	0.728	Similar to Histone H2A.
Os01g0502800	AK059957	964	11.346	9.753	0.859598	down	281	224	25691104	23823956	0.099	2.716	0.203	RNA-binding region RNP-1 (RNA recognition motif) domain containing protein.
Os01g0503400	AK068118	2295	41.909	46.931	1.11983	up	2471	2566	25688914	23821614	0	16.016	0	Similar to OsNramp1 (Integral membrane protein).
Os01g0503700	Os01g0503700	2493	0	0	-	-	0	0	25691385	23824180	NaN	NaN	NaN	Similar to mutator-like transposase [Oryza sativa (japonica cultivar-group)].
Os01g0504100	AK106017	1341	6.531	4.852	0.742918	down	225	155	25691160	23824025	0.005	7.933	0.015	Protein of unknown function DUF6, transmembrane domain containing protein.
Os01g0504500	AK103784	1781	6.185	6.858	1.10881	up	283	291	25691102	23823889	0.232	1.43	0.402	Multi antimicrobial extrusion protein MatE family protein.
Os01g0505400	AK065111	4129	54.61	48.348	0.885332	down	5793	4756	25685592	23819424	0	38.757	0	Thiamine pyrophosphate enzyme, C-terminal TPP-binding domain containing protein.
Os01g0505500	Os01g0505500	1623	0.911	0.647	0.710209	down	38	25	25691347	23824155	0.223	1.484	0.39	Protein prenyltransferase domain containing protein.
Os01g0505600	AK072726	890	2.143	1.132	0.528231	down	49	24	25691336	23824156	0.012	6.332	0.033	Flagellar calcium-binding protein (calflagin) family protein.
Os01g0505700	AK102942	1243	2.411	2.431	1.0083	up	77	72	25691308	23824108	0.975	0.001	0.991	Conserved hypothetical protein.
Os01g0506100	AK102377	2249	2.492	1.698	0.68138	down	144	91	25691241	23824089	0.005	8.013	0.015	Globin-like family protein.
Os01g0506200	AK073118	2032	2.739	2.706	0.987952	down	143	131	25691242	23824049	0.968	0.002	0.989	Tetratricopeptide-like helical domain containing protein.
Os01g0507000	AK100209	1634	15.531	14.771	0.951066	down	652	575	25690733	23823605	0.396	0.722	0.598	Hypothetical protein.
Os01g0507300	AK099867	1423	14.771	13.864	0.938596	down	540	470	25690845	23823710	0.33	0.948	0.523	Protein of unknown function DUF92, transmembrane family protein.
Os01g0507500	AK102891	1389	20.485	19.914	0.972126	down	731	659	25690654	23823521	0.618	0.249	0.796	Conserved hypothetical protein.
Os01g0507700	AK060145	1022	123.359	116.517	0.944536	down	3239	2837	25688146	23821343	0.027	4.874	0.068	Heavy metal transport/detoxification protein domain containing protein.
Os01g0507900	AK102473	1256	26.342	24.697	0.937552	down	850	739	25690535	23823441	0.208	1.582	0.37	Similar to NClpP3 (ATP-dependent Clp protease proteolytic subunit ClpP3).
Os01g0508000	AK069177	1832	10.347	12.372	1.19571	up	487	540	25690898	23823640	0.005	8.019	0.015	Similar to Beta-glucosidase.
Os01g0508100	J100071G07	593	6.039	7.361	1.21891	up	92	104	25691293	23824076	0.189	1.727	0.343	Ferritin/ribonucleotide reductase-like family protein.
Os01g0508300	AK111287	821	5.357	3.783	0.706179	down	113	74	25691272	23824106	0.023	5.175	0.059	Conserved hypothetical protein.
Os01g0508500	AK120501	739	75.74	51.403	0.678677	down	1438	905	25689947	23823275	0	85.052	0	Conserved hypothetical protein.
Os01g0509400	AK111146	867	0.18	0.387	2.15	up	4	8	25691381	23824172	0.317	1.001	0.508	Conserved hypothetical protein.
Os01g0509700	AK105301	2011	0.716	0.543	0.75838	down	37	26	25691348	23824154	0.335	0.929	0.528	Hypothetical protein.
Os01g0509900	AK109797	2014	0.348	0.459	1.31897	up	18	22	25691367	23824158	0.476	0.508	0.677	Conserved hypothetical protein.
Os01g0510100	AK059461	1580	22.886	25.769	1.12597	up	929	970	25690456	23823210	0.01	6.563	0.028	MAP kinase kinase 1.
Os01g0510200	AK062310	607	4.938	3.112	0.630215	down	77	45	25691308	23824135	0.016	5.799	0.043	Conserved hypothetical protein.
Os01g0510500	AK064570	2012	7.371	7.239	0.982092	down	381	347	25691004	23823833	0.837	0.042	0.964	Conserved hypothetical protein.
Os01g0510600	AK072814	1315	31.464	25.089	0.797387	down	1063	786	25690322	23823394	0	23.159	0	Tetratricopeptide-like helical domain containing protein.
Os01g0510800	AK120931	2077	18.853	16.41	0.870419	down	1006	812	25690379	23823368	0.003	8.552	0.01	TATA box binding protein associated factor (TAF) domain containing protein.
Os01g0511000	AK071246	1415	33.89	20.171	0.59519	down	1232	680	25690153	23823500	0	122.211	0	Similar to LOB domain protein 40.
Os01g0511100	AK070914	1030	32.461	43.523	1.34078	up	859	1068	25690526	23823112	0	40.934	0	Universal stress protein (Usp) family protein.
Os01g0511200	AK058499	1470	10.141	10.965	1.08125	up	383	384	25691002	23823796	0.296	1.091	0.482	Conserved hypothetical protein.
Os01g0511300	AK069825	1514	11.003	10.785	0.980187	down	428	389	25690957	23823791	0.801	0.063	0.938	Proteasome component region PCI domain containing protein.
Os01g0511600	AK072161	2081	40.626	35.661	0.877788	down	2172	1768	25689213	23822412	0	16.492	0	Conserved hypothetical protein.
Os01g0511700	AK071691	1352	2.649	2.794	1.05474	up	92	90	25691293	23824090	0.775	0.082	0.917	Non-protein coding transcript, unclassifiable transcript.
Os01g0511800	AK102912	3074	0.469	0.505	1.07676	up	37	37	25691348	23824143	0.835	0.043	0.962	Conserved hypothetical protein.
Os01g0512001	J065216N09	812	0	0	-	-	0	0	25691385	23824180	NaN	NaN	NaN	Conserved hypothetical protein.
Os01g0512100	AK111736	1630	8.047	7.648	0.950416	down	337	297	25691048	23823883	0.548	0.36	0.736	Similar to Chaperone protein dnaJ 15 (Protein ALTERED RESPONSE TO GRAVITY) (AtARG1) (AtJ15) (AtDjB15).
Os01g0512200	AK099665	2813	6.061	6.804	1.12259	up	438	456	25690947	23823724	0.09	2.878	0.188	Conserved hypothetical protein.
Os01g0512400	AK058757	610	0.319	0.275	0.862069	down	5	4	25691380	23824176	0.91	0.013	0.989	Conserved hypothetical protein.
Os01g0512700	Os01g0512700	729	0.374	0.115	0.307487	down	7	2	25691378	23824178	0.213	1.552	0.376	Zinc finger, C2H2-type domain containing protein.
Os01g0513100	AK059183	804	10.263	12.738	1.24116	up	212	244	25691173	23823936	0.024	5.097	0.061	Hypothetical protein.
Os01g0513200	J013132G02	815	9.504	10.455	1.10006	up	199	203	25691186	23823977	0.365	0.821	0.564	Mitochondrial substrate carrier family protein.
Os01g0513301	Os01g0513301	363	8.149	5.782	0.709535	down	76	50	25691309	23824130	0.07	3.286	0.153	Mitochondrial substrate carrier family protein.
Os01g0513400	AK069619	1910	24.556	37.513	1.52765	up	1205	1707	25690180	23822473	0	128.58	0	Protein of unknown function DUF789 family protein.
Os01g0513500	AK108600	1515	0.385	0.305	0.792208	down	15	11	25691370	23824169	0.691	0.158	0.852	Non-protein coding transcript, unclassifiable transcript.
Os01g0513700	AK068877	869	13.213	17.05	1.2904	up	295	353	25691090	23823827	0.001	10.244	0.003	Sybindin-like protein family protein.
Os01g0513800	AK100776	1348	7.074	6.259	0.884789	down	245	201	25691140	23823979	0.214	1.542	0.377	Similar to Brix domain containing protein 1 homolog.
Os01g0513900	AK103077	3779	0.154	0.211	1.37013	up	15	19	25691370	23824161	0.463	0.54	0.664	Similar to Kinesin heavy chain (Fragment).
Os01g0514000	AK073707	881	14.58	13.436	0.921536	down	330	282	25691055	23823898	0.333	0.938	0.526	Similar to 50S ribosomal protein L24e.
Os01g0514300	AK121086	3977	7.468	7.325	0.980852	down	763	694	25690622	23823486	0.732	0.117	0.885	Lissencephaly type-1-like homology motif domain containing protein.
Os01g0514600	AK119316	2536	0.998	0.629	0.630261	down	65	38	25691320	23824142	0.028	4.819	0.07	Similar to Fimbrin 1 (AtFIM1).
Os01g0514700	AK069218	2616	0.61	0.818	1.34098	up	41	51	25691344	23824129	0.193	1.692	0.35	Protein kinase domain containing protein.
Os01g0515300	AK111708	3653	0.181	0.138	0.762431	down	17	12	25691368	23824168	0.588	0.293	0.768	Protein kinase-like domain containing protein.
Os01g0516200	Os01g0516200	339	3.559	2.229	0.6263	down	31	18	25691354	23824162	0.144	2.133	0.276	Dimeric alpha-beta barrel domain containing protein.
Os01g0516400	Os01g0516400	306	3.562	1.509	0.423638	down	28	11	25691357	23824169	0.018	5.61	0.048	Dimeric alpha-beta barrel domain containing protein.
Os01g0516600	AK065802	2387	6.115	6.629	1.08406	up	375	377	25691010	23823803	0.284	1.147	0.466	Similar to Stable protein 1.
Os01g0516700	015-014-C10	5793	0.658	0.529	0.803951	down	98	73	25691287	23824107	0.178	1.812	0.328	Glycosyl transferase, family 28 domain containing protein.
Os01g0516800	Os01g0516800	8286	0	0	-	-	0	0	25691385	23824180	NaN	NaN	NaN	ABC transporter related domain containing protein.
Os01g0517500	AK069989	1457	0	0	-	-	0	0	25691385	23824180	NaN	NaN	NaN	Similar to Polygalacturonase (Fragment).
Os01g0517800	J075194B21	961	0	0	-	-	0	0	25691385	23824180	NaN	NaN	NaN	Protein of unknown function DUF597 family protein.
Os01g0518000	J090033F14	894	0	0	-	-	0	0	25691385	23824180	NaN	NaN	NaN	Protein of unknown function DUF597 family protein.
Os01g0518400	AK069603	2383	0.18	0.053	0.294444	down	11	3	25691374	23824177	0.076	3.154	0.163	Zinc finger, BED-type predicted domain containing protein.
Os01g0518500	AK072383	2265	10.603	7.802	0.735829	down	617	421	25690768	23823759	0	23.615	0	Glycoside hydrolase, family 27 protein.
Os01g0518800	J100060E13	772	10.588	12.614	1.19135	up	210	232	25691175	23823948	0.073	3.212	0.158	Conserved hypothetical protein.
Os01g0518850	J065141O08	1062	1.869	2.055	1.09952	up	51	52	25691334	23824128	0.702	0.147	0.859	Conserved hypothetical protein.
Os01g0519100	AK071677	1269	3.895	2.613	0.67086	down	127	79	25691258	23824101	0.006	7.565	0.018	Cyclin-like F-box domain containing protein.
Os01g0519400	AK071142	1775	10.986	9.979	0.908338	down	501	422	25690884	23823758	0.154	2.027	0.291	Hypothetical protein.
Os01g0519700	009-177-C01	724	4.355	5.044	1.15821	up	81	87	25691304	23824093	0.382	0.765	0.583	Hypothetical protein.
Os01g0519766	Os01g0519766	429	7.621	5.577	0.731794	down	84	57	25691301	23824123	0.08	3.061	0.171	FAR1 domain containing protein.
Os01g0520500	J090067D24	690	0	0	-	-	0	0	25691385	23824180	NaN	NaN	NaN	Conserved hypothetical protein.
Os01g0520600	AK102351	4012	3.192	2.668	0.83584	down	329	255	25691056	23823925	0.034	4.472	0.083	Disease resistance protein family protein.
Os01g0520800	AK102454	973	1.52	1.122	0.738158	down	38	26	25691347	23824154	0.281	1.161	0.463	Conserved hypothetical protein.
Os01g0521200	AK067952	1923	1.538	1.462	0.950585	down	76	67	25691309	23824113	0.827	0.048	0.956	Non-protein coding transcript, uncharacterized transcript.
Os01g0521250	J075033K13	465	0.419	0.451	1.07637	up	5	5	25691380	23824175	0.844	0.039	0.967	Non-protein coding transcript, uncharacterized transcript.
Os01g0521300	Os01g0521300	528	5.381	6.042	1.12284	up	73	76	25691312	23824104	0.532	0.39	0.721	Conserved hypothetical protein.
Os01g0521400	AK064554	1640	25.158	34.833	1.38457	up	1060	1361	25690325	23822819	0	63.355	0	Conserved hypothetical protein.
Os01g0521500	AK100846	2189	11.736	10.009	0.852846	down	660	522	25690725	23823658	0.007	7.26	0.021	Heat shock protein DnaJ family protein.
Os01g0521600	Os01g0521600	2529	0.031	0.033	1.06452	up	2	2	25691383	23824178	0.669	0.183	0.835	Similar to NBS-LRR type resistance protein (Fragment).
Os01g0522100	AK058902	1015	0.077	0.124	1.61039	up	2	3	25691383	23824177	0.933	0.007	0.989	Conserved hypothetical protein.
Os01g0522433	Os01g0522433	1860	0.209	0.361	1.72727	up	10	16	25691375	23824164	0.24	1.382	0.413	Armadillo-like helical domain containing protein.
Os01g0522800	Os01g0522800	2208	0	0	-	-	0	0	25691385	23824180	NaN	NaN	NaN	Armadillo-like helical domain containing protein.
Os01g0523000	AK105213	739	4.582	5.964	1.30162	up	87	105	25691298	23824075	0.08	3.063	0.171	Non-protein coding transcript, unclassifiable transcript.
Os01g0523700	Os01g0523700	492	0	0	-	-	0	0	25691385	23824180	NaN	NaN	NaN	Similar to Transposase (Fragment).
Os01g0524100	AK064098	1325	0.558	1.045	1.87276	up	19	33	25691366	23824147	0.037	4.34	0.089	Conserved hypothetical protein.
Os01g0524250	012-065-A10	2155	0.144	0.078	0.541667	down	8	4	25691377	23824176	0.459	0.549	0.659	Conserved hypothetical protein.
Os01g0524400	AK111464	1197	0.163	0.526	3.22699	up	5	15	25691380	23824165	0.027	4.907	0.068	Conserved hypothetical protein.
Os01g0524500	AK068565	1328	60.349	47.727	0.79085	down	2059	1510	25689326	23822670	0	48.209	0	Similar to Transcription factor MYBS3.
Os01g0524700	AK105413	3541	9.398	7.255	0.771973	down	855	612	25690530	23823568	0	23.932	0	Armadillo-like helical domain containing protein.
Os01g0525000	AK064104	793	0.884	0.9	1.0181	up	18	17	25691367	23824163	0.908	0.013	0.989	Conserved hypothetical protein.
Os01g0525500	AK073798	932	0	0.045	-	up	0	1	25691385	23824179	0.97	0.001	0.989	Conserved hypothetical protein.
Os01g0525700	AK062691	526	36.63	26.972	0.736336	down	495	338	25690890	23823842	0	18.803	0	Non-protein coding transcript, unclassifiable transcript.
Os01g0525800	AK073683	557	15.234	11.53	0.75686	down	218	153	25691167	23824027	0.009	6.795	0.026	Similar to DVL5.
Os01g0526100	J100036E06	3737	4.395	3.875	0.881684	down	422	345	25690963	23823835	0.089	2.9	0.187	Similar to DNA-damage-repair/toleration protein DRT111, chloroplast precursor.
Os01g0526200	AK063442	1661	5.694	4.7	0.82543	down	243	186	25691142	23823994	0.054	3.716	0.123	TRAUB family protein.
Os01g0527400	AK103167	2416	11.713	9.694	0.827627	down	727	558	25690658	23823622	0.001	11.18	0.003	Bromo adjacent region domain containing protein.
Os01g0527600	AK108380	1412	3.556	2.497	0.702193	down	129	84	25691256	23824096	0.013	6.138	0.036	RNA dependent RNA polymerase family protein.
Os01g0527700	AK061861	1612	13.643	12.993	0.952357	down	565	499	25690820	23823681	0.445	0.583	0.645	Protoheme IX farnesyltransferase family protein.
Os01g0528000	AK119796	802	1.747	1.308	0.748712	down	36	25	25691349	23824155	0.322	0.979	0.513	Conserved hypothetical protein.
Os01g0528300	AK062349	1015	0.038	0.124	3.26316	up	1	3	25691384	23824177	0.563	0.334	0.748	Similar to HcrVf3 protein.
Os01g0528800	AK068824	1333	41.406	43.738	1.05632	up	1418	1389	25689967	23822791	0.152	2.052	0.288	Similar to Cinnamyl alcohol dehydrogenase.
Os01g0529800	AK101002	1932	5.037	6.105	1.21203	up	250	281	25691135	23823899	0.03	4.715	0.074	Similar to Very-long-chain fatty acid condensing enzyme CUT1.
Os01g0530100	AK107840	843	1.662	1.544	0.929001	down	36	31	25691349	23824149	0.857	0.032	0.975	Conserved hypothetical protein.
Os01g0530300	AK111105	660	0.472	0.064	0.135593	down	8	1	25691377	23824179	0.048	3.927	0.111	Hypothetical protein.
Os01g0530366	J075006K21	495	21.231	20.266	0.954548	down	270	239	25691115	23823941	0.632	0.23	0.809	RNA polymerase Rbp10 domain containing protein.
Os01g0530400	AK106476	1509	4.927	5.619	1.14045	up	191	202	25691194	23823978	0.21	1.568	0.373	Glutaredoxin-related protein family protein.
Os01g0530500	AK105280	1384	1.519	1.486	0.978275	down	54	49	25691331	23824131	0.991	0	0.997	Protein of unknown function DUF295 family protein.
Os01g0530650	J065025G09	710	10.142	10.287	1.0143	up	185	174	25691200	23824006	0.935	0.007	0.989	Non-protein coding transcript, uncharacterized transcript.
Os01g0531000	AK071815	1168	1.9	1.905	1.00263	up	57	53	25691328	23824127	0.935	0.007	0.989	Conserved hypothetical protein.
Os01g0531200	AK102885	3187	2.027	2.002	0.987667	down	166	152	25691219	23824028	0.955	0.003	0.989	Copper amine oxidase family protein.
Os01g0531300	Os01g0531300	1308	0	0	-	-	0	0	25691385	23824180	NaN	NaN	NaN	Conserved hypothetical protein.
Os01g0531400	Os01g0531400	1638	0.261	0.487	1.8659	up	11	19	25691374	23824161	0.136	2.219	0.263	Protein of unknown function DUF642 family protein.
Os01g0531500	AK106208	1086	57.167	49.472	0.865394	down	1595	1280	25689790	23822900	0	14.762	0	Dienelactone hydrolase domain containing protein.
Os01g0532100	AK106738	1921	0	0.022	-	up	0	1	25691385	23824179	0.97	0.001	0.989	Tetratricopeptide region domain containing protein.
Os01g0532200	AK105807	1803	11.96	9.685	0.809783	down	554	416	25690831	23823764	0.001	10.458	0.003	FF domain containing protein.
Os01g0532300	J100019F21	1212	7.483	3.359	0.448884	down	233	97	25691152	23824083	0	47.165	0	Conserved hypothetical protein.
Os01g0532600	AJ491820	1587	0.491	0.476	0.96945	down	20	18	25691365	23824162	0.944	0.005	0.989	Similar to HKT1 (High-affinity potassium uptake transporter).
Os01g0532700	AK100419	2396	0.357	0.35	0.980392	down	22	20	25691363	23824160	0.928	0.008	0.989	Conserved hypothetical protein.
Os01g0532800	AK060594	1112	0.91	0.755	0.82967	down	26	20	25691359	23824160	0.63	0.233	0.808	Barren family protein.
Os01g0532900	Os01g0532900	1491	1.932	2.252	1.16563	up	74	80	25691311	23824100	0.384	0.759	0.585	Similar to Callose synthase 1 catalytic subunit.
Os01g0533400	AK119447	2864	0	0	-	-	0	0	25691385	23824180	NaN	NaN	NaN	Glycoside hydrolase, family 35 protein.
Os01g0533500	AK064446	1923	3.218	2.707	0.841206	down	159	124	25691226	23824056	0.165	1.932	0.308	Similar to Callose synthase 1 catalytic subunit.
Os01g0533800	Os01g0533800	2382	1.422	1.04	0.731364	down	87	59	25691298	23824121	0.074	3.193	0.16	Glycosyl transferase, family 48 protein.
Os01g0533900	AK101194	2638	0.207	0.191	0.922705	down	14	12	25691371	23824168	0.997	0	0.998	Similar to Multidrug resistance protein 1 homolog.
Os01g0534700	Os01g0534700	3762	1.345	1.562	1.16134	up	130	140	25691255	23824040	0.243	1.363	0.417	ABC transporter, transmembrane region, type 1 domain containing protein.
Os01g0534800	AK072168	2162	18.778	21.045	1.12073	up	1043	1084	25690342	23823096	0.009	6.798	0.026	Similar to PRLI-interacting factor K (Fragment).
Os01g0534900	AK103608	2858	17.841	21.061	1.18048	up	1310	1434	25690075	23822746	0	18.702	0	Similar to Hv711N16.16 (Fragment).
Os01g0535400	AK065803	3490	5.309	6.026	1.13505	up	476	501	25690909	23823679	0.052	3.791	0.119	Protein kinase domain containing protein.
Os01g0535900	AK099631	1665	6.709	5.017	0.747801	down	287	199	25691098	23823981	0.002	9.785	0.007	Putative methyltransferase family protein.
Os01g0536000	AK120431	1801	11.217	7.388	0.658643	down	519	317	25690866	23823863	0	34.827	0	Similar to CBL-interacting serine/threonine-protein kinase 24 (EC 2.7.1.37) (SNF1-related kinase 3.11) (SALT OVERLY SENSITIVE 2 protein).
Os01g0536400	J100072E06	1456	0.508	0.346	0.681102	down	19	12	25691366	23824168	0.383	0.76	0.584	Isopenicillin N synthase family protein.
Os01g0536600	Os01g0536600	2118	0	0	-	-	0	0	25691385	23824180	NaN	NaN	NaN	Disease resistance protein family protein.
Os01g0537250	J065083L03	1212	9.089	5.16	0.567719	down	283	149	25691102	23824031	0	32.199	0	Conserved hypothetical protein.
Os01g0537501	J065102B18	619	1.383	1.221	0.882863	down	22	18	25691363	23824162	0.813	0.056	0.945	Non-protein coding transcript, unclassifiable transcript.
Os01g0538000	AK061028	1447	26.308	25.585	0.972518	down	978	882	25690407	23823298	0.564	0.333	0.749	Conserved hypothetical protein.
Os01g0538200	Os01g0538200	483	0	0	-	-	0	0	25691385	23824180	NaN	NaN	NaN	Conserved hypothetical protein.
Os01g0539400	AK059524	1265	53.816	52.094	0.968002	down	1749	1570	25689636	23822610	0.359	0.843	0.557	Conserved hypothetical protein.
Os01g0539900	J075083P03	2783	5.217	5.912	1.13322	up	373	392	25691012	23823788	0.09	2.87	0.188	Conserved hypothetical protein.
Os01g0540300	J080030P05	1696	0.046	0.049	1.06522	up	2	2	25691383	23824178	0.669	0.183	0.835	Conserved hypothetical protein.
Os01g0540800	AK070057	3463	5.597	4.885	0.872789	down	498	403	25690887	23823777	0.045	4.014	0.105	Conserved hypothetical protein.
Os01g0541000	AK059464	1253	14.693	15.678	1.06704	up	473	468	25690912	23823712	0.336	0.925	0.53	Transcriptional factor B3 family protein.
Os01g0541600	Os01g0541600	1182	3.392	3.125	0.921285	down	103	88	25691282	23824092	0.622	0.243	0.8	Conserved hypothetical protein.
Os01g0541700	J065083O17	1269	4.018	6.582	1.63813	up	131	199	25691254	23823981	0	19.223	0	Conserved hypothetical protein.
Os01g0541800	AK066226	1212	14.066	22.684	1.61268	up	438	655	25690947	23823525	0	60.823	0	MtN3 and saliva related transmembrane protein family protein.
Os01g0541900	AK069784	2398	12.791	14.458	1.13033	up	788	826	25690597	23823354	0.015	5.937	0.04	Protein kinase-like domain containing protein.
Os01g0542000	Os01g0542000	948	10.922	11.113	1.01749	up	266	251	25691119	23823929	0.878	0.024	0.987	Ribose/galactose isomerase family protein.
Os01g0542700	AK110526	845	31.369	16.442	0.524148	down	681	331	25690704	23823849	0	97.972	0	Eukaryotic transcription factor, DNA-binding domain containing protein.
Os01g0543000	AK121715	3133	3.938	5.064	1.28593	up	317	378	25691068	23823802	0.001	10.703	0.003	Conserved hypothetical protein.
Os01g0543100	AK105363	1391	0.616	0.483	0.784091	down	22	16	25691363	23824164	0.562	0.337	0.748	Similar to Peroxidase 72 precursor (EC 1.11.1.7) (Atperox P72) (PRXR8) (ATP6a).
Os01g0543600	J043029C11	2661	1.521	0.663	0.435897	down	104	42	25691281	23824138	0	21.89	0	Cytochrome P450 family protein.
Os01g0544200	AK061866	1631	9.164	6.125	0.668376	down	384	238	25691001	23823942	0	24.06	0	Cytochrome P450 family protein.
Os01g0544700	AK065963	1532	2.642	3.041	1.15102	up	104	111	25691281	23824069	0.336	0.926	0.53	Non-protein coding transcript, putative npRNA.
Os01g0545100	AK065915	709	4.337	4.085	0.941895	down	79	69	25691306	23824111	0.778	0.079	0.919	Conserved hypothetical protein.
Os01g0545500	J100047P11	4556	0.026	0	0	down	3	0	25691382	23824180	0.253	1.309	0.428	Similar to KI domain interacting kinase 1.
Os01g0545900	Os01g0545900	1710	1.047	0.687	0.65616	down	46	28	25691339	23824152	0.096	2.763	0.198	Protein prenyltransferase domain containing protein.
Os01g0546000	J065146O13	2135	0	0	-	-	0	0	25691385	23824180	NaN	NaN	NaN	Protein kinase domain containing protein.
Os01g0546100	J100044E11	1793	0.022	0.023	1.04545	up	1	1	25691384	23824179	0.502	0.451	0.69	Protein of unknown function DUF6, transmembrane domain containing protein.
Os01g0546400	AK058673	1188	3.145	2.438	0.775199	down	96	69	25691289	23824111	0.122	2.387	0.242	Protein of unknown function DUF6, transmembrane domain containing protein.
Os01g0546500	AK069340	1215	2.499	1.866	0.746699	down	78	54	25691307	23824126	0.115	2.48	0.23	Protein prenyltransferase domain containing protein.
Os01g0546600	Os01g0546600	489	1.831	1.545	0.843801	down	23	18	25691362	23824162	0.701	0.147	0.858	Conserved hypothetical protein.
Os01g0546800	AK066636	1478	15.09	20.987	1.39079	up	573	739	25690812	23823441	0	35.124	0	Virulence factor, pectin lyase fold family protein.
Os01g0546900	AK073801	1305	2.028	2.091	1.03107	up	68	65	25691317	23824115	0.93	0.008	0.989	Transcription factor jumonji/aspartyl beta-hydroxylase domain containing protein.
Os01g0547000	AK121218	4930	4.05	10.847	2.67827	up	513	1274	25690872	23822906	0	393.651	0	Similar to LRR19.
Os01g0547133	Os01g0547133	1275	1.221	1.119	0.916462	down	40	34	25691345	23824146	0.797	0.066	0.935	Protein of unknown function DUF239, plant domain containing protein.
Os01g0547200	AK073447	4297	4.122	3.409	0.827026	down	455	349	25690930	23823831	0.008	6.973	0.023	Zinc finger, FYVE/PHD-type domain containing protein.
Os01g0547400	Os01g0547400	900	0	0	-	-	0	0	25691385	23824180	NaN	NaN	NaN	Conserved hypothetical protein.
Os01g0547500	AK073647	1205	1.389	0.906	0.652268	down	43	26	25691342	23824154	0.105	2.635	0.214	Hypothetical protein.
Os01g0548000	AK100868	2385	0	0	-	-	0	0	25691385	23824180	NaN	NaN	NaN	Conserved hypothetical protein.
Os01g0548600	AK110719	833	1.121	0.806	0.719001	down	24	16	25691361	23824164	0.383	0.76	0.584	Protein kinase domain containing protein.
Os01g0549100	AK119995	725	0.054	0.058	1.07407	up	1	1	25691384	23824179	0.502	0.451	0.69	Conserved hypothetical protein.
Os01g0549200	AK101868	3159	7.134	5.78	0.810205	down	579	435	25690806	23823745	0.001	10.887	0.003	Conserved hypothetical protein.
Os01g0549250	J065045M13	419	0	0	-	-	0	0	25691385	23824180	NaN	NaN	NaN	Conserved hypothetical protein.
Os01g0549300	AK107646	1856	0	0	-	-	0	0	25691385	23824180	NaN	NaN	NaN	Homeodomain-like containing protein.
Os01g0549400	AK122104	2775	21.643	22.386	1.03433	up	1543	1480	25689842	23822700	0.363	0.828	0.561	Similar to RNA helicase-like protein DB10.
Os01g0549500	AK070641	2233	4.323	4.718	1.09137	up	248	251	25691137	23823929	0.351	0.869	0.546	Phox-like domain containing protein.
Os01g0549700	AK067431	1863	8.629	7.908	0.916445	down	413	351	25690972	23823829	0.244	1.36	0.418	Similar to RNA helicase (Fragment).
Os01g0550000	AK122050	1729	12.427	11.677	0.939648	down	552	481	25690833	23823699	0.333	0.935	0.526	DEAD/DEAH box helicase, N-terminal domain containing protein.
Os01g0550100	AK066233	1834	19.504	19.156	0.982158	down	919	837	25690466	23823343	0.724	0.125	0.878	Similar to Ubiquitin-specific protease 6.
Os01g0550200	Os01g0550200	882	7.193	6.567	0.912971	down	163	138	25691222	23824042	0.465	0.533	0.666	Cyclin-like F-box domain containing protein.
Os01g0550300	AK061870	1418	412.513	537.849	1.30384	up	15028	18170	25676357	23806010	0	582.263	0	Similar to Gda-1 protein.
Os01g0550600	Os01g0550600	2622	0.445	0.56	1.25843	up	30	35	25691355	23824145	0.423	0.641	0.626	Conserved hypothetical protein.
Os01g0550800	AK064194	1552	0.201	0	0	down	8	0	25691377	23824180	0.009	6.833	0.026	Protein of unknown function DUF239, plant domain containing protein.
Os01g0550900	Os01g0550900	870	0	0	-	-	0	0	25691385	23824180	NaN	NaN	NaN	Protein of unknown function DUF239, plant domain containing protein.
Os01g0551000	AK071219	1315	12.609	30.292	2.40241	up	426	949	25690959	23823231	0	244.579	0	Conserved hypothetical protein.
Os01g0551100	AK067932	1298	18.022	17.398	0.965376	down	601	538	25690784	23823642	0.572	0.319	0.756	Ribonuclease III domain containing protein.
Os01g0551400	Os01g0551400	261	2.386	1.608	0.673931	down	16	10	25691369	23824170	0.428	0.627	0.631	Conserved hypothetical protein.
Os01g0551800	J100047N06	2130	0.037	0	0	down	2	0	25691383	23824180	0.502	0.451	0.69	Hypothetical protein.
Os01g0551900	AK105617	2221	7.01	6.463	0.921969	down	400	342	25690985	23823838	0.286	1.138	0.469	WD40-like domain containing protein.
Os01g0552000	AK069650	2385	4.031	3.889	0.964773	down	247	221	25691138	23823959	0.734	0.116	0.886	Conserved hypothetical protein.
Os01g0552100	AK058701	285	10.106	11.635	1.1513	up	74	79	25691311	23824101	0.43	0.624	0.633	Non-protein coding transcript, unclassifiable transcript.
Os01g0552300	AK106278	1363	34.269	26.207	0.764744	down	1200	851	25690185	23823329	0	35.995	0	Similar to Protein phosphatase-2C.
Os01g0552500	AK068070	1455	3.21	3.029	0.943614	down	120	105	25691265	23824075	0.713	0.135	0.867	Conserved hypothetical protein.
Os01g0553000	AK107790	416	0.468	1.614	3.44872	up	5	16	25691380	23824164	0.017	5.745	0.045	Conserved hypothetical protein.
Os01g0553200	AK121579	1517	3.105	2.656	0.855395	down	121	96	25691264	23824084	0.282	1.158	0.464	Non-protein coding transcript, putative npRNA.
Os01g0553301	Os01g0553301	1218	3.324	2.86	0.860409	down	104	83	25691281	23824097	0.343	0.9	0.537	Conserved hypothetical protein.
Os01g0553400	AK102543	1815	3.925	3.446	0.877962	down	183	149	25691202	23824031	0.26	1.268	0.437	Cyclin-like F-box domain containing protein.
Os01g0553600	AK121792	2926	7.21	6.011	0.833703	down	542	419	25690843	23823761	0.006	7.692	0.018	Conserved hypothetical protein.
Os01g0554100	AK068969	4186	0.493	0.381	0.772819	down	53	38	25691332	23824142	0.266	1.236	0.445	Peptidase aspartic, catalytic domain containing protein.
Os01g0554400	AK064431	1391	0.056	0.03	0.535714	down	2	1	25691383	23824179	0.948	0.004	0.989	Conserved hypothetical protein.
Os01g0555100	AK111255	936	0.457	0.09	0.196937	down	11	2	25691374	23824178	0.03	4.708	0.074	Similar to TATA-binding protein associated factor 2N (RNA-binding protein 56) (TAFII68) (TAF(II)68).
Os01g0555200	AK067541	2261	8.573	5.142	0.59979	down	498	277	25690887	23823903	0	47.822	0	Asp/Glu racemase family protein.
Os01g0555300	AK068308	948	13.262	13.017	0.981526	down	323	294	25691062	23823886	0.849	0.036	0.97	Conserved hypothetical protein.
Os01g0555400	Os01g0555400	612	0.318	0.274	0.861635	down	5	4	25691380	23824176	0.91	0.013	0.989	Conserved hypothetical protein.
Os01g0555600	Os01g0555600	642	2.183	1.242	0.568942	down	36	19	25691349	23824161	0.058	3.594	0.131	Dynein light chain, type 1 family protein.
Os01g0555800	AK062551	748	7.597	6.341	0.834672	down	146	113	25691239	23824067	0.166	1.918	0.31	Formylmethionine deformylase family protein.
Os01g0556400	J023087C04	1766	48.71	56.306	1.15594	up	2210	2369	25689175	23821811	0	23.893	0	Heat shock protein DnaJ family protein.
Os01g0556600	Os01g0556600	5799	0	0	-	-	0	0	25691385	23824180	NaN	NaN	NaN	Protein of unknown function DUF889, eukaryote family protein.
Os01g0556700	Os01g0556700	1701	17.62	6.786	0.385131	down	770	275	25690615	23823905	0	207.328	0	Similar to Dicarboxylate transporter.
Os01g0556800	Os01g0556800	2421	0.289	0.295	1.02076	up	18	17	25691367	23824163	0.908	0.013	0.989	Agenet domain containing protein.
Os01g0557100	Os01g0557100	798	3.024	5.523	1.82639	up	62	105	25691323	23824075	0	14.084	0	Alpha/beta hydrolase family protein.
Os01g0557200	Os01g0557200	783	1.243	1.447	1.16412	up	25	27	25691360	23824153	0.681	0.169	0.844	Esterase/lipase/thioesterase domain containing protein.
Os01g0557400	AK107049	1678	2.296	1.501	0.653746	down	99	60	25691286	23824120	0.011	6.529	0.031	Cyclin-like F-box domain containing protein.
Os01g0557500	AK100765	1961	118.795	105.952	0.891889	down	5985	4950	25685400	23819230	0	35.468	0	Cation/proton exchanger 1a.
Os01g0558100	AK111021	975	3.513	6.285	1.78907	up	88	146	25691297	23824034	0	18.659	0	Similar to Glutathione S-transferase TSI-1 (EC 2.5.1.18) (Glutathione S- transferase 1).
Os01g0558200	AK120139	2601	10.206	9.408	0.921811	down	682	583	25690703	23823597	0.157	2.005	0.296	Glu/Leu/Phe/Val dehydrogenase family protein.
Os01g0558300	AK065132	1185	9.788	10.662	1.08929	up	298	301	25691087	23823879	0.315	1.01	0.505	RWD domain containing protein.
Os01g0558500	AK099982	2837	8.122	7.856	0.967249	down	592	531	25690793	23823649	0.598	0.278	0.778	PWWP domain containing protein.
Os01g0558600	S66160	947	136.458	138.377	1.01406	up	3320	3122	25688065	23821058	0.584	0.3	0.764	Ras-related protein RIC1.
Os01g0558700	Os01g0558700	390	2.096	1.076	0.513359	down	21	10	25691364	23824170	0.109	2.574	0.22	Conserved hypothetical protein.
Os01g0558800	AK068120	1607	12.232	10.369	0.847695	down	505	397	25690880	23823783	0.015	5.933	0.04	Conserved hypothetical protein.
Os01g0558900	AK058447	660	16.454	18.125	1.10156	up	279	285	25691106	23823895	0.269	1.224	0.448	Hypothetical protein.
Os01g0559000	AK061456	1034	14.982	16.075	1.07295	up	398	396	25690987	23823784	0.339	0.915	0.533	Protein of unknown function DUF1000 family protein.
Os01g0559100	AK105730	1771	7.407	10.262	1.38545	up	337	433	25691048	23823747	0	20.015	0	Similar to Seryl-tRNA synthetase (EC 6.1.1.11) (Serine--tRNA ligase) (SerRS) (Fragment).
Os01g0559200	AK102611	1262	4.411	3.659	0.829517	down	143	110	25691242	23824070	0.157	2.004	0.296	Conserved hypothetical protein.
Os01g0559300	AK064666	802	5.678	4.972	0.87566	down	117	95	25691268	23824085	0.371	0.801	0.57	Conserved hypothetical protein.
Os01g0559500	Os01g0559500	2073	16.26	15.814	0.972571	down	866	781	25690519	23823399	0.589	0.292	0.769	Protein prenyltransferase domain containing protein.
Os01g0559600	AK067597	1935	135.398	109.632	0.809702	down	6731	5054	25684654	23819126	0	129.501	0	Similar to C13 endopeptidase NP1 precursor.
Os01g0559750	J075099B13	607	387.184	550.505	1.42182	up	6038	7961	25685347	23816219	0	429.783	0	Non-protein coding transcript, unclassifiable transcript.
Os01g0559900	J100027J17	620	135.165	124.907	0.924108	down	2153	1845	25689232	23822335	0.013	6.122	0.036	Conserved hypothetical protein.
Os01g0560000	AK105974	1542	40.539	37.619	0.927971	down	1606	1382	25689779	23822798	0.043	4.084	0.101	Similar to Auxin amidohydrolase.
Os01g0560200	AK102003	946	20.367	17.571	0.862719	down	495	396	25690890	23823784	0.031	4.674	0.076	Similar to Vesicle transport v-SNARE 13 (AtVTI13) (Vesicle transport v-SNARE protein VTI13) (Vesicle soluble NSF attachment protein receptor 13).
Os01g0560350	Os01g0560350	504	0	0	-	-	0	0	25691385	23824180	NaN	NaN	NaN	Similar to Vesicle transport v-SNARE 13 (AtVTI13) (Vesicle transport v-SNARE protein VTI13) (Vesicle soluble NSF attachment protein receptor 13).
Os01g0561250	J090098I15	613	0	0.068	-	up	0	1	25691385	23824179	0.97	0.001	0.989	Non-protein coding transcript, unclassifiable transcript.
Os01g0561500	AK071428	2764	0	0.015	-	up	0	1	25691385	23824179	0.97	0.001	0.989	Conserved hypothetical protein.
Os01g0561600	AK069494	1938	0	0.043	-	up	0	2	25691385	23824178	0.438	0.602	0.637	Cytochrome P450 family protein.
Os01g0562400	AK072598	2034	0.211	0.206	0.976303	down	11	10	25691374	23824170	0.863	0.03	0.979	Peptidylprolyl isomerase, FKBP-type domain containing protein.
Os01g0562600	AK061217	1421	5.259	3.87	0.735881	down	192	131	25691193	23824049	0.008	7.143	0.023	Protein of unknown function DUF247, plant family protein.
Os01g0563000	AK067665	2287	66.478	80.296	1.20786	up	3906	4375	25687479	23819805	0	73.572	0	Peptidylprolyl isomerase, FKBP-type domain containing protein.
Os01g0563500	006-057-C07	1082	2.23	1.94	0.869955	down	62	50	25691323	23824130	0.521	0.411	0.708	Conserved hypothetical protein.
Os01g0564300	AK064825	1590	14.517	15.707	1.08197	up	593	595	25690792	23823585	0.184	1.767	0.336	Peptidylprolyl isomerase, FKBP-type domain containing protein.
Os01g0564400	AK068728	3341	3.274	2.864	0.874771	down	281	228	25691104	23823952	0.145	2.122	0.277	Conserved hypothetical protein.
Os01g0564600	J065055M23	1580	0	0	-	-	0	0	25691385	23824180	NaN	NaN	NaN	Protein of unknown function DUF247, plant family protein.
Os01g0565600	AK061216	1058	39.843	41.141	1.03258	up	1083	1037	25690302	23823143	0.474	0.513	0.675	Protein of unknown function DUF866, eukaryotic family protein.
Os01g0565650	J065041O20	840	13.623	14.941	1.09675	up	294	299	25691091	23823881	0.279	1.173	0.461	Conserved hypothetical protein.
Os01g0565800	Os01g0565800	513	0.228	0.082	0.359649	down	3	1	25691382	23824179	0.669	0.183	0.835	Protein of unknown function DUF538 family protein.
Os01g0565900	AK065822	1905	8.786	12.339	1.40439	up	430	560	25690955	23823620	0	28	0	Similar to Protein transport protein Sec61 beta subunit.
Os01g0566000	AK107516	1483	0.079	0.085	1.07595	up	3	3	25691382	23824177	0.751	0.101	0.897	Armadillo-like helical domain containing protein.
Os01g0566100	AK065173	1681	16.486	13.808	0.837559	down	712	553	25690673	23823627	0.002	9.665	0.007	Conserved hypothetical protein.
Os01g0566200	AK106499	755	0.309	0.167	0.540453	down	6	3	25691379	23824177	0.578	0.31	0.76	Conserved hypothetical protein.
Os01g0566500	AK058473	1787	1.394	1.01	0.724534	down	64	43	25691321	23824137	0.121	2.404	0.24	Similar to Dioxygenase RAMOSUS1.
Os01g0566800	J013132P12	2150	50.655	33.443	0.660211	down	2798	1713	25688587	23822467	0	187.697	0	Basic helix-loop-helix dimerisation region bHLH domain containing protein.
Os01g0566900	AK100223	1244	92.084	86.513	0.939501	down	2943	2564	25688442	23821616	0.022	5.282	0.057	3'-5' exonuclease domain containing protein.
Os01g0567200	AK071488	1218	0.032	0.034	1.0625	up	1	1	25691384	23824179	0.502	0.451	0.69	Conserved hypothetical protein.
Os01g0567400	Os01g0567400	450	40.567	41.694	1.02778	up	469	447	25690916	23823733	0.703	0.146	0.859	Conserved hypothetical protein.
Os01g0567500	AK069327	1701	0.023	0	0	down	1	0	25691384	23824180	0.97	0.001	0.989	Similar to Monosaccharide transporter 3.
Os01g0567600	AY643749	1539	0	0	-	-	0	0	25691385	23824180	NaN	NaN	NaN	Similar to Monosaccharide transporter 3.
Os01g0568400	Os01g0568400	2031	0	0	-	-	0	0	25691385	23824180	NaN	NaN	NaN	Protein of unknown function DUF26 domain containing protein.
Os01g0569200	Os01g0569200	1779	0	0	-	-	0	0	25691385	23824180	NaN	NaN	NaN	Protein of unknown function DUF1618 domain containing protein.
Os01g0570500	AK111703	1850	48.581	37.3	0.76779	down	2309	1644	25689076	23822536	0	67.594	0	Similar to Dual specificity kinase 1.
Os01g0570700	AK061023	1096	73.905	61.085	0.826534	down	2081	1595	25689304	23822585	0	32.814	0	Similar to Carbamoyl-phosphate synthase large chain (EC 6.3.5.5) (Carbamoyl- phosphate synthetase ammonia chain).
Os01g0570800	AK099914	2166	18.563	16.569	0.892582	down	1033	855	25690352	23823325	0.015	5.95	0.04	IQ calmodulin-binding region domain containing protein.
Os01g0571000	AK066090	1328	4.719	6.448	1.36639	up	161	204	25691224	23823976	0.003	8.532	0.01	Mitochondrial substrate carrier family protein.
Os01g0571100	AK068093	889	28.547	20.255	0.709532	down	652	429	25690733	23823751	0	30.705	0	Similar to ZmGR2a protein.
Os01g0571200	AK121299	637	7.76	7.71	0.993557	down	127	117	25691258	23824063	0.99	0	0.997	Similar to Ribosomal protein L34.
Os01g0571300	AK064271	1527	2.906	2.144	0.737784	down	114	78	25691271	23824102	0.044	4.048	0.103	Similar to Heat shock transcription factor 31 (Fragment).
Os01g0571700	AK120410	2584	2.983	2.761	0.925578	down	198	170	25691187	23824010	0.493	0.469	0.69	Nucleic acid-binding, OB-fold domain containing protein.
Os01g0571800	Os01g0571800	378	0.103	0	0	down	1	0	25691384	23824180	0.97	0.001	0.989	Lateral organ boundaries, LOB domain containing protein.
Os01g0572100	J075122B22	4884	1.124	0.765	0.680605	down	141	89	25691244	23824091	0.005	7.882	0.015	Zinc finger, CCCH-type domain containing protein.
Os01g0572150	Os01g0572150	72	0	0	-	-	0	0	25691385	23824180	NaN	NaN	NaN	Conserved hypothetical protein.
Os01g0572200	AK105504	1621	9.245	7.509	0.812223	down	385	290	25691000	23823890	0.008	7.001	0.023	Conserved hypothetical protein.
Os01g0572300	Os01g0572300	1350	9.774	9.048	0.925721	down	339	291	25691046	23823889	0.354	0.86	0.55	Zinc finger, C2H2-type domain containing protein.
Os01g0572700	AK105334	1726	3.653	3.04	0.832193	down	162	125	25691223	23824055	0.136	2.22	0.263	Calcium-binding EF-hand domain containing protein.
Os01g0573200	J043039B18	2804	0.056	0.075	1.33929	up	4	5	25691381	23824175	0.91	0.013	0.989	Conserved hypothetical protein.
Os01g0574400	AK072509	2605	8.472	8.346	0.985127	down	567	518	25690818	23823662	0.83	0.046	0.959	Similar to Cell division protein ftsH (EC 3.4.24.-).
Os01g0574500	AK120948	2892	26.299	28.346	1.07784	up	1954	1953	25689431	23822227	0.02	5.41	0.052	Peptidase M41, FtsH domain containing protein.
Os01g0574600	AK064876	1254	24.49	24.803	1.01278	up	789	741	25690596	23823439	0.824	0.049	0.954	Similar to Gamma hydroxybutyrate dehydrogenase (EC 1.1.1.61).
Os01g0574800	AK067593	1026	59.22	49.338	0.833131	down	1561	1206	25689824	23822974	0	22.642	0	Harpin-induced 1 domain containing protein.
Os01g0575000	AK070726	2990	45.38	48.347	1.06538	up	3486	3444	25687899	23820736	0.009	6.885	0.026	Root hair defective 3 GTP-binding family protein.
Os01g0575200	AK106333	1990	3.345	5.505	1.64574	up	171	261	25691214	23823919	0	25.798	0	Conserved hypothetical protein.
Os01g0575500	Os01g0575500	3747	11.406	10.62	0.931089	down	1098	948	25690287	23823232	0.112	2.529	0.225	Similar to Stomatal cytokinesis defective.
Os01g0576000	AK109219	715	0.436	0	0	down	8	0	25691377	23824180	0.009	6.833	0.026	Non-protein coding transcript, uncharacterized transcript.
Os01g0576100	Os01g0576100	945	0.082	0	0	down	2	0	25691383	23824180	0.502	0.451	0.69	Similar to Oryza longistaminata transcriptional activator Rb homolog (Fragment).
Os01g0577300	Os01g0577300	798	0.537	0.684	1.27374	up	11	13	25691374	23824167	0.697	0.151	0.855	Similar to Transcriptional activator Rb homolog (Fragment).
Os01g0577600	Os01g0577600	2070	1.279	2.433	1.90227	up	68	120	25691317	23824060	0	18.126	0	Protein kinase-like domain containing protein.
Os01g0578000	AK060971	1426	3.739	2.325	0.621824	down	137	79	25691248	23824101	0.001	11.228	0.003	RecA bacterial DNA recombination family protein.
Os01g0578200	Os01g0578200	837	0	0	-	-	0	0	25691385	23824180	NaN	NaN	NaN	Zinc finger, MYND-type domain containing protein.
Os01g0578500	Os01g0578500	1431	1.931	1.555	0.805282	down	71	53	25691314	23824127	0.267	1.232	0.445	Cyclin-like F-box domain containing protein.
Os01g0578600	AK099956	1012	5.962	5.102	0.855753	down	155	123	25691230	23824057	0.218	1.521	0.383	Conserved hypothetical protein.
Os01g0578800	AK111466	1409	0	0.089	-	up	0	3	25691385	23824177	0.204	1.611	0.364	Conserved hypothetical protein.
Os01g0579000	AK064700	566	0	0	-	-	0	0	25691385	23824180	NaN	NaN	NaN	Conserved hypothetical protein.
Os01g0579600	AK111735	1494	9.692	9.805	1.01166	up	372	349	25691013	23823831	0.905	0.014	0.989	EF-Hand type domain containing protein.
Os01g0579800	AK111319	701	3.72	3.114	0.837097	down	67	52	25691318	23824128	0.382	0.764	0.583	Conserved hypothetical protein.
Os01g0579900	AK065133	1193	14.747	14.707	0.997288	down	452	418	25690933	23823762	0.995	0	0.998	Esterase/lipase/thioesterase domain containing protein.
Os01g0580000	AK121186	1359	12.631	12.107	0.958515	down	441	392	25690944	23823788	0.565	0.331	0.75	Esterase/lipase/thioesterase domain containing protein.
Os01g0580100	AK103451	2513	1.487	1.754	1.17956	up	96	105	25691289	23824075	0.272	1.208	0.452	Alg9-like mannosyltransferase family protein.
Os01g0580200	AK103045	3185	5.646	5.034	0.891605	down	462	382	25690923	23823798	0.104	2.646	0.212	Similar to Beta-galactosidase precursor (EC 3.2.1.23) (Lactase).
Os01g0580300	AK063468	1556	2.702	1.538	0.569208	down	108	57	25691277	23824123	0.001	11.854	0.003	Conserved hypothetical protein.
Os01g0580400	AY332467	1470	0	0	-	-	0	0	25691385	23824180	NaN	NaN	NaN	Histone-fold domain containing protein.
Os01g0580500	AK102472	1183	7.897	10.219	1.29404	up	240	288	25691145	23823892	0.004	8.487	0.012	Similar to 1-aminocyclopropane-1-carboxylate oxidase (Fragment).
Os01g0580800	J100083G23	5833	11.191	16.335	1.45966	up	1677	2270	25689708	23821910	0	139.425	0	Conserved hypothetical protein.
Os01g0581300	AK066182	1946	34.803	31.319	0.899894	down	1740	1452	25689645	23822728	0.003	8.727	0.01	Similar to Lycopene epsilon-cyclase (Fragment).
Os01g0581400	AK101023	2820	0.511	0.595	1.16438	up	37	40	25691348	23824140	0.576	0.312	0.76	UspA domain containing protein.
Os01g0581800	J065130P16	1579	0.099	0.027	0.272727	down	4	1	25691381	23824179	0.41	0.679	0.611	Protein kinase-like domain containing protein.
Os01g0581900	AK068030	2827	1.528	1.351	0.884162	down	111	91	25691274	23824089	0.422	0.644	0.625	Conserved hypothetical protein.
Os01g0582400	AK069484	1944	9.17	7.255	0.791167	down	458	336	25690927	23823844	0.001	10.512	0.003	Similar to Multidomain cyclophilin type peptidyl-prolyl cis-trans isomerase.
Os01g0582600	J023150F24	1895	18.876	35.728	1.89277	up	919	1613	25690466	23822567	0	248.02	0	Conserved hypothetical protein.
Os01g0583100	J090087E03	6312	10.465	26.812	2.56206	up	1697	4032	25689688	23820148	0	1163.49	0	Protein phosphatase 2C family protein.
Os01g0583200	AK059387	1270	4.352	4.131	0.949219	down	142	125	25691243	23824055	0.716	0.132	0.87	Zinc finger, U1-type domain containing protein.
Os01g0583300	J090048L21	3508	0.2	0.12	0.6	down	18	10	25691367	23824170	0.258	1.28	0.434	Conserved hypothetical protein.
Os01g0584100	AK109126	842	3.097	3.091	0.998063	down	67	62	25691318	23824118	0.939	0.006	0.989	Conserved hypothetical protein.
Os01g0584200	J033103G23	1967	3.344	3.777	1.12949	up	169	177	25691216	23824003	0.281	1.162	0.463	IQ calmodulin-binding region domain containing protein.
Os01g0584300	AK073289	807	4.582	6.085	1.32802	up	95	117	25691290	23824063	0.046	3.97	0.107	Non-protein coding transcript, unclassifiable transcript.
Os01g0584700	Os01g0584700	1179	0	0	-	-	0	0	25691385	23824180	NaN	NaN	NaN	Protein of unknown function DUF295 family protein.
Os01g0584800	AK063284	519	2.7	3.801	1.40778	up	36	47	25691349	23824133	0.149	2.08	0.284	Hypothetical protein.
Os01g0584900	AK108522	1091	0.428	0.385	0.899533	down	12	10	25691373	23824170	0.971	0.001	0.989	WRKY transcription factor 28-like (WRKY5) (WRKY transcription factor 77).
Os01g0585100	AK069774	1386	6.6	5.481	0.830455	down	235	181	25691150	23823999	0.067	3.364	0.147	Conserved hypothetical protein.
Os01g0585200	AK107734	790	0.099	0.159	1.60606	up	2	3	25691383	23824177	0.933	0.007	0.989	Conserved hypothetical protein.
Os01g0585300	AK071353	754	232.509	161.884	0.696248	down	4504	2908	25686881	23821272	0	236.162	0	Protein of unknown function DUF1118 family protein.
Os01g0585400	AK103584	660	0.177	0.127	0.717514	down	3	2	25691382	23824178	0.933	0.007	0.989	Conserved hypothetical protein.
Os01g0585600	AK064970	3143	25.933	26.75	1.0315	up	2094	2003	25689291	23822177	0.329	0.954	0.521	Protein of unknown function DUF630 domain containing protein.
Os01g0585700	AK067338	1824	25.693	22.943	0.892967	down	1204	997	25690181	23823183	0.009	6.897	0.026	SIT4 phosphatase-associated protein family protein.
Os01g0586600	AK069698	2169	7.232	6.812	0.941925	down	403	352	25690982	23823828	0.433	0.615	0.636	CBS domain containing protein.
Os01g0587000	AK067605	1555	56.245	52.987	0.942075	down	2247	1963	25689138	23822217	0.055	3.675	0.125	Similar to Vacuolar ATP synthase subunit d (EC 3.6.3.14) (V-ATPase d subunit) (Vacuolar proton pump d subunit) (V-ATPase 41 KDa accessory protein) (DVA41).
Os01g0587300	Os01g0587300	3243	2.508	3.171	1.26435	up	209	245	25691176	23823935	0.014	5.988	0.038	C2 calcium/lipid-binding region, CaLB domain containing protein.
Os01g0587400	AK121329	2923	0.812	1.106	1.36207	up	61	77	25691324	23824103	0.085	2.962	0.179	Curculin-like (mannose-binding) lectin domain containing protein.
Os01g0587500	Os01g0587500	519	1.8	1.132	0.628889	down	24	14	25691361	23824166	0.217	1.527	0.381	HSP20-like chaperone domain containing protein.
Os01g0588000	AK109917	1068	1.13	0.786	0.695575	down	31	20	25691354	23824160	0.256	1.292	0.432	HSP20-like chaperone domain containing protein.
Os01g0588200	AK070745	1215	7.368	11.884	1.61292	up	230	344	25691155	23823836	0	31.735	0	Voltage-dependent anion channel.
Os01g0588400	AK107346	1175	0.166	0.322	1.93976	up	5	9	25691380	23824171	0.344	0.894	0.538	Band 7 protein family protein.
Os01g0588500	AK103037	2498	10.268	7.763	0.756038	down	659	462	25690726	23823718	0	21.253	0	Similar to Avr9/Cf-9 induced kinase 1.
Os01g0588600	Os01g0588600	876	0	0	-	-	0	0	25691385	23824180	NaN	NaN	NaN	Protein of unknown function DUF572 family protein.
Os01g0588700	AK066951	1611	11.187	11.073	0.98981	down	463	425	25690922	23823755	0.906	0.014	0.989	Protein of unknown function DUF572 family protein.
Os01g0588800	AK072399	2145	12.847	12.504	0.973301	down	708	639	25690677	23823541	0.639	0.22	0.816	Protein of unknown function DUF185 family protein.
Os01g0588900	AK071695	1190	129.036	171.6	1.32986	up	3945	4865	25687440	23819315	0	177.95	0	Conserved hypothetical protein 730 family protein.
Os01g0589000	AK099851	1823	27.607	24.084	0.872387	down	1293	1046	25690092	23823134	0.001	10.688	0.003	Nucleic acid-binding, OB-fold domain containing protein.
Os01g0589100	AK121456	526	9.25	8.778	0.948973	down	125	110	25691260	23824070	0.737	0.113	0.889	Conserved hypothetical protein.
Os01g0589200	Os01g0589200	1116	1.604	1.542	0.961347	down	46	41	25691339	23824139	0.938	0.006	0.989	Conserved hypothetical protein.
Os01g0589300	AK103040	1717	14.69	18.115	1.23315	up	648	741	25690737	23823439	0	15.017	0	Similar to Single myb histone 1.
Os01g0589400	AK109665	1452	0.643	0.665	1.03421	up	24	23	25691361	23824157	0.973	0.001	0.99	Protein prenyltransferase domain containing protein.
Os01g0589500	AB110176	1095	27.975	32.889	1.17566	up	787	858	25690598	23823322	0.001	10.603	0.003	Conserved hypothetical protein.
Os01g0589700	J090048E23	1769	4.335	5.244	1.20969	up	197	221	25691188	23823959	0.058	3.596	0.131	Conserved hypothetical protein.
Os01g0589800	J065156J23	682	130.354	130.108	0.998113	down	2284	2114	25689101	23822066	0.962	0.002	0.989	Conserved hypothetical protein.
Os01g0590200	AK063416	1661	9.913	8.541	0.861596	down	423	338	25690962	23823842	0.045	4.036	0.105	Conserved hypothetical protein.
Os01g0590300	AK063740	749	0.26	0.28	1.07692	up	5	5	25691380	23824175	0.844	0.039	0.967	Conserved hypothetical protein.
Os01g0590700	AK069057	2700	3.128	2.425	0.775256	down	217	156	25691168	23824024	0.017	5.697	0.045	Conserved hypothetical protein.
Os01g0590800	Os01g0590800	1704	0	0	-	-	0	0	25691385	23824180	NaN	NaN	NaN	Conserved hypothetical protein.
Os01g0590900	AK066167	1568	6.851	5.648	0.824405	down	276	211	25691109	23823969	0.038	4.299	0.091	Similar to Protein kinase AFC3 (EC 2.7.1.-).
Os01g0591000	AK119571	1854	21.708	15.757	0.725861	down	1034	696	25690351	23823484	0	43.104	0	NAD-dependent aldehyde dehydrogenase family protein.
Os01g0591300	AK101427	1960	5.779	8.052	1.39332	up	291	376	25691094	23823804	0	17.894	0	Similar to Cytosolic aldehyde dehydrogenase RF2D.
Os01g0591500	J065008C04	1778	5.232	5.288	1.0107	up	239	224	25691146	23823956	0.946	0.005	0.989	Similar to Cytosolic aldehyde dehydrogenase RF2D.
Os01g0592200	Os01g0592200	210	0	0	-	-	0	0	25691385	23824180	NaN	NaN	NaN	Conserved hypothetical protein.
Os01g0592500	AK111253	684	0.341	0.245	0.718475	down	6	4	25691379	23824176	0.844	0.039	0.967	Protein of unknown function DUF1070 family protein.
Os01g0592900	AK102072	3675	0.879	0.765	0.870307	down	83	67	25691302	23824113	0.445	0.584	0.645	ATP-dependent helicase, DEAH-box family protein.
Os01g0593000	Os01g0593000	7458	6.602	6.202	0.939412	down	1265	1102	25690120	23823078	0.134	2.241	0.26	Conserved hypothetical protein.
Os01g0593100	Os01g0593100	588	0	0.071	-	up	0	1	25691385	23824179	0.97	0.001	0.989	Conserved hypothetical protein.
Os01g0593200	AK103711	1319	17.794	19.03	1.06946	up	603	598	25690782	23823582	0.257	1.286	0.433	Protein of unknown function DUF581 family protein.
Os01g0593500	J075143E15	1219	2.81	2.72	0.967972	down	88	79	25691297	23824101	0.895	0.017	0.989	Ribosomal protein L25 family protein.
Os01g0593600	AK069058	1395	10.519	9.328	0.886776	down	377	310	25691008	23823870	0.125	2.348	0.246	Conserved hypothetical protein.
Os01g0593700	Os01g0593700	1980	0	0	-	-	0	0	25691385	23824180	NaN	NaN	NaN	Sulphate anion transporter family protein.
Os01g0594300	AK105266	2039	0.993	0.72	0.725076	down	52	35	25691333	23824145	0.171	1.876	0.317	Pistil-specific extensin-like protein family protein.
Os01g0594500	AK069454	926	0	0	-	-	0	0	25691385	23824180	NaN	NaN	NaN	Conserved hypothetical protein.
Os01g0594700	Os01g0594700	1140	9.833	1.436	0.146039	down	288	39	25691097	23824141	0	194.069	0	FAD dependent oxidoreductase family protein.
Os01g0594900	AK070921	1014	0	0	-	-	0	0	25691385	23824180	NaN	NaN	NaN	Conserved hypothetical protein.
Os01g0595100	J075066K06	4309	11.842	9.741	0.822581	down	1311	1000	25690074	23823180	0	21.608	0	Conserved hypothetical protein.
Os01g0595300	AK071288	1716	4.015	3.253	0.810212	down	177	133	25691208	23824047	0.075	3.18	0.162	Malate synthase-like family protein.
Os01g0595400	AK068184	886	42.877	44.485	1.0375	up	976	939	25690409	23823241	0.434	0.612	0.636	Protein of unknown function DUF538 family protein.
Os01g0595600	AK066814	1133	2.474	4.186	1.692	up	72	113	25691313	23824067	0.001	11.999	0.003	Esterase/lipase/thioesterase domain containing protein.
Os01g0595700	Os01g0595700	1611	0.483	0.547	1.13251	up	20	21	25691365	23824159	0.809	0.058	0.942	Similar to Ribosomal RNA apurinic site specific lyase.
Os01g0595800	Os01g0595800	1509	0	0	-	-	0	0	25691385	23824180	NaN	NaN	NaN	Cyclin-like F-box domain containing protein.
Os01g0595900	AK100625	2700	0	0	-	-	0	0	25691385	23824180	NaN	NaN	NaN	Cyclin-like F-box domain containing protein.
Os01g0596000	Os01g0596000	1512	0	0	-	-	0	0	25691385	23824180	NaN	NaN	NaN	Cyclin-like F-box domain containing protein.
Os01g0596100	AK107398	1766	0	0	-	-	0	0	25691385	23824180	NaN	NaN	NaN	Cyclin-like F-box domain containing protein.
Os01g0596300	AK069151	1685	0	0	-	-	0	0	25691385	23824180	NaN	NaN	NaN	Cyclin-like F-box domain containing protein.
Os01g0596666	Os01g0596666	1140	0	0	-	-	0	0	25691385	23824180	NaN	NaN	NaN	FBD domain containing protein.
Os01g0596700	AK107371	1894	0	0	-	-	0	0	25691385	23824180	NaN	NaN	NaN	FBD domain containing protein.
Os01g0597201	009-165-C01	553	1.197	0.987	0.824561	down	17	13	25691368	23824167	0.733	0.117	0.885	Hypothetical protein.
Os01g0597400	Os01g0597400	1332	0	0	-	-	0	0	25691385	23824180	NaN	NaN	NaN	Amino acid/polyamine transporter II family protein.
Os01g0597600	J075191I06	1515	0.257	10.639	41.3969	up	10	384	25691375	23823796	0	478.066	0	Amino acid/polyamine transporter II family protein.
Os01g0597800	AK063325	1962	0.179	0.727	4.06145	up	9	34	25691376	23824146	0	16.068	0	UDP-glucuronosyl/UDP-glucosyltransferase family protein.
Os01g0598200	AK111570	1126	0.138	0.186	1.34783	up	4	5	25691381	23824175	0.91	0.013	0.989	Similar to Calcineurin B-like protein 8.
Os01g0598400	AK109846	1900	0.225	0.199	0.884444	down	11	9	25691374	23824171	0.956	0.003	0.989	Cyclin-like F-box domain containing protein.
Os01g0598600	AK120968	1767	5.243	4.466	0.851802	down	238	188	25691147	23823992	0.11	2.558	0.222	Peptidase A1, pepsin family protein.
Os01g0598900	Os01g0598900	1578	0.025	0	0	down	1	0	25691384	23824180	0.97	0.001	0.989	PP-loop domain containing protein.
Os01g0599900	Os01g0599900	1614	0	0	-	-	0	0	25691385	23824180	NaN	NaN	NaN	Galactose-binding like domain containing protein.
Os01g0600000	AK121212	703	41.138	44.96	1.09291	up	743	753	25690642	23823427	0.091	2.862	0.19	Similar to Copia-like retroelement pol polyprotein.
Os01g0600200	J023039A18	6725	4.862	5.443	1.1195	up	840	872	25690545	23823308	0.021	5.337	0.054	Conserved hypothetical protein.
Os01g0600300	AK101694	1591	13.333	11.16	0.837021	down	545	423	25690840	23823757	0.006	7.412	0.018	Conserved hypothetical protein.
Os01g0600400	AK064442	1768	3.567	4.012	1.12475	up	162	169	25691223	23824011	0.31	1.033	0.499	Protein prenyltransferase domain containing protein.
Os01g0600500	J065217G16	1586	4.859	6.458	1.32908	up	198	244	25691187	23823936	0.003	8.614	0.01	HAD-superfamily subfamily IB hydrolase, hypothetical 1 protein.
Os01g0600900	AK121563	1179	2828.48	2208.08	0.780659	down	85675	62022	25605710	23762158	0	2236.11	0	Chlorophyll a-b binding protein 2, chloroplast precursor (LHCII type I CAB-2) (LHCP).
Os01g0601000	Os01g0601000	1719	0.226	0.733	3.24336	up	10	30	25691375	23824150	0.001	10.89	0.003	Conserved hypothetical protein.
Os01g0601200	AK061398	1190	2.519	1.552	0.616118	down	77	44	25691308	23824136	0.012	6.322	0.033	Similar to Ser Thr specific protein kinase-like protein.
Os01g0601625	Os01g0601625	3387	1.092	2.379	2.17857	up	95	192	25691290	23823988	0	40.391	0	Leucine rich repeat, N-terminal domain containing protein.
Os01g0601675	J065085P08	3227	0.495	1.106	2.23434	up	41	85	25691344	23824095	0	18.398	0	Leucine rich repeat, N-terminal domain containing protein.
Os01g0601700	AK072103	3071	0.532	0.601	1.1297	up	42	44	25691343	23824136	0.647	0.209	0.822	Leucine rich repeat, N-terminal domain containing protein.
Os01g0602200	Os01g0602200	855	0	0	-	-	0	0	25691385	23824180	NaN	NaN	NaN	Similar to Cytochrome P450 monooxygenase CYP72A5 (Fragment).
Os01g0602400	AK107349	1813	33.943	23.406	0.689568	down	1581	1011	25689804	23823169	0	86.69	0	Similar to Cytochrome P450 monooxygenase CYP72A5 (Fragment).
Os01g0602500	AK099492	1208	7.185	6.289	0.875296	down	223	181	25691162	23823999	0.199	1.649	0.358	Cytochrome P450 family protein.
Os01g0602800	015-011-A08	2913	10.262	9.308	0.907036	down	768	646	25690617	23823534	0.071	3.249	0.154	Similar to Dual-specific kinase DSK1.
Os01g0603000	AK065107	1555	19.7	15.71	0.797462	down	787	582	25690598	23823598	0	17.068	0	Similar to Nuclear RNA binding protein A.
Os01g0603100	AK073480	2964	0.985	1.105	1.12183	up	75	78	25691310	23824102	0.53	0.395	0.718	Disease resistance protein family protein.
Os01g0603200	AK063539	2489	1.032	1.248	1.2093	up	66	74	25691319	23824106	0.299	1.078	0.486	Conserved hypothetical protein.
Os01g0603300	AK103432	1489	46.4	35.18	0.75819	down	1775	1248	25689610	23822932	0	56.607	0	Similar to MCB2 protein.
Os01g0603566	Os01g0603566	111	1.052	0	0	down	3	0	25691382	23824180	0.253	1.309	0.428	Hypothetical protein.
Os01g0603700	AK065432	3864	1.36	1.249	0.918382	down	135	115	25691250	23824065	0.544	0.368	0.732	Conserved hypothetical protein.
Os01g0603800	AK066820	3282	1.044	1.01	0.967433	down	88	79	25691297	23824101	0.895	0.017	0.989	Similar to Triticum sp. (pAWJL3) leucine rich repeat region mRNA (Fragment).
Os01g0604000	AK067145	1388	6.983	3.236	0.463411	down	249	107	25691136	23824073	0	47.274	0	Conserved hypothetical protein.
Os01g0604100	AK099765	2856	4.784	2.704	0.565217	down	351	184	25691034	23823996	0	40.603	0	UspA domain containing protein.
Os01g0604300	Os01g0604300	372	0.105	0.226	2.15238	up	1	2	25691384	23824178	0.948	0.004	0.989	Conserved hypothetical protein.
Os01g0604500	AK064844	1074	5.328	6.566	1.23236	up	147	168	25691238	23824012	0.072	3.228	0.156	Flagellar calcium-binding protein (calflagin) family protein.
Os01g0604550	AK108008	576	0.878	1.239	1.41116	up	13	17	25691372	23824163	0.45	0.57	0.65	Non-protein coding transcript, unclassifiable transcript.
Os01g0604600	AK109640	1417	0.797	0.829	1.04015	up	29	28	25691356	23824152	0.984	0	0.994	Carbohydrate kinase, FGGY family protein.
Os01g0604700	AK071681	1796	15.517	16.85	1.08591	up	716	721	25690669	23823459	0.125	2.358	0.246	Conserved hypothetical protein.
Os01g0604900	AK120772	738	0.844	0.796	0.943128	down	16	14	25691369	23824166	0.981	0.001	0.994	Hypothetical protein.
Os01g0605000	AK110890	1680	2.549	5.172	2.02903	up	110	207	25691275	23823973	0	37.229	0	Conserved hypothetical protein.
Os01g0605100	AK120157	1665	2.735	5.471	2.00037	up	117	217	25691268	23823963	0	37.735	0	Similar to BCS1 protein-like protein.
Os01g0605200	Os01g0605200	465	7.952	6.68	0.84004	down	95	74	25691290	23824106	0.293	1.104	0.478	Zinc finger, Zim17-type family protein.
Os01g0605300	AK063933	2029	0.058	0.124	2.13793	up	3	6	25691382	23824174	0.434	0.612	0.636	Similar to Likely ubiquitin-conjugating enzyme e2.
Os01g0605400	Os01g0605400	2067	0	0.02	-	up	0	1	25691385	23824179	0.97	0.001	0.989	Quinonprotein alcohol dehydrogenase-like domain containing protein.
Os01g0605500	Os01g0605500	2343	0.15	0.197	1.31333	up	9	11	25691376	23824169	0.695	0.154	0.854	Kinesin, motor region domain containing protein.
Os01g0605600	J065022D17	4303	3.103	3.043	0.980664	down	343	312	25691042	23823868	0.836	0.043	0.963	Conserved hypothetical protein.
Os01g0605700	AK099440	991	3.888	3.515	0.904064	down	99	83	25691286	23824097	0.546	0.365	0.734	MtN3 and saliva related transmembrane protein family protein.
Os01g0605850	J080007P09	11768	0.265	0.26	0.981132	down	80	73	25691305	23824107	0.985	0	0.994	Conserved hypothetical protein.
Os01g0606000	Os01g0606000	780	0.1	0.054	0.54	down	2	1	25691383	23824179	0.948	0.004	0.989	MtN3 and saliva related transmembrane protein family protein.
Os01g0606050	Os01g0606050	348	2.013	0.724	0.359662	down	18	6	25691367	23824174	0.035	4.439	0.085	Conserved hypothetical protein.
Os01g0606100	Os01g0606100	1467	7.297	8.441	1.15678	up	275	295	25691110	23823885	0.09	2.878	0.188	Quinonprotein alcohol dehydrogenase-like domain containing protein.
Os01g0606200	Os01g0606200	288	1.081	1.166	1.07863	up	8	8	25691377	23824172	0.921	0.01	0.989	Conserved hypothetical protein.
Os01g0606400	AK070799	2378	3.241	3.477	1.07282	up	198	197	25691187	23823983	0.516	0.421	0.703	Conserved hypothetical protein.
Os01g0606900	AK065697	1214	2.854	3.458	1.21163	up	89	100	25691296	23824080	0.213	1.553	0.376	Heat shock protein DnaJ, N-terminal domain containing protein.
Os01g0607000	AK105136	707	2.918	2.494	0.854695	down	53	42	25691332	23824138	0.509	0.435	0.696	Glutelin family protein.
Os01g0607200	AK071623	2005	11.454	14.947	1.30496	up	590	714	25690795	23823466	0	22.756	0	Amino acid permease subfamily protein.
Os01g0607300	AK109289	1252	2.487	2.548	1.02453	up	80	76	25691305	23824104	0.944	0.005	0.989	Conserved hypothetical protein.
Os01g0607400	AK101152	3154	40.479	38.887	0.960671	down	3280	2922	25688105	23821258	0.118	2.45	0.235	Similar to STYLOSA protein.
Os01g0607600	Os01g0607600	2436	0	0	-	-	0	0	25691385	23824180	NaN	NaN	NaN	Similar to Transcriptional corepressor LEUNIG.
Os01g0607800	AK062372	1105	19.902	16.752	0.841724	down	565	441	25690820	23823739	0.007	7.227	0.021	Protein prenyltransferase domain containing protein.
Os01g0607900	J100048D19	5881	7.909	6.316	0.798584	down	1195	885	25690190	23823295	0	25.72	0	Protein kinase domain containing protein.
Os01g0608300	J065034K24	1710	105.868	124.695	1.17783	up	4651	5080	25686734	23819100	0	64.986	0	Conserved hypothetical protein.
Os01g0608366	Os01g0608366	1359	1.403	1.05	0.748396	down	49	34	25691336	23824146	0.231	1.435	0.401	Peptidase A1, pepsin family protein.
Os01g0609000	AK103201	2477	0.204	0.237	1.16176	up	13	14	25691372	23824166	0.845	0.038	0.967	Non-protein coding transcript, unclassifiable transcript.
Os01g0609066	Os01g0609066	4419	0.062	0.066	1.06452	up	7	7	25691378	23824173	0.899	0.016	0.989	Putative DNA binding domain containing protein.
Os01g0609200	Os01g0609200	4335	0.108	0.126	1.16667	up	12	13	25691373	23824167	0.85	0.036	0.97	ABC transporter related domain containing protein.
Os01g0609300	AY271618	4651	6.042	6.001	0.993214	down	722	665	25690663	23823515	0.921	0.01	0.989	PDR-like ABC transporter (PDR3 ABC transporter).
Os01g0609700	AK109629	1680	0.07	0.125	1.78571	up	3	5	25691382	23824175	0.645	0.212	0.82	Conserved hypothetical protein.
Os01g0609900	AK065988	4445	5.333	7.233	1.35627	up	609	766	25690776	23823414	0	31.466	0	Similar to PDR-like ABC transporter (PDR4 ABC transporter).
Os01g0610050	Os01g0610050	60	0	0	-	-	0	0	25691385	23824180	NaN	NaN	NaN	Hypothetical protein.
Os01g0610100	AK059810	1029	42.706	46.339	1.08507	up	1129	1136	25690256	23823044	0.055	3.692	0.125	Similar to Clone ZZZ51 mRNA sequence.
Os01g0610300	AK102292	2162	5.743	5.009	0.872192	down	319	258	25691066	23823922	0.111	2.544	0.224	Bromo adjacent region domain containing protein.
Os01g0610400	016-034-A09	881	7.511	7.814	1.04034	up	170	164	25691215	23824016	0.759	0.094	0.904	Conserved hypothetical protein.
Os01g0610500	AK073115	1212	16.058	23.411	1.4579	up	500	676	25690885	23823504	0	41.018	0	Yip1 domain containing protein.
Os01g0610600	AK120276	3090	5.505	5.637	1.02398	up	437	415	25690948	23823765	0.754	0.098	0.899	Endonuclease/exonuclease/phosphatase domain containing protein.
Os01g0610700	AK068000	1462	6.23	6.316	1.0138	up	234	220	25691151	23823960	0.921	0.01	0.989	RINGv domain containing protein.
Os01g0610800	AK062532	551	0.706	1.6	2.26629	up	10	21	25691375	23824159	0.043	4.083	0.101	Thrombospondin, type I repeat containing protein.
Os01g0611000	AK072500	1687	75.747	96.936	1.27973	up	3283	3896	25688102	23820284	0	108.645	0	Similar to Unidentified precursor.
Os01g0611100	AB015288	1049	12.393	14.245	1.14944	up	334	356	25691051	23823824	0.073	3.206	0.158	Similar to GTP-binding nuclear protein Ran-2.
Os01g0611300	AK061273	1113	1.189	1.282	1.07822	up	34	34	25691351	23824146	0.849	0.036	0.97	Conserved hypothetical protein.
Os01g0611900	AK120659	3250	1.868	1.279	0.68469	down	156	99	25691229	23824081	0.003	8.536	0.01	Protein prenyltransferase domain containing protein.
Os01g0612000	AK111502	1738	7.189	5.941	0.826401	down	321	246	25691064	23823934	0.027	4.909	0.068	Similar to DNA methyltransferase PMT1-like protein.
Os01g0612100	Os01g0612100	774	0	0	-	-	0	0	25691385	23824180	NaN	NaN	NaN	Similar to Mitochondrial ribosomal protein S11 (Nuclear encoded).
Os01g0612200	AK071340	943	26.004	25.861	0.994501	down	630	581	25690755	23823599	0.946	0.005	0.989	Cytochrome c oxidase, subunit Vb family protein.
Os01g0612500	AK069125	1200	0.422	0.77	1.82464	up	13	22	25691372	23824158	0.114	2.498	0.229	Phospholipase/Carboxylesterase family protein.
Os01g0612600	AK066561	2396	40.597	56.059	1.38087	up	2499	3200	25688886	23820980	0	147.142	0	Protein of unknown function DUF1644 family protein.
Os01g0612700	AK065375	2968	3.698	3.366	0.910222	down	282	238	25691103	23823942	0.304	1.055	0.491	Zinc finger, LSD1-type domain containing protein.
Os01g0612800	AK071035	604	10.826	12.509	1.15546	up	168	180	25691217	23824000	0.196	1.673	0.353	Conserved hypothetical protein.
Os01g0612900	J075175B03	4890	4.903	9.082	1.85234	up	616	1058	25690769	23823122	0	153.223	0	Lipolytic enzyme, G-D-S-L family protein.
Os01g0613300	AK062537	754	23.953	16.478	0.687931	down	464	296	25690921	23823884	0	25.478	0	Conserved hypothetical protein 2058 family protein.
Os01g0613400	AK058952	263	1.036	1.117	1.07819	up	7	7	25691378	23824173	0.899	0.016	0.989	Non-protein coding transcript, unclassifiable transcript.
Os01g0613500	AK070448	1402	0.722	0.419	0.580332	down	26	14	25691359	23824166	0.13	2.291	0.254	Peptidase C1A, papain family protein.
Os01g0613800	AK110832	1383	1.998	5.008	2.50651	up	71	165	25691314	23824015	0	45.014	0	Peptidase C1A, papain family protein.
Os01g0613900	AK119181	1621	7.804	7.38	0.945669	down	325	285	25691060	23823895	0.517	0.42	0.704	Protein of unknown function UPF0052 and CofD family protein.
Os01g0614300	AK105551	1509	3.07	2.392	0.779153	down	119	86	25691266	23824094	0.089	2.893	0.187	Protein of unknown function DUF231, plant domain containing protein.
Os01g0614500	AK120636	1753	25.912	22.077	0.851999	down	1167	922	25690218	23823258	0	13.127	0	RNA-binding region RNP-1 (RNA recognition motif) domain containing protein.
Os01g0614700	AK103190	1438	11.396	11.588	1.01685	up	421	397	25690964	23823783	0.838	0.042	0.965	Adaptin ear-binding coat-associated protein 1 NECAP-1 family protein.
Os01g0614900	AK067422	3461	14.283	13.013	0.911083	down	1270	1073	25690115	23823107	0.026	4.96	0.066	Molybdenum cofactor biosynthesis domain containing protein.
Os01g0615000	AK107945	811	48.81	32.296	0.661668	down	1017	624	25690368	23823556	0	67.311	0	Conserved hypothetical protein.
Os01g0615050	AY878695	385	15.468	29.436	1.90303	up	153	270	25691232	23823910	0	41.577	0	Proteinase inhibitor I13, potato inhibitor I family protein.
Os01g0615100	AJ601438	540	21.48	29.771	1.38599	up	298	383	25691087	23823797	0	17.695	0	Similar to Substilin /chymotrypsin-like inhibitor (Proteinase inhibitor).
Os01g0615200	Os01g0615200	1341	24.178	28.828	1.19232	up	833	921	25690552	23823259	0	13.378	0	Transferase family protein.
Os01g0615300	AK069226	1561	32.64	41.759	1.27938	up	1309	1553	25690076	23822627	0	43.068	0	Transferase family protein.
Os01g0615500	Os01g0615500	1794	0.542	0.515	0.950185	down	25	22	25691360	23824158	0.973	0.001	0.99	ABC transporter related domain containing protein.
Os01g0615850	J075088K20	726	0	0	-	-	0	0	25691385	23824180	NaN	NaN	NaN	Non-protein coding transcript, unclassifiable transcript.
[truncated: 27,391 more rows]

## Sheet: root
Table S2. (root) RPKM of RAP2 annotated genes. Locus ID in RAP-db (Locus_ID); representative accession number (Rep_Acc); total nucleotide length of each gene (NT_Length); RPKM without salinity stress (RPKM_0) or with salinity stress (RPKM_1); calculated ratio of RPKM (Ratio; rpkm_1/rpkm_0); upregulation or downregulation (Exp_Change); number of mapped reads of the gene without salinity stress (Re…
Locus_ID	Rep_Acc	NT_Length	RPKM_0	RPKM_1	Ratio	Exp_Change	ReadCount_0_Exon	ReadCount_1_Exon	ReadCount_0_Other	ReadCount_1_Other	P_value	G_value	FDR	Description
Os01g0100100	J013041H02	4025	4.528	5.413	1.19545	up	354	540	19422453	24782703	0.01	6.716	0.021	RabGAP/TBC domain containing protein.
Os01g0100200	AK059894	1127	1.553	1.146	0.737927	down	34	32	19422773	24783211	0.266	1.237	0.388	Conserved hypothetical protein.
Os01g0100500	AK101455	2161	6.171	4.425	0.717064	down	259	237	19422548	24783006	0	13.355	0	Similar to Pectinesterase-like protein.
Os01g0100600	AK121362	1960	17.127	12.578	0.734396	down	652	611	19422155	24782632	0	29.726	0	Single-stranded nucleic acid binding R3H domain containing protein.
Os01g0100700	AK121523	906	38.87	42.399	1.09079	up	684	952	19422123	24782291	0.087	2.932	0.149	Similar to 40S ribosomal protein S5-1.
Os01g0100800	AK122012	1522	6.19	6.124	0.989338	down	183	231	19422624	24783012	0.953	0.004	0.975	Protein of unknown function DUF1664 family protein.
Os01g0100900	AY972084	1620	53.583	51.16	0.95478	down	1686	2054	19421121	24781189	0.164	1.935	0.257	Pyridoxal-dependent decarboxylase family protein.
Os01g0101200	AK119457	3114	4.414	4.03	0.913004	down	267	311	19422540	24782932	0.294	1.102	0.421	2,3-diketo-5-methylthio-1-phosphopentane phosphatase domain containing protein.
Os01g0101300	Os01g0101300	1224	6.688	6.494	0.970993	down	159	197	19422648	24783046	0.824	0.049	0.915	Conserved hypothetical protein.
Os01g0101600	AK099952	4238	20.021	16.129	0.805604	down	1648	1694	19421159	24781549	0	38.715	0	RNA-binding region RNP-1 (RNA recognition motif) domain containing protein.
Os01g0101700	J090038L10	1691	5.876	2.458	0.418312	down	193	103	19422614	24783140	0	53.255	0	Heat shock protein DnaJ, N-terminal domain containing protein.
Os01g0101800	AK103498	2334	0.993	1.055	1.06244	up	45	61	19422762	24783182	0.834	0.044	0.917	Conserved hypothetical protein.
Os01g0102000	AK101065	1703	1.088	0.995	0.914522	down	36	42	19422771	24783201	0.779	0.078	0.885	Phosphoesterase family protein.
Os01g0102300	AK067320	971	0.795	1.538	1.93459	up	15	37	19422792	24783206	0.036	4.38	0.068	Conserved hypothetical protein.
Os01g0102400	J075015G12	1517	0.034	0.106	3.11765	up	1	4	19422806	24783239	0.522	0.409	0.661	Histone-fold domain containing protein.
Os01g0102500	AK100002	1770	8.726	10.099	1.15735	up	300	443	19422507	24782800	0.054	3.704	0.098	Conserved hypothetical protein.
Os01g0102600	AK064812	1124	2.382	1.651	0.693115	down	52	46	19422755	24783197	0.087	2.926	0.149	Shikimate kinase domain containing protein.
Os01g0102700	AK063774	930	58.683	55.752	0.950054	down	1060	1285	19421747	24781958	0.225	1.471	0.336	Translocon-associated beta family protein.
Os01g0102800	AB111944	3564	5.937	6.612	1.11369	up	411	584	19422396	24782659	0.1	2.702	0.168	DEAD/DEAH box helicase, N-terminal domain containing protein.
Os01g0102900	AK067670	1121	7.349	4.211	0.573003	down	160	117	19422647	24783126	0	20.732	0	Light regulated Lir1 family protein.
Os01g0102950	AK108287	1018	4.4	5.351	1.21614	up	87	135	19422720	24783108	0.173	1.86	0.269	Snf7 family protein.
Os01g0103000	AK066123	2487	1.014	0.746	0.7357	down	49	46	19422758	24783197	0.164	1.937	0.257	Non-protein coding transcript, unclassifiable transcript.
Os01g0103100	AK070557	1942	3.181	0.831	0.261239	down	120	40	19422687	24783203	0	62.394	0	TGF-beta receptor, type I/II extracellular region family protein.
Os01g0103400	AK109199	640	7.24	5.548	0.766298	down	90	88	19422717	24783155	0.089	2.886	0.152	Non-protein coding transcript, unclassifiable transcript.
Os01g0103600	AK059848	957	65.958	81.585	1.23692	up	1226	1935	19421581	24781308	0	34.204	0	Emopamil-binding family protein.
Os01g0103700	AK070525	3481	1.435	1.831	1.27596	up	97	158	19422710	24783085	0.065	3.405	0.116	Conserved hypothetical protein.
Os01g0103800	AK102782	2142	5.649	6.97	1.23385	up	235	370	19422572	24782873	0.013	6.231	0.027	Conserved hypothetical protein.
Os01g0103900	AK069975	2194	1.056	1.508	1.42803	up	45	82	19422762	24783161	0.063	3.453	0.112	Polynucleotidyl transferase, Ribonuclease H fold domain containing protein.
Os01g0104000	AK103808	2065	10.447	8.246	0.789318	down	419	422	19422388	24782821	0.001	11.502	0.002	C-type lectin domain containing protein.
Os01g0104100	AK072797	1642	16.838	15.162	0.900463	down	537	617	19422270	24782626	0.081	3.043	0.14	Zinc finger, RING-type domain containing protein.
Os01g0104200	016-091-G07	1532	17.744	17.594	0.991546	down	528	668	19422279	24782575	0.907	0.014	0.945	No apical meristem (NAM) protein domain containing protein.
Os01g0104400	AK071375	1390	143.049	101.6	0.710246	down	3862	3500	19418945	24779743	0	214.783	0	Ricin B-related lectin domain containing protein.
Os01g0104500	J075007M18	1491	0	0.081	-	up	0	3	19422807	24783240	0.314	1.013	0.442	No apical meristem (NAM) protein domain containing protein.
Os01g0104600	AK100613	2110	4.441	4.207	0.947309	down	182	220	19422625	24783023	0.625	0.239	0.752	Similar to Light-mediated development protein DET1 (Deetiolated1 homolog) (tDET1) (High pigmentation protein 2) (Protein dark green).
Os01g0104800	AK067602	2104	7.904	7.364	0.93168	down	323	384	19422484	24782859	0.369	0.806	0.504	Sas10/Utp3 family protein.
Os01g0104900	AK121535	1711	55.187	32.52	0.589269	down	1834	1379	19420973	24781864	0	222.626	0	Transferase family protein.
Os01g0105300	AK072732	2456	0.105	0.214	2.0381	up	5	13	19422802	24783230	0.244	1.356	0.36	Zinc finger, BED-type predicted domain containing protein.
Os01g0105400	AK106913	1950	13.043	12.084	0.926474	down	494	584	19422313	24782659	0.224	1.481	0.335	Similar to Kinesin heavy chain.
Os01g0105500	Os01g0105500	468	0.11	0.172	1.56364	up	1	2	19422806	24783241	0.833	0.044	0.916	Conserved hypothetical protein.
Os01g0105700	AK119493	1506	0.273	0.67	2.45421	up	8	25	19422799	24783218	0.03	4.684	0.058	Helix-loop-helix DNA-binding domain containing protein.
Os01g0105800	AK066672	835	1.911	1.256	0.657248	down	31	26	19422776	24783217	0.147	2.1	0.235	Similar to Iron sulfur assembly protein 1.
Os01g0105900	AK066907	1548	99.845	87.711	0.878472	down	3002	3365	19419805	24779878	0	26.427	0	PfkB domain containing protein.
Os01g0106200	AK060999	942	46.512	45.233	0.972502	down	851	1056	19421956	24782187	0.561	0.339	0.7	Similar to RER1A protein (AtRER1A).
Os01g0106300	AK061325	1265	4.965	3.158	0.636052	down	122	99	19422685	24783144	0.001	10.829	0.002	Similar to Isoflavone reductase homolog IRL (EC 1.3.1.-).
Os01g0106400	AK109339	1206	44.911	30.881	0.687604	down	1052	923	19421755	24782320	0	68.757	0	Similar to Isoflavone reductase homolog IRL (EC 1.3.1.-).
Os01g0106500	J090053L06	958	8.008	5.981	0.746878	down	149	142	19422658	24783101	0.015	5.897	0.031	Conserved hypothetical protein.
Os01g0106600	AK061314	1023	4.781	3.195	0.66827	down	95	81	19422712	24783162	0.009	6.737	0.019	Similar to Chitin-binding lectin 1 precursor (PL-I).
Os01g0106700	Os01g0106700	8718	4.949	5.096	1.0297	up	838	1101	19421969	24782142	0.538	0.379	0.677	Armadillo-like helical domain containing protein.
Os01g0106800	AK059300	721	55.913	51.431	0.91984	down	783	919	19422024	24782324	0.091	2.862	0.155	Similar to RING-box protein 1A (Regulator of cullins 1a) (dRbx1).
Os01g0106900	AK099702	1899	23.316	45.874	1.96749	up	860	2159	19421947	24781084	0	305.067	0	Similar to 1-deoxy-D-xylulose 5-phosphate reductoisomerase (Fragment).
Os01g0107000	AK066969	1545	15.129	21.859	1.44484	up	454	837	19422353	24782406	0	40.766	0	Peroxisomal membrane anchor protein (Pex14p) domain containing protein.
Os01g0107300	AK059460	496	9.965	19.036	1.91029	up	96	234	19422711	24783009	0	30.133	0	Hypothetical protein.
Os01g0107700	AK070027	2031	0.482	0.973	2.01867	up	19	49	19422788	24783194	0.01	6.712	0.021	Similar to LIMONENE cyclase like protein.
Os01g0107900	AK058708	1173	13.343	18.403	1.37923	up	304	535	19422503	24782708	0	20.239	0	Conserved hypothetical protein.
Os01g0108000	AK100813	2581	10.034	9.474	0.94419	down	503	606	19422304	24782637	0.357	0.848	0.49	Conserved hypothetical protein.
Os01g0108200	AK071405	3374	15.382	16.228	1.055	up	1008	1357	19421799	24781886	0.204	1.612	0.31	Similar to Prolyl endopeptidase (EC 3.4.21.26) (Post-proline cleaving enzyme) (PE).
Os01g0108400	Os01g0108400	705	0	0	-	-	0	0	19422807	24783243	NaN	NaN	NaN	Basic helix-loop-helix dimerisation region bHLH domain containing protein.
Os01g0108500	014-001-B07	1958	0	0	-	-	0	0	19422807	24783243	NaN	NaN	NaN	Conserved hypothetical protein.
Os01g0108600	AK070332	1165	1.635	44.437	27.1786	up	37	1283	19422770	24781960	0	1205.06	0	Basic helix-loop-helix dimerisation region bHLH domain containing protein.
Os01g0108700	AK111316	624	0	0	-	-	0	0	19422807	24783243	NaN	NaN	NaN	Conserved hypothetical protein.
Os01g0108800	AK102103	2372	2.778	3.198	1.15119	up	128	188	19422679	24783055	0.24	1.382	0.355	Protein of unknown function DUF936, plant family protein.
Os01g0109000	AK120074	1458	13.878	8.136	0.586252	down	393	294	19422414	24782949	0	48.089	0	Similar to Group 3 LEA (Type I) protein.
Os01g0109100	J013000O14	3755	3.633	5.169	1.42279	up	265	481	19422542	24782762	0	21.503	0	Metal-dependent phosphohydrolase, HD subdomain containing protein.
Os01g0109500	AK058636	1226	0.042	0.066	1.57143	up	1	2	19422806	24783241	0.833	0.044	0.916	Conserved hypothetical protein.
Os01g0109700	AK121497	4570	41.786	49.965	1.19574	up	3709	5659	19419098	24777584	0	72.24	0	Similar to Paired amphipathic helix protein SIN3.
Os01g0109750	J090041H01	975	9.611	11.298	1.17553	up	182	273	19422625	24782970	0.099	2.725	0.167	Conserved hypothetical protein.
Os01g0110050	J065170O10	1672	2.156	0.965	0.447588	down	70	40	19422737	24783203	0	16.434	0	Conserved hypothetical protein.
Os01g0110100	J090073D03	5643	1.624	1.08	0.665025	down	178	151	19422629	24783092	0	13.267	0	Conserved hypothetical protein.
Os01g0110200	AK109646	970	28.875	20.716	0.717437	down	544	498	19422263	24782745	0	28.347	0	Conserved hypothetical protein.
Os01g0110400	AK103194	1571	17.566	18.313	1.04253	up	536	713	19422271	24782530	0.484	0.49	0.623	Similar to Acetyl-CoA C-acetyltransferase.
Os01g0110500	AK101096	3082	4.059	6.075	1.49667	up	243	464	19422564	24782779	0	26.463	0	Protein kinase-like domain containing protein.
Os01g0110700	AK100688	3414	0.106	0.189	1.78302	up	7	16	19422800	24783227	0.267	1.233	0.389	Similar to Phosphoenolpyruvate carboxylase (EC 4.1.1.31).
Os01g0110800	AK065190	1955	0.764	0.372	0.486911	down	29	18	19422778	24783225	0.022	5.277	0.044	Leucine-rich repeat, plant specific containing protein.
Os01g0111100	AK065672	1119	0.874	0.252	0.28833	down	19	7	19422788	24783236	0.005	7.87	0.011	Peptidyl-prolyl cis-trans isomerase, cyclophilin type domain containing protein.
Os01g0111200	AK102802	2355	33.712	36.649	1.08712	up	1542	2139	19421265	24781104	0.013	6.197	0.027	Conserved hypothetical protein.
Os01g0111250	Os01g0111250	540	10.869	4.483	0.412457	down	114	60	19422693	24783183	0	31.898	0	UspA domain containing protein.
Os01g0111300	AK105004	796	10.22	5.424	0.530724	down	158	107	19422649	24783136	0	25.602	0	Conserved hypothetical protein.
Os01g0111400	AK066455	2559	5.513	4.904	0.889534	down	274	311	19422533	24782932	0.171	1.875	0.267	Zinc finger, BED-type predicted domain containing protein.
Os01g0111500	AK108587	1475	0.803	0.574	0.714819	down	23	21	19422784	24783222	0.338	0.918	0.468	Basic helix-loop-helix dimerisation region bHLH domain containing protein.
Os01g0111600	AK110620	1036	0	0	-	-	0	0	19422807	24783243	NaN	NaN	NaN	Similar to MOTHER of FT and TF1 protein.
Os01g0111700	AK108920	945	4.74	4.355	0.918776	down	87	102	19422720	24783141	0.613	0.256	0.74	Conserved hypothetical protein.
Os01g0111800	AK071433	637	36.937	21.347	0.57793	down	457	337	19422350	24782906	0	58.668	0	Conserved hypothetical protein.
Os01g0111900	AK103326	1024	146.865	144.456	0.983597	down	2921	3666	19419886	24779577	0.513	0.428	0.653	Glutelin family protein.
Os01g0112000	AK103623	652	4.501	2.909	0.646301	down	57	47	19422750	24783196	0.034	4.514	0.065	Conserved hypothetical protein.
Os01g0112100	AK100946	3691	1.228	1.235	1.0057	up	88	113	19422719	24783130	0.979	0.001	0.99	Conserved hypothetical protein.
Os01g0112201	015-032-E02	1250	2.554	1.969	0.770948	down	62	61	19422745	24783182	0.177	1.822	0.275	Conserved hypothetical protein.
Os01g0112300	016-070-B11	1085	7.403	6.806	0.919357	down	156	183	19422651	24783060	0.474	0.513	0.614	Protein of unknown function DUF1664 family protein.
Os01g0112400	AK106825	1020	0.505	0.593	1.17426	up	10	15	19422797	24783228	0.845	0.038	0.924	Major intrinsic protein family protein.
Os01g0112500	AK120201	1435	48.687	71.139	1.46115	up	1357	2530	19421450	24780713	0	130.889	0	Conserved hypothetical protein.
Os01g0112600	J023146B13	839	0.061	0.962	15.7705	up	1	20	19422806	24783223	0	14.229	0	Conserved hypothetical protein.
Os01g0112866	Os01g0112866	2745	0.075	0.015	0.2	down	4	1	19422803	24783242	0.239	1.384	0.353	Disease resistance protein family protein.
Os01g0113000	Os01g0113000	3504	0	0	-	-	0	0	19422807	24783243	NaN	NaN	NaN	Peptidase C48, SUMO/Sentrin/Ubl1 family protein.
Os01g0113100	Os01g0113100	5367	0	0	-	-	0	0	19422807	24783243	NaN	NaN	NaN	Peptidase C48, SUMO/Sentrin/Ubl1 family protein.
Os01g0113200	AF044260	2069	2.538	15.894	6.26241	up	102	815	19422705	24782428	0	469	0	Similar to LRK14.
Os01g0113300	AK111565	2245	1.491	10.263	6.8833	up	65	571	19422742	24782672	0	346.238	0	Similar to ARK protein (Fragment).
Os01g0113350	Os01g0113350	1641	2.667	1.574	0.590176	down	85	64	19422722	24783179	0.002	9.774	0.005	Thaumatin, pathogenesis-related family protein.
Os01g0113400	AK073168	2662	2.224	2.516	1.13129	up	115	166	19422692	24783077	0.337	0.921	0.467	Similar to TAK19-1.
Os01g0113500	J100056K06	3486	1.034	0.799	0.772727	down	70	69	19422737	24783174	0.151	2.059	0.241	Protein kinase-like domain containing protein.
Os01g0113600	AK110685	656	3.689	4.183	1.13391	up	47	68	19422760	24783175	0.569	0.325	0.706	Conserved hypothetical protein.
Os01g0113650	Os01g0113650	2025	1.5	3.607	2.40467	up	59	181	19422748	24783062	0	37.959	0	Thaumatin, pathogenesis-related family protein.
Os01g0113700	009-151-G02	588	1.489	1.372	0.921424	down	17	20	19422790	24783223	0.936	0.006	0.965	Non-protein coding transcript, unclassifiable transcript.
Os01g0113800	AK111700	2399	2.211	1.026	0.464043	down	103	61	19422704	24783182	0	22.781	0	Protein kinase-like domain containing protein.
Os01g0113900	AK068796	2192	0	0	-	-	0	0	19422807	24783243	NaN	NaN	NaN	Protein kinase domain containing protein.
Os01g0114100	AK068451	2239	4.415	2.901	0.657078	down	192	161	19422615	24783082	0	15.093	0	Similar to Protein kinase RLK17.
Os01g0114200	AK099453	846	1.339	1.192	0.890217	down	22	25	19422785	24783218	0.803	0.062	0.898	Conserved hypothetical protein.
Os01g0114300	AK120121	3176	0.713	0.623	0.873773	down	44	49	19422763	24783194	0.582	0.303	0.71	Protein kinase-like domain containing protein.
Os01g0114400	Os01g0114400	1887	0	0	-	-	0	0	19422807	24783243	NaN	NaN	NaN	Protein kinase-like domain containing protein.
Os01g0114500	Os01g0114500	1743	1.093	0.532	0.486734	down	37	23	19422770	24783220	0.009	6.896	0.019	Similar to LRK14.
Os01g0114550	J090020C13	2165	0.285	0.149	0.522807	down	12	8	19422795	24783235	0.224	1.479	0.335	Non-protein coding transcript, unclassifiable transcript.
Os01g0114600	Os01g0114600	1893	0.082	0.213	2.59756	up	3	10	19422804	24783233	0.205	1.607	0.311	Similar to Receptor-like kinase ARK1AS (Fragment).
Os01g0114700	Os01g0114700	1686	0.031	0.048	1.54839	up	1	2	19422806	24783241	0.833	0.044	0.916	Similar to LRK33.
Os01g0114800	AK070789	1672	0.092	0.145	1.57609	up	3	6	19422804	24783237	0.759	0.094	0.868	Conserved hypothetical protein.
Os01g0114900	Os01g0114900	915	0	0	-	-	0	0	19422807	24783243	NaN	NaN	NaN	Similar to LRK14.
Os01g0115100	J065188N13	772	0.6	0.679	1.13167	up	9	13	19422798	24783230	0.943	0.005	0.969	Hypothetical protein.
Os01g0115200	Os01g0115200	690	7.387	3.626	0.490862	down	99	62	19422708	24783181	0	19.277	0	Amidase family protein.
Os01g0115300	AK107581	1809	7.286	4.283	0.58784	down	256	192	19422551	24783051	0	30.88	0	Non-protein coding transcript, uncharacterized transcript.
Os01g0115600	AK121074	2004	0.026	0.06	2.30769	up	1	3	19422806	24783240	0.794	0.068	0.89	Similar to LRK14.
Os01g0115700	Os01g0115700	2181	0.047	0.019	0.404255	down	2	1	19422805	24783242	0.833	0.044	0.916	Protein kinase-like domain containing protein.
Os01g0115750	Os01g0115750	2055	0	0	-	-	0	0	19422807	24783243	NaN	NaN	NaN	Protein kinase-like domain containing protein.
Os01g0115800	AK120293	2483	4.769	2.941	0.616691	down	230	181	19422577	24783062	0	23.406	0	Protein kinase domain containing protein.
Os01g0115900	Os01g0115900	1593	1.26	0.456	0.361905	down	39	18	19422768	24783225	0	12.888	0	Protein kinase-like domain containing protein.
Os01g0116000	Os01g0116000	2049	0	0	-	-	0	0	19422807	24783243	NaN	NaN	NaN	Protein kinase-like domain containing protein.
Os01g0116100	J080093F08	598	1.119	1.08	0.965147	down	13	16	19422794	24783227	0.928	0.008	0.959	Conserved hypothetical protein.
Os01g0116166	Os01g0116166	2337	0	0	-	-	0	0	19422807	24783243	NaN	NaN	NaN	Peptidase aspartic, catalytic domain containing protein.
Os01g0116200	AK074011	2282	0	0	-	-	0	0	19422807	24783243	NaN	NaN	NaN	Protein kinase-like domain containing protein.
Os01g0116300	J065191A02	2032	0.329	0.596	1.81155	up	13	30	19422794	24783213	0.092	2.837	0.157	Conserved hypothetical protein.
Os01g0116400	AK066041	2275	0.045	0.053	1.17778	up	2	3	19422805	24783240	0.786	0.074	0.887	Protein kinase-like domain containing protein.
Os01g0116500	Os01g0116500	531	0	0.076	-	up	0	1	19422807	24783242	0.903	0.015	0.944	Conserved hypothetical protein.
Os01g0116600	AK073254	2245	8.784	6.524	0.742714	down	383	363	19422424	24782880	0	16.166	0	Zinc finger, RanBP2-type domain containing protein.
Os01g0116800	J090026O05	637	2.344	1.647	0.702645	down	29	26	19422778	24783217	0.241	1.375	0.356	Non-protein coding transcript, unclassifiable transcript.
Os01g0116900	Os01g0116900	1212	1.062	0.965	0.908663	down	25	29	19422782	24783214	0.832	0.045	0.916	Similar to LRK14.
Os01g0117000	Os01g0117000	2139	0.289	0.094	0.32526	down	12	5	19422795	24783238	0.049	3.878	0.09	Protein kinase-like domain containing protein.
Os01g0117100	Os01g0117100	1992	1.06	0.81	0.764151	down	41	40	19422766	24783203	0.273	1.2	0.396	Similar to LRK14.
Os01g0117200	AK120089	2341	0	0	-	-	0	0	19422807	24783243	NaN	NaN	NaN	Similar to ARK protein (Fragment).
Os01g0117300	Os01g0117300	1464	0.035	0	0	down	1	0	19422806	24783243	0.903	0.015	0.944	Protein kinase-like domain containing protein.
Os01g0117400	Os01g0117400	2058	0	0	-	-	0	0	19422807	24783243	NaN	NaN	NaN	Protein kinase-like domain containing protein.
Os01g0117500	Os01g0117500	1926	0	0	-	-	0	0	19422807	24783243	NaN	NaN	NaN	Similar to LRK14.
Os01g0117600	AK065867	2358	0.218	0.171	0.784404	down	10	10	19422797	24783233	0.749	0.103	0.86	Protein kinase-like domain containing protein.
Os01g0117700	Os01g0117700	1911	0.081	0.084	1.03704	up	3	4	19422804	24783239	0.747	0.104	0.859	Similar to LRK14.
Os01g0117850	Os01g0117850	3108	0.066	0.065	0.984848	down	4	5	19422803	24783238	0.759	0.094	0.868	Conserved hypothetical protein.
Os01g0117900	AK061406	1488	2.007	0.895	0.445939	down	58	33	19422749	24783210	0	13.602	0	Similar to Nodulin-like protein 5NG4.
Os01g0118000	AK099387	1476	50.23	58.967	1.17394	up	1440	2157	19421367	24781086	0	22.261	0	Similar to Fructose-bisphosphate aldolase (EC 4.1.2.13) (Fragment).
Os01g0118100	J090032O21	5066	7.023	8.228	1.17158	up	691	1033	19422116	24782210	0.001	10.325	0.002	Similar to Maleless protein.
Os01g0118300	AK065788	2915	3.497	4.692	1.34172	up	198	339	19422609	24782904	0.001	10.758	0.002	Phosphatidyl serine synthase family protein.
Os01g0118400	J075055D21	2529	36.889	14.982	0.406137	down	1812	939	19420995	24782304	0	534.536	0	Protein of unknown function DUF563 family protein.
Os01g0118600	Os01g0118600	1683	3.457	0.887	0.256581	down	113	37	19422694	24783206	0	59.745	0	Protein of unknown function DUF563 family protein.
Os01g0118700	AK070385	2087	49.488	25.637	0.518045	down	2006	1326	19420801	24781917	0	354.212	0	Similar to HGA4.
Os01g0119000	AK105948	1791	9.889	2.591	0.262008	down	344	115	19422463	24783128	0	180.813	0	Protein of unknown function DUF563 family protein.
Os01g0119100	J090050J22	2511	18.72	23.782	1.27041	up	913	1480	19421894	24781763	0	32.654	0	Protein of unknown function DUF563 family protein.
Os01g0119500	AK105256	1861	10.817	9.258	0.855875	down	391	427	19422416	24782816	0.029	4.774	0.056	Protein of unknown function DUF1618 domain containing protein.
Os01g0119800	AK105502	1446	0.178	0.279	1.56742	up	5	10	19422802	24783233	0.567	0.327	0.706	Non-protein coding transcript, putative npRNA.
Os01g0120300	009-145-A05	604	3.069	5.211	1.69795	up	36	78	19422771	24783165	0.009	6.777	0.019	Aminoacyl-tRNA synthetase, class 1a, anticodon-binding domain containing protein.
Os01g0120400	AK104753	1182	9.104	11.265	1.23737	up	209	330	19422598	24782913	0.017	5.679	0.035	Alanyl-tRNA synthetase, class IIc family protein.
Os01g0120500	AK070131	987	2.869	2.616	0.911816	down	55	64	19422752	24783179	0.683	0.167	0.804	Conserved hypothetical protein.
Os01g0120600	AK106261	1375	5.729	5.869	1.02444	up	153	200	19422654	24783043	0.864	0.029	0.939	Conserved hypothetical protein.
Os01g0120700	AK067227	1869	32.809	30.311	0.923862	down	1191	1404	19421616	24781839	0.047	3.952	0.087	Conserved hypothetical protein.
Os01g0120800	AK122166	3417	39.025	39.193	1.0043	up	2590	3319	19420217	24779924	0.88	0.023	0.944	Similar to Eukaryotic translation initiation factor 3 subunit 10 (eIF-3 theta) (Eukaryotic translation initiation factor 3 large subunit) (eIF3a).
Os01g0120900	AK110709	831	3.593	3.739	1.04063	up	58	77	19422749	24783166	0.888	0.02	0.944	Conserved hypothetical protein.
Os01g0121100	AK100063	1051	32.283	33.171	1.02751	up	659	864	19422148	24782379	0.618	0.249	0.745	Similar to SLL2.
Os01g0121200	AK108601	1401	11.98	6.595	0.550501	down	326	229	19422481	24783014	0	48.308	0	RINGv domain containing protein.
Os01g0121300	AK103404	2052	9.509	26.231	2.75854	up	379	1334	19422428	24781909	0	355.756	0	Conserved hypothetical protein.
Os01g0121500	AK107776	632	4.318	2.298	0.532191	down	53	36	19422754	24783207	0.004	8.11	0.009	Conserved hypothetical protein.
Os01g0121600	J100088K02	754	9.765	10.114	1.03574	up	143	189	19422664	24783054	0.793	0.069	0.89	Conserved hypothetical protein.
Os01g0121700	AK120079	2470	7.921	8.152	1.02916	up	380	499	19422427	24782744	0.698	0.151	0.818	ABC transporter related domain containing protein.
Os01g0121800	AK105432	1796	11.266	12.402	1.10083	up	393	552	19422414	24782691	0.154	2.032	0.245	Glycosyl transferase, family 14 protein.
Os01g0121900	Os01g0121900	1956	0.026	0.021	0.807692	down	1	1	19422806	24783242	0.578	0.309	0.706	Seven in absentia protein family protein.
Os01g0122000	AK109465	1541	0.1	0.079	0.79	down	3	3	19422804	24783240	0.911	0.013	0.946	Conserved hypothetical protein.
Os01g0122200	AK107171	1394	0.295	0.116	0.39322	down	8	4	19422799	24783239	0.197	1.667	0.301	Seven in absentia protein family protein.
Os01g0122300	Os01g0122300	918	0.056	0	0	down	1	0	19422806	24783243	0.903	0.015	0.944	TRAF-like domain containing protein.
Os01g0123000	AK106806	1545	0	0	-	-	0	0	19422807	24783243	NaN	NaN	NaN	Similar to Retrofit.
Os01g0123500	Os01g0123500	849	0.182	0.095	0.521978	down	3	2	19422804	24783241	0.786	0.074	0.887	Seven in absentia protein family protein.
Os01g0123900	AK104410	858	0	0.141	-	up	0	3	19422807	24783240	0.314	1.013	0.442	Similar to Bowman-Birk type proteinase inhibitor (EBI).
Os01g0124000	AK065846	910	0.453	0.621	1.37086	up	8	14	19422799	24783229	0.615	0.254	0.742	Similar to Bowman Birk trypsin inhibitor.
Os01g0124100	AK062394	930	10.076	25.121	2.49315	up	182	579	19422625	24782664	0	131.311	0	Proteinase inhibitor I12, Bowman-Birk family protein.
Os01g0124400	AK067257	1071	116.528	235.694	2.02264	up	2424	6256	19420383	24776987	0	945.596	0	Similar to Bowman Birk trypsin inhibitor.
Os01g0124700	AK108197	800	13.129	43.174	3.28845	up	204	856	19422603	24782387	0	286.795	0	Conserved hypothetical protein.
Os01g0125500	J065087F04	1380	0.485	0.409	0.843299	down	13	14	19422794	24783229	0.805	0.061	0.899	Conserved hypothetical protein.
Os01g0125600	AK105015	1614	12.76	12.125	0.950235	down	400	485	19422407	24782758	0.471	0.52	0.61	Heavy metal transport/detoxification protein domain containing protein.
Os01g0125700	AK121965	1258	4.011	3.272	0.815757	down	98	102	19422709	24783141	0.172	1.869	0.269	Conserved hypothetical protein.
Os01g0125800	AK121927	2240	17.445	15.78	0.904557	down	759	876	19422048	24782367	0.046	3.984	0.085	Nitrous oxide reductase, N-terminal domain containing protein.
Os01g0125900	AK103631	3561	15.962	16.917	1.05983	up	1104	1493	19421703	24781750	0.148	2.093	0.237	Ubiquitin-conjugating enzyme, E2 domain containing protein.
Os01g0126000	AK109441	1131	0.819	0.357	0.435897	down	18	10	19422789	24783233	0.049	3.89	0.09	Non-protein coding transcript, putative npRNA.
Os01g0126100	AK106990	2150	1.006	0.544	0.540755	down	42	29	19422765	24783214	0.014	6.014	0.029	Cupredoxin domain containing protein.
Os01g0126200	AK121464	2214	0.721	0.529	0.733703	down	31	29	19422776	24783214	0.284	1.149	0.409	Conserved hypothetical protein.
Os01g0126300	Os01g0126300	1718	0	0	-	-	0	0	19422807	24783243	NaN	NaN	NaN	Conserved hypothetical protein.
Os01g0126600	AK065750	1600	0.129	0.353	2.73643	up	4	14	19422803	24783229	0.095	2.782	0.161	Similar to X1 (Fragment).
Os01g0126900	AK109876	1909	12.029	5.622	0.467371	down	446	266	19422361	24782977	0	99.662	0	Similar to spore coat protein-like protein [Oryza sativa (japonica cultivar-group)].
Os01g0127000	AK105526	1669	0.71	0.459	0.646479	down	23	19	19422784	24783224	0.211	1.568	0.319	Multicopper oxidase, type 1 domain containing protein.
Os01g0127100	AK106749	1688	0.61	0.454	0.744262	down	20	19	19422787	24783224	0.447	0.578	0.587	Conserved hypothetical protein.
Os01g0127200	J100045I20	3084	1.569	0.484	0.308477	down	94	37	19422713	24783206	0	40.316	0	Cupredoxin domain containing protein.
Os01g0127300	AK068846	1695	9.599	8.284	0.863007	down	316	348	19422491	24782895	0.064	3.434	0.114	SufBD family protein.
Os01g0127400	Os01g0127400	1194	0.604	0.811	1.34272	up	14	24	19422793	24783219	0.47	0.521	0.609	Conserved hypothetical protein.
Os01g0127500	AK106870	1209	0	0.033	-	up	0	1	19422807	24783242	0.903	0.015	0.944	NAD-dependent epimerase/dehydratase family protein.
Os01g0127600	AK102138	878	118.511	137.134	1.15714	up	2021	2984	19420786	24780259	0	25.744	0	Similar to Bowman-Birk type proteinase inhibitor D-II precursor (IV).
Os01g0127700	AK072972	3253	2.422	6.314	2.60694	up	153	509	19422654	24782734	0	124.029	0	Similar to Receptor-like protein kinase.
Os01g0127900	AK070177	1705	5.164	4.52	0.87529	down	171	191	19422636	24783052	0.226	1.463	0.337	Mannose-6-phosphate isomerase, type I family protein.
Os01g0128000	AK107424	1577	2.938	3.991	1.35841	up	90	156	19422717	24783087	0.023	5.183	0.046	Myb, DNA-binding domain containing protein.
Os01g0128100	AK071917	3169	0.536	0.726	1.35448	up	33	57	19422774	24783186	0.196	1.671	0.3	Similar to Bifunctional nuclease (Fragment).
Os01g0128200	AK059608	1290	3.951	6.225	1.57555	up	99	199	19422708	24783044	0	13.809	0	Similar to Nuclease I.
Os01g0128250	AK120005	1537	1.206	2.678	2.22056	up	36	102	19422771	24783141	0	18.065	0	Non-protein coding transcript, unclassifiable transcript.
Os01g0128300	Os01g0128300	693	4.978	13.508	2.71354	up	67	232	19422740	24783011	0	59.574	0	Conserved hypothetical protein.
Os01g0128400	AK121214	2243	28.991	39.27	1.35456	up	1263	2183	19421544	24781060	0	75.149	0	Conserved hypothetical protein.
Os01g0128700	AK061534	1025	10.749	9.369	0.871616	down	214	238	19422593	24783005	0.159	1.986	0.251	Hypothetical protein.
Os01g0128800	AK120447	3317	23.19	26.993	1.16399	up	1494	2219	19421313	24781024	0	20.632	0	C2 calcium/lipid-binding region, CaLB domain containing protein.
Os01g0129000	Os01g0129000	639	0	0	-	-	0	0	19422807	24783243	NaN	NaN	NaN	Conserved hypothetical protein.
Os01g0129500	AK066377	2304	1.788	1.278	0.714765	down	80	73	19422727	24783170	0.046	3.964	0.085	Protein of unknown function DUF1666 family protein.
Os01g0129600	Os01g0129600	924	1.17	0.087	0.074359	down	21	2	19422786	24783241	0	20.799	0	Lateral organ boundaries, LOB domain containing protein.
Os01g0129800	AK107910	523	1.083	0.54	0.498615	down	11	7	19422796	24783236	0.221	1.5	0.331	Conserved hypothetical protein.
Os01g0129950	Os01g0129950	312	0	0.259	-	up	0	2	19422807	24783241	0.578	0.309	0.706	Hypothetical protein.
Os01g0130000	AK061853	1581	72.686	96.778	1.33145	up	2232	3792	19420575	24779451	0	117.387	0	Cation efflux protein family protein.
Os01g0130100	AK069315	827	91.517	113.048	1.23527	up	1470	2317	19421337	24780926	0	40.511	0	Non-protein coding transcript, unclassifiable transcript.
Os01g0130400	AK102309	3485	15.527	9.98	0.642751	down	1051	862	19421756	24782381	0	92.667	0	Similar to Alpha-xylosidase precursor (Fragment).
Os01g0130500	AK110956	1990	17.153	11.456	0.667872	down	663	565	19422144	24782678	0	49.503	0	Similar to Alpha-xylosidase precursor (Fragment).
Os01g0130900	AK105373	811	2.793	12.737	4.56033	up	44	256	19422763	24782987	0	117.024	0	Conserved hypothetical protein.
Os01g0131300	AK101998	953	64.452	49.495	0.767936	down	1193	1169	19421614	24782074	0	40.821	0	Conserved hypothetical protein.
Os01g0131600	AK101133	1871	122.509	117.319	0.957636	down	4452	5440	19418355	24777803	0.033	4.54	0.063	Similar to AP2 domain containing protein RAP2.6 (Fragment).
Os01g0131800	J100059I20	736	9.933	10.307	1.03765	up	142	188	19422665	24783055	0.782	0.076	0.887	Signal peptidase 22 kDa subunit family protein.
Os01g0131900	Os01g0131900	306	0	0.132	-	up	0	1	19422807	24783242	0.903	0.015	0.944	Similar to Wound-induced protease inhibitor (WIP1).
Os01g0132000	AB059238	671	1.842	31.39	17.0413	up	24	522	19422783	24782721	0	443.903	0	Similar to Wound-induced protease inhibitor (WIP1).
Os01g0132050	J075009F14	4323	0.095	0.047	0.494737	down	8	5	19422799	24783238	0.32	0.989	0.448	Conserved hypothetical protein.
Os01g0132100	Os01g0132100	3579	0.058	0.045	0.775862	down	4	4	19422803	24783239	0.991	0	0.994	Leucine rich repeat, N-terminal domain containing protein.
Os01g0132200	AK108153	914	0.563	0.265	0.470693	down	10	6	19422797	24783237	0.216	1.534	0.325	Conserved hypothetical protein.
Os01g0132400	AK106795	1558	0	0	-	-	0	0	19422807	24783243	NaN	NaN	NaN	Conserved hypothetical protein.
Os01g0132500	Os01g0132500	849	2.365	3.517	1.4871	up	39	74	19422768	24783169	0.052	3.778	0.095	Protein of unknown function DUF1639 family protein.
Os01g0132700	J065063N10	793	5.064	5.902	1.16548	up	78	116	19422729	24783127	0.328	0.956	0.457	Surfeit locus 5 family protein.
Os01g0132766	J100088J08	1298	58.269	62.297	1.06913	up	1469	2004	19421338	24781239	0.053	3.733	0.096	Zinc finger, C2H2-type domain containing protein.
Os01g0132800	AK068422	1156	4.899	3.665	0.748112	down	110	105	19422697	24783138	0.04	4.234	0.075	Peptidyl-tRNA hydrolase family protein.
Os01g0133100	AK108760	2074	4.741	5.35	1.12845	up	191	275	19422616	24782968	0.215	1.537	0.324	Conserved hypothetical protein.
Os01g0133200	AK060424	913	3.722	2.828	0.759807	down	66	64	19422741	24783179	0.14	2.177	0.226	Conserved hypothetical protein.
Os01g0133400	AK065247	1980	33.128	38.699	1.16817	up	1274	1899	19421533	24781344	0	18.441	0	Similar to Hexose transporter (Fragment).
Os01g0133500	AK101585	1897	9.554	6.381	0.667888	down	352	300	19422455	24782943	0	26.082	0	Beta-lactamase-like domain containing protein.
Os01g0133700	Os01g0133700	1215	0	0.1	-	up	0	3	19422807	24783240	0.314	1.013	0.442	Protein of unknown function DUF266, plant family protein.
Os01g0133900	Os01g0133900	2118	3.476	1.676	0.482163	down	143	88	19422664	24783155	0	29.324	0	Protein kinase-like domain containing protein.
Os01g0134200	AK102394	2989	0.431	0.418	0.969838	down	25	31	19422782	24783212	0.978	0.001	0.99	Conserved hypothetical protein.
Os01g0134500	AK111908	1252	21.466	19.208	0.89481	down	522	596	19422285	24782647	0.069	3.317	0.122	Similar to Delta-7-sterol-C5(6)-desaturase (EC 1.3.3.-) (Delta-7-C-5 sterol desaturase) (Delta7-sterol-C5-desaturase).
Os01g0134700	AK111442	1603	35.041	19.961	0.569647	down	1091	793	19421716	24782450	0	147.315	0	Calmodulin binding protein-like family protein.
Os01g0134800	AK063402	1415	0.728	0.827	1.13599	up	20	29	19422787	24783214	0.767	0.088	0.875	Similar to (1,4)-beta-xylan endohydrolase, isoenzyme X-II (EC 3.2.1.8) (Fragment).
Os01g0134900	J075093D03	2416	33.649	29.594	0.879491	down	1579	1772	19421228	24781471	0	13.596	0	Similar to (1,4)-beta-xylan endohydrolase, isoenzyme X-II (EC 3.2.1.8) (Fragment).
Os01g0135000	AK119507	1440	6.972	6.137	0.880235	down	195	219	19422612	24783024	0.213	1.55	0.321	Similar to 1,4-beta-D xylan xylanohydrolase (Fragment).
Os01g0135400	AK066675	1951	1.663	0.91	0.547204	down	63	44	19422744	24783199	0.003	9.014	0.007	Conserved hypothetical protein.
Os01g0135700	AK062711	889	2.664	146.921	55.1505	up	46	3237	19422761	24780006	0	3334.3	0	Flagellar calcium-binding protein (calflagin) family protein.
Os01g0135800	AK063681	808	0	0.05	-	up	0	1	19422807	24783242	0.903	0.015	0.944	Similar to Cytosolic class I small heat shock protein 3B (Fragment).
Os01g0135900	AK064849	833	40.608	17.68	0.435382	down	657	365	19422150	24782878	0	170.081	0	Similar to Cytosolic class I small heat shock protein 3C (Fragment).
Os01g0136000	013-010-A12	787	0	0	-	-	0	0	19422807	24783243	NaN	NaN	NaN	Similar to Cytosolic class I small heat-shock protein HSP17.5.
Os01g0136100	X60820	805	0.128	0.05	0.390625	down	2	1	19422805	24783242	0.833	0.044	0.916	16.9 kDa class I heat shock protein.
Os01g0136200	AK121025	752	0.137	0.054	0.394161	down	2	1	19422805	24783242	0.833	0.044	0.916	16.9 kDa class I heat shock protein.
Os01g0136300	AK062428	734	3.577	1.099	0.307241	down	51	20	19422756	24783223	0	21.446	0	Conserved hypothetical protein.
Os01g0136400	AK065470	2390	21.154	24.767	1.1708	up	982	1467	19421825	24781776	0	14.604	0	Protein kinase-like domain containing protein.
Os01g0136600	AK107801	712	7.52	6.801	0.904388	down	104	120	19422703	24783123	0.495	0.466	0.634	Non-protein coding transcript, unclassifiable transcript.
Os01g0136700	J100087C20	4235	1.629	2.42	1.48557	up	134	254	19422673	24782989	0	13.837	0	Conserved hypothetical protein.
Os01g0136750	J065089J11	1232	0.334	0.328	0.982036	down	8	10	19422799	24783233	0.846	0.038	0.924	Conserved hypothetical protein.
Os01g0136800	AK072170	2362	8.348	3.229	0.386799	down	383	189	19422424	24783054	0	121.929	0	Protein kinase-like domain containing protein.
Os01g0137100	Os01g0137100	765	0.269	0	0	down	4	0	19422803	24783243	0.068	3.321	0.12	Conserved hypothetical protein.
Os01g0137150	J065002H05	580	0.089	0.07	0.786517	down	1	1	19422806	24783242	0.578	0.309	0.706	Non-protein coding transcript, uncharacterized transcript.
Os01g0137200	Os01g0137200	1770	0.175	0.251	1.43429	up	6	11	19422801	24783232	0.634	0.227	0.76	Similar to Receptor serine/threonine kinase.
Os01g0137300	AK072903	3190	1.227	0.987	0.804401	down	76	78	19422731	24783165	0.205	1.609	0.311	Conserved hypothetical protein.
Os01g0137400	J075004C14	1060	1.311	1.218	0.929062	down	27	32	19422780	24783211	0.88	0.023	0.944	Protein kinase domain containing protein.
Os01g0137500	AK072359	3458	0.104	0.082	0.788462	down	7	7	19422800	24783236	0.851	0.035	0.927	Similar to Receptor protein kinase-like protein.
Os01g0137550	J065047L03	705	0.438	0.286	0.652968	down	6	5	19422801	24783238	0.686	0.163	0.807	Hypothetical protein.
Os01g0137700	AK099988	2208	0.14	0.073	0.521429	down	6	4	19422801	24783239	0.483	0.492	0.622	Conserved hypothetical protein.
Os01g0137800	AK067239	4939	0.073	0.057	0.780822	down	7	7	19422800	24783236	0.851	0.035	0.927	Non-protein coding transcript, unclassifiable transcript.
Os01g0138100	AK107843	981	0.157	0.206	1.3121	up	3	5	19422804	24783238	0.991	0	0.994	Conserved hypothetical protein.
Os01g0138300	AK099912	2175	0.947	0.705	0.744456	down	40	38	19422767	24783205	0.235	1.412	0.349	Protein kinase-like domain containing protein.
Os01g0138400	AK110482	2290	15.131	21.937	1.44981	up	673	1245	19422134	24781998	0	61.845	0	Protein kinase-like domain containing protein.
Os01g0138500	AK073435	1430	1.188	17.381	14.6305	up	33	616	19422774	24782627	0	503.659	0	Protein of unknown function DUF789 family protein.
Os01g0138600	AK100982	1656	0.839	0.609	0.725864	down	27	25	19422780	24783218	0.309	1.033	0.438	phosphotransferase system, PEP-utilising enzyme, N-terminal domain containing protein.
Os01g0138800	AK106157	1564	0.955	51.598	54.0293	up	29	2000	19422778	24781243	0	2054.59	0	Peptidase C26 domain containing protein.
Os01g0138900	AK058378	1704	9.246	27.279	2.95036	up	306	1152	19422501	24782091	0	337.337	0	Mandelate racemase/muconate lactonizing enzyme family protein.
Os01g0139000	Os01g0139000	642	4.651	4.211	0.905397	down	58	67	19422749	24783176	0.643	0.215	0.768	Reticulon family protein.
Os01g0139200	AK065080	2609	136.184	118.343	0.868993	down	6901	7652	19415906	24775591	0	71.199	0	Octicosapeptide/Phox/Bem1p domain containing protein.
Os01g0139600	AK073130	1575	0.719	0.359	0.499305	down	22	14	19422785	24783229	0.057	3.609	0.103	Similar to Lipid phosphate phosphatase 2 (EC 3.1.3.-) (AtLPP2) (Phosphatidic acid phosphatase 2) (AtPAP2) (Prenyl diphosphate phosphatase).
Os01g0139700	J065118K13	560	1.563	4.179	2.6737	up	17	58	19422790	24783185	0	13.843	0	Conserved hypothetical protein.
Os01g0139900	AK121677	717	0.215	2.701	12.5628	up	3	48	19422804	24783195	0	35.225	0	Conserved hypothetical protein.
Os01g0140100	AK068990	1832	14.586	11.651	0.79878	down	519	529	19422288	24782714	0	12.959	0	Peptidase A1, pepsin family protein.
Os01g0140400	AK063999	2497	5.547	6.383	1.15071	up	269	395	19422538	24782848	0.081	3.044	0.14	Leucine rich repeat, N-terminal domain containing protein.
Os01g0140500	AK058868	499	128.25	100.915	0.786862	down	1243	1248	19421564	24781995	0	35.454	0	Similar to 60S ribosomal protein L26B.
Os01g0141000	AK065008	1510	34.915	48.447	1.38757	up	1024	1813	19421783	24781430	0	71.757	0	Similar to RAV-like protein.
Os01g0141100	AK067644	1753	101.21	120.014	1.18579	up	3446	5214	19419361	24778029	0	60.727	0	Similar to Salt-induced AAA-Type ATPase.
Os01g0141600	AK066922	1631	1.957	1.559	0.796627	down	62	63	19422745	24783180	0.237	1.396	0.351	Protein of unknown function DUF647 family protein.
Os01g0141700	AB082381	2102	2.425	2.726	1.12412	up	99	142	19422708	24783101	0.406	0.691	0.543	UV-damaged DNA binding protein 2.
Os01g0141900	AK070848	2556	9.769	7.262	0.743372	down	485	460	19422322	24782783	0	20.458	0	Conserved hypothetical protein.
Os01g0142000	Os01g0142000	1092	10.561	8.831	0.83619	down	224	239	19422583	24783004	0.061	3.512	0.109	Conserved hypothetical protein.
Os01g0142100	AK065031	2054	0.526	0.334	0.634981	down	21	17	19422786	24783226	0.216	1.531	0.325	Peptidase M50 family protein.
Os01g0142200	AK103082	1024	5.48	5.32	0.970803	down	109	135	19422698	24783108	0.868	0.028	0.942	Conserved hypothetical protein.
Os01g0142300	AK060202	1633	16.426	18.581	1.13119	up	521	752	19422286	24782491	0.032	4.586	0.061	Glycosyl transferase, group 1 domain containing protein.
Os01g0142500	AK067964	1794	40.006	43.274	1.08169	up	1394	1924	19421413	24781319	0.026	4.924	0.051	Homeodomain-like containing protein.
Os01g0142800	AK070036	2306	62.113	28.836	0.464251	down	2782	1648	19420025	24781595	0	634.838	0	Similar to Peptide transporter.
Os01g0143100	AK072025	1349	6.183	6.012	0.972344	down	162	201	19422645	24783042	0.832	0.045	0.916	Mitochondrial substrate carrier family protein.
Os01g0143300	AK108438	1075	10.92	15.802	1.44707	up	228	421	19422579	24782822	0	20.48	0	Similar to Glycine-rich protein (Fragment).
Os01g0143400	Os01g0143400	2016	0	0	-	-	0	0	19422807	24783243	NaN	NaN	NaN	Protein of unknown function DUF594 family protein.
Os01g0143500	Os01g0143500	2709	0	0	-	-	0	0	19422807	24783243	NaN	NaN	NaN	Zinc finger, BED-type predicted domain containing protein.
Os01g0143700	Os01g0143700	780	0.066	0	0	down	1	0	19422806	24783243	0.903	0.015	0.944	Mitochondrial glycoprotein family protein.
Os01g0143800	AK066079	1168	7.626	7.773	1.01928	up	173	225	19422634	24783018	0.89	0.019	0.944	Mitochondrial glycoprotein family protein.
Os01g0143900	AK120731	658	95.147	85.421	0.897779	down	1216	1393	19421591	24781850	0.006	7.42	0.013	Conserved hypothetical protein.
Os01g0144000	AK101834	1398	18.525	30.219	1.63126	up	503	1047	19422304	24782196	0	84.944	0	Conserved hypothetical protein.
Os01g0144100	AK058909	929	2.605	1.086	0.416891	down	47	25	19422760	24783218	0	12.4	0	Similar to Thylakoid lumenal 15 kDa protein, chloroplast precursor (p15).
Os01g0144200	AK059740	1056	9.654	8.979	0.930081	down	198	235	19422609	24783008	0.483	0.492	0.622	Conserved hypothetical protein.
Os01g0144300	AK072770	1430	0.468	0.48	1.02564	up	13	17	19422794	24783226	0.907	0.014	0.945	Conserved hypothetical protein.
Os01g0144600	AK061501	986	13.524	11.458	0.847235	down	259	280	19422548	24782963	0.061	3.521	0.109	Conserved hypothetical protein.
Os01g0144800	AK110697	802	1.733	1.56	0.900173	down	27	31	19422780	24783212	0.788	0.072	0.889	Conserved hypothetical protein.
Os01g0144900	AK101726	2183	0.283	0.555	1.96113	up	12	30	19422795	24783213	0.059	3.561	0.106	Hypothetical protein.
Os01g0145000	Os01g0145000	351	0.587	0.345	0.587734	down	4	3	19422803	24783240	0.747	0.104	0.859	Conserved hypothetical protein.
Os01g0145200	J065083J24	981	4.671	3.537	0.757225	down	89	86	19422718	24783157	0.078	3.103	0.136	Conserved hypothetical protein.
Os01g0145600	AK072818	898	4.071	3.46	0.849914	down	71	77	19422736	24783166	0.366	0.818	0.5	Conserved hypothetical protein.
Os01g0145950	Os01g0145950	159	2.267	3.553	1.56727	up	7	14	19422800	24783229	0.444	0.587	0.584	Hypothetical protein.
Os01g0146101	J075009F07	854	11.093	10.773	0.971153	down	184	228	19422623	24783015	0.806	0.061	0.9	Conserved hypothetical protein.
Os01g0146200	J090080H03	967	0	0	-	-	0	0	19422807	24783243	NaN	NaN	NaN	Conserved hypothetical protein.
Os01g0146600	AK109179	501	0	0.081	-	up	0	1	19422807	24783242	0.903	0.015	0.944	Conserved hypothetical protein.
Os01g0146700	Os01g0146700	2178	0	0	-	-	0	0	19422807	24783243	NaN	NaN	NaN	Integrase, catalytic region domain containing protein.
Os01g0146801	Os01g0146801	219	0	0	-	-	0	0	19422807	24783243	NaN	NaN	NaN	Conserved hypothetical protein.
Os01g0147200	AK121921	2130	33.695	37.035	1.09912	up	1394	1955	19421413	24781288	0.007	7.208	0.015	IWS1, C-terminal family protein.
Os01g0147300	J075148G02	1895	2.282	3.151	1.38081	up	84	148	19422723	24783095	0.02	5.407	0.04	Rhomboid-like protein family protein.
Os01g0147400	Os01g0147400	1236	0.125	0.457	3.656	up	3	14	19422804	24783229	0.043	4.094	0.08	Region of unknown function XH domain containing protein.
Os01g0147600	Os01g0147600	600	0.429	0.067	0.156177	down	5	1	19422802	24783242	0.122	2.39	0.2	Conserved hypothetical protein.
Os01g0147700	AK066686	2554	19.373	15.814	0.816291	down	961	1001	19421846	24782242	0	19.929	0	Region of unknown function, putative Zinc finger, XS and XH domain containing protein.
Os01g0147800	AK106926	1796	0.057	0.022	0.385965	down	2	1	19422805	24783242	0.833	0.044	0.916	Protein of unknown function DUF547 domain containing protein.
Os01g0147900	AK060920	1052	211.376	270.482	1.27962	up	4319	7052	19418488	24776191	0	165.498	0	Triosephosphate isomerase, cytosolic (EC 5.3.1.1) (TIM) (Triose- phosphate isomerase).
Os01g0148000	003-130-H05	4546	16.026	20.725	1.29321	up	1415	2335	19421392	24780908	0	59.103	0	Conserved hypothetical protein.
Os01g0148100	AK067134	2264	8.482	7.396	0.871964	down	373	415	19422434	24782828	0.06	3.541	0.108	Conserved hypothetical protein.
Os01g0148200	AK108014	677	0	0	-	-	0	0	19422807	24783243	NaN	NaN	NaN	Hypothetical protein.
Os01g0148400	AK099977	2281	11.579	13.373	1.15494	up	513	756	19422294	24782487	0.012	6.252	0.025	Brix domain containing protein.
Os01g0148500	AK060256	1540	16.716	14.542	0.869945	down	500	555	19422307	24782688	0.026	4.954	0.051	Protein of unknown function DUF1677, Oryza sativa family protein.
Os01g0148700	AK101727	1478	24.837	19.411	0.781536	down	713	711	19422094	24782532	0	21.339	0	Protein of unknown function DUF1677, Oryza sativa family protein.
Os01g0149200	AK069318	3031	0.017	0.013	0.764706	down	1	1	19422806	24783242	0.578	0.309	0.706	Similar to Metallothionein-like protein type 2.
Os01g0149350	Os01g0149350	2973	0.45	0.271	0.602222	down	26	20	19422781	24783223	0.118	2.445	0.194	Disease resistance protein family protein.
Os01g0149400	D29712	270	43.858	24.658	0.562224	down	230	165	19422577	24783078	0	31.865	0	Similar to Histone H2B.1.
Os01g0149500	AK100477	3143	1.294	0.77	0.595054	down	79	60	19422728	24783183	0.003	8.784	0.007	Similar to Resistance gene analog PIC23 (Fragment).
Os01g0149600	J013159K20	728	27.44	22.226	0.809985	down	388	401	19422419	24782842	0.004	8.524	0.009	Similar to Histone H2B.1.
Os01g0149700	Os01g0149700	3063	1.042	0.698	0.669866	down	62	53	19422745	24783190	0.04	4.21	0.075	Protein kinase-like domain containing protein.
Os01g0149800	U43530	264	13.066	5.197	0.39775	down	67	34	19422740	24783209	0	19.611	0	Metallothionein-like protein type 2.
Os01g0149900	AK066489	2793	4.424	4.045	0.914331	down	240	280	19422567	24782963	0.331	0.946	0.46	Conserved hypothetical protein.
Os01g0150000	AK060948	1204	63.759	50.504	0.792108	down	1491	1507	19421316	24781736	0	40.366	0	3-oxo-5-alpha-steroid 4-dehydrogenase, C-terminal domain containing protein.
Os01g0150100	AK071085	2020	6.219	5.913	0.950796	down	244	296	19422563	24782947	0.589	0.292	0.716	Similar to Geranylgeranyltransferase beta subunit.
Os01g0150200	AK099465	1162	10.634	10.487	0.986176	down	240	302	19422567	24782941	0.906	0.014	0.944	Protein tyrosine phosphatase-like protein, PTPLA family protein.
Os01g0150500	Os01g0150500	705	0	0.114	-	up	0	2	19422807	24783241	0.578	0.309	0.706	Protein tyrosine phosphatase-like protein, PTPLA family protein.
Os01g0150800	AK072612	1264	1.181	0.766	0.648603	down	29	24	19422778	24783219	0.151	2.062	0.241	Protein tyrosine phosphatase-like protein, PTPLA family protein.
Os01g0150900	AK058767	492	0	0	-	-	0	0	19422807	24783243	NaN	NaN	NaN	Conserved hypothetical protein.
Os01g0150950	Os01g0150950	1029	0	0	-	-	0	0	19422807	24783243	NaN	NaN	NaN	Conserved hypothetical protein.
Os01g0151100	AK120777	2505	24.993	19.668	0.78694	down	1216	1221	19421591	24782022	0	34.654	0	HSP20-like chaperone domain containing protein.
Os01g0151200	AK120558	1990	10.401	9.591	0.922123	down	402	473	19422405	24782770	0.246	1.345	0.362	Similar to Inner membrane protein ALBINO3, chloroplast precursor. Splice isoform 2.
Os01g0151400	AK120703	2393	24.162	15.782	0.653174	down	1123	936	19421684	24782307	0	92.662	0	Gamma-glutamyltranspeptidase family protein.
Os01g0151500	Os01g0151500	1479	7.763	4.583	0.590365	down	223	168	19422584	24783075	0	26.435	0	Gamma-glutamyltranspeptidase family protein.
Os01g0151600	AK063435	1639	8.23	14.008	1.70207	up	262	569	19422545	24782674	0	53.107	0	Conserved hypothetical protein.
Os01g0151700	AK099949	1428	0.649	1.215	1.87211	up	18	43	19422789	24783200	0.029	4.757	0.056	Similar to Short-chain dehydrogenase Tic32.
Os01g0151900	J065206N09	2360	0.633	0.992	1.56714	up	29	58	19422778	24783185	0.056	3.638	0.101	Protein prenyltransferase domain containing protein.
Os01g0152000	AK103666	4485	0.425	0.378	0.889412	down	37	42	19422770	24783201	0.685	0.164	0.806	Protein kinase-like domain containing protein.
Os01g0152300	J053046N17	665	21.214	17.657	0.832328	down	274	291	19422533	24782952	0.033	4.556	0.063	Similar to Histone H2B.1.
Os01g0152500	Os01g0152500	2571	0.14	0.157	1.12143	up	7	10	19422800	24783233	0.988	0	0.994	Zinc finger, SWIM-type domain containing protein.
Os01g0152600	Os01g0152600	4233	0.937	0.944	1.00747	up	77	99	19422730	24783144	0.979	0.001	0.99	Serine/threonine protein kinase domain containing protein.
Os01g0152700	AK059159	280	54.244	45.105	0.831521	down	295	313	19422512	24782930	0.026	4.97	0.051	Similar to Histone H2B (CaH2B).
Os01g0152800	AK102745	3428	1.277	0.494	0.386844	down	85	42	19422722	24783201	0	26.272	0	Protein kinase-like domain containing protein.
Os01g0152900	AB075378	543	16.783	13.376	0.796997	down	177	180	19422630	24783063	0.037	4.358	0.07	Similar to Histone H2B.1.
Os01g0152950	J033060C23	1584	9.589	7.183	0.749087	down	295	282	19422512	24782961	0.001	11.722	0.002	Cyclin-like F-box domain containing protein.
Os01g0153000	Os01g0153000	3129	0.099	0.103	1.0404	up	6	8	19422801	24783235	0.851	0.035	0.927	Protein kinase-like domain containing protein.
Os01g0153100	J080013I19	809	44.74	44.988	1.00554	up	703	902	19422104	24782341	0.932	0.007	0.962	Similar to Histone H2B-3 (Fragment).
Os01g0153200	Os01g0153200	3420	1.204	0.861	0.715116	down	80	73	19422727	24783170	0.046	3.964	0.085	Ribosomal protein S8 family protein.
Os01g0153300	J080075I08	755	49.713	43.182	0.868626	down	729	808	19422078	24782435	0.006	7.436	0.013	Similar to Histone H2B.1.
Os01g0153400	AK059454	1331	5.454	6.912	1.26733	up	141	228	19422666	24783015	0.03	4.735	0.058	Similar to Aspartyl-tRNA synthetase (EC 6.1.1.12) (Aspartate--tRNA ligase) (AspRS).
Os01g0153500	Os01g0153500	732	0	0	-	-	0	0	19422807	24783243	NaN	NaN	NaN	Protein of unknown function DUF674 family protein.
Os01g0153700	AK105875	1788	4.895	5.371	1.09724	up	170	238	19422637	24783005	0.381	0.767	0.515	Conserved hypothetical protein.
Os01g0153800	Os01g0153800	1068	0.337	1.02	3.02671	up	7	27	19422800	24783216	0.008	7.127	0.017	Esterase/lipase/thioesterase domain containing protein.
Os01g0154000	AK108752	902	0	0	-	-	0	0	19422807	24783243	NaN	NaN	NaN	Hypothetical protein.
Os01g0154300	Os01g0154300	756	0	0.107	-	up	0	2	19422807	24783241	0.578	0.309	0.706	Conserved hypothetical protein.
Os01g0154500	AK108793	1359	0	0	-	-	0	0	19422807	24783243	NaN	NaN	NaN	Conserved hypothetical protein.
Os01g0154600	AK106595	1035	0.348	0.195	0.560345	down	7	5	19422800	24783238	0.477	0.505	0.617	Conserved hypothetical protein.
Os01g0154900	Os01g0154900	945	0	0	-	-	0	0	19422807	24783243	NaN	NaN	NaN	Esterase/lipase/thioesterase domain containing protein.
Os01g0155000	AK060305	1274	63.125	28.441	0.45055	down	1562	898	19421245	24782345	0	378.963	0	Esterase/lipase/thioesterase domain containing protein.
Os01g0155400	AK063770	1578	19.381	20.916	1.0792	up	594	818	19422213	24782425	0.164	1.934	0.257	Conserved hypothetical protein.
Os01g0155500	AK099840	3037	5.984	3.906	0.652741	down	353	294	19422454	24782949	0	28.927	0	Similar to Resistance protein candidate (Fragment).
Os01g0155600	AK071635	1376	52.459	45.276	0.863074	down	1402	1544	19421405	24781699	0	15.733	0	Similar to Splicing factor RSZ33.
Os01g0155800	J065061I19	687	2.173	1.879	0.864703	down	29	32	19422778	24783211	0.662	0.191	0.785	Conserved hypothetical protein.
Os01g0156000	AK106969	1181	0	0.068	-	up	0	2	19422807	24783241	0.578	0.309	0.706	Similar to Myb family DNA-binding protein.
Os01g0156300	AK107993	837	0.123	0	0	down	2	0	19422805	24783243	0.372	0.797	0.505	Similar to Cappuccino protein.
Os01g0157200	AK108577	1531	0	0	-	-	0	0	19422807	24783243	NaN	NaN	NaN	Conserved hypothetical protein.
Os01g0157500	Os01g0157500	600	0	0.403	-	up	0	6	19422807	24783237	0.053	3.746	0.096	Conserved hypothetical protein.
Os01g0157600	AK106766	1020	0.101	0.237	2.34653	up	2	6	19422805	24783237	0.462	0.54	0.601	Ankyrin repeat containing protein.
Os01g0157800	AK121694	709	2.179	1.423	0.653052	down	30	25	19422777	24783218	0.149	2.081	0.238	Heat shock protein DnaJ, N-terminal domain containing protein.
Os01g0157900	AK072658	1133	67.8	107.338	1.58316	up	1492	3014	19421315	24780229	0	219.709	0	Protein of unknown function Cys-rich family protein.
Os01g0158000	AK103127	1864	17.457	17.296	0.990777	down	632	799	19422175	24782444	0.883	0.022	0.944	Importin alpha-2 subunit.
Os01g0158100	AK109233	911	2.148	1.506	0.701117	down	38	34	19422769	24783209	0.166	1.923	0.26	Pentatricopeptide repeat containing protein.
Os01g0158200	AK071183	1749	13.983	18.249	1.30508	up	475	791	19422332	24782452	0	21.189	0	Similar to Serine carboxypeptidase II-1 precursor (EC 3.4.16.6) (CP-MII.1) (Fragment).
Os01g0158400	AK102322	942	1.202	1.97	1.63894	up	22	46	19422785	24783197	0.068	3.337	0.12	Galactose-binding like domain containing protein.
Os01g0158500	J065005P06	4207	2.411	4.824	2.00083	up	197	503	19422610	24782740	0	73.49	0	Arginyl-tRNA synthetase, class Ic family protein.
Os01g0158600	AK070173	3288	4.886	3.669	0.750921	down	312	299	19422495	24782944	0	12.211	0	Leucine rich repeat, N-terminal domain containing protein.
Os01g0158900	AK066765	3179	8.422	7.552	0.896699	down	520	595	19422287	24782648	0.075	3.178	0.131	Zinc finger, RING-type domain containing protein.
Os01g0159000	AK106273	1259	3.394	5.192	1.52976	up	83	162	19422724	24783081	0.002	9.889	0.005	Conserved hypothetical protein.
Os01g0159200	AK108308	746	38.856	15.956	0.410644	down	563	295	19422244	24782948	0	162.269	0	Conserved hypothetical protein.
Os01g0159300	AK073728	2000	20.98	49.731	2.3704	up	815	2465	19421992	24780778	0	514.777	0	Zinc finger, RING-type domain containing protein.
Os01g0159400	AK100550	1978	30.376	35.597	1.17188	up	1167	1745	19421640	24781498	0	17.601	0	Similar to Acyl-coenzyme A oxidase 4, peroxisomal (EC 1.3.3.6) (AOX 4) (Short- chain acyl-CoA oxidase) (SAOX) (AtCX4) (G6p) (AtG6).
Os01g0159500	AK069408	1164	0	0	-	-	0	0	19422807	24783243	NaN	NaN	NaN	Hypothetical protein.
Os01g0159600	AK064055	863	0	0.514	-	up	0	11	19422807	24783232	0.003	8.907	0.007	Small hydrophilic plant seed protein family protein.
Os01g0159800	AK106292	1080	19.307	12.18	0.630859	down	405	326	19422402	24782917	0	38.178	0	Basic helix-loop-helix dimerisation region bHLH domain containing protein.
Os01g0160100	AK069905	2095	10.42	13.444	1.29021	up	424	698	19422383	24782545	0	17.182	0	Similar to Pyruvate decarboxylase isozyme 2 (EC 4.1.1.1) (PDC) (Fragment).
Os01g0160200	AK102533	3212	0	0	-	-	0	0	19422807	24783243	NaN	NaN	NaN	Leucine rich repeat, N-terminal domain containing protein.
Os01g0160300	Os01g0160300	918	2.019	3.472	1.71966	up	36	79	19422771	24783164	0.007	7.167	0.015	Zinc finger, CCHC-type domain containing protein.
Os01g0160700	Os01g0160700	3069	0.067	0.039	0.58209	down	4	3	19422803	24783240	0.747	0.104	0.859	Leucine rich repeat, N-terminal domain containing protein.
Os01g0160800	AB051108	1271	0.689	0.317	0.460087	down	17	10	19422790	24783233	0.073	3.207	0.128	Similar to Protein synthesis inhibitor II (EC 3.2.2.22) (Ribosome-inactivating protein II) (rRNA N-glycosidase).
Os01g0160900	Os01g0160900	1485	0	0	-	-	0	0	19422807	24783243	NaN	NaN	NaN	Leucine-rich repeat, plant specific containing protein.
Os01g0161000	Os01g0161000	2028	0	0	-	-	0	0	19422807	24783243	NaN	NaN	NaN	Leucine rich repeat, N-terminal domain containing protein.
Os01g0161200	AK065680	3102	0.033	0.026	0.787879	down	2	2	19422805	24783241	0.794	0.068	0.89	Conserved hypothetical protein.
Os01g0161300	Os01g0161300	3342	0	0.012	-	up	0	1	19422807	24783242	0.903	0.015	0.944	Leucine rich repeat, N-terminal domain containing protein.
Os01g0162300	AK108785	1080	0	0.336	-	up	0	9	19422807	24783234	0.009	6.798	0.019	Leucine-rich repeat, plant specific containing protein.
Os01g0162400	AK108484	946	0	0.171	-	up	0	4	19422807	24783239	0.173	1.859	0.269	Conserved hypothetical protein.
Os01g0162500	J090054M21	3146	0.245	0.282	1.15102	up	15	22	19422792	24783221	0.802	0.063	0.897	Leucine-rich repeat, typical subtype containing protein.
Os01g0162800	J065025B15	1593	1.228	0.811	0.660423	down	38	32	19422769	24783211	0.106	2.613	0.177	Leucine rich repeat, N-terminal domain containing protein.
Os01g0162900	AK064678	1929	0.534	0.46	0.861423	down	20	22	19422787	24783221	0.745	0.105	0.859	Conserved hypothetical protein.
Os01g0163000	AK072107	3092	0.366	0.313	0.855191	down	22	24	19422785	24783219	0.702	0.146	0.821	Leucine rich repeat, N-terminal domain containing protein.
Os01g0164400	AK061428	1041	18.992	24.264	1.27759	up	384	626	19422423	24782617	0	14.29	0	RNA-binding region RNP-1 (RNA recognition motif) domain containing protein.
Os01g0164500	AK068747	2140	4.595	4.28	0.931447	down	191	227	19422616	24783016	0.501	0.454	0.64	Similar to ATP-dependent RNA helicase-like protein.
Os01g0164600	AK099645	1359	5.228	3.8	0.726855	down	138	128	19422669	24783115	0.011	6.438	0.023	Protein phosphatase 2C-like domain containing protein.
Os01g0164700	AK066699	2219	5.777	7.164	1.24009	up	249	394	19422558	24782849	0.008	6.953	0.017	Protein of unknown function DUF410 family protein.
Os01g0164800	AK064572	1352	1.523	1.671	1.09718	up	40	56	19422767	24783187	0.729	0.12	0.845	Hypothetical protein.
Os01g0164900	AK064137	1528	0.809	1.03	1.27318	up	24	39	19422783	24783204	0.417	0.658	0.555	BRCA2 repeat containing protein.
Os01g0165000	AK121956	3638	7.232	11.424	1.57965	up	511	1030	19422296	24782213	0	74.143	0	DRE binding protein 2.
Os01g0165100	AK103011	1695	3.918	7.546	1.92598	up	129	317	19422678	24782926	0	41.913	0	Conserved hypothetical protein.
Os01g0165200	AK066661	2660	3.987	4.293	1.07675	up	206	283	19422601	24782960	0.446	0.581	0.586	STAT protein family protein.
Os01g0165400	Os01g0165400	330	0.624	0.611	0.979167	down	4	5	19422803	24783238	0.759	0.094	0.868	Conserved hypothetical protein.
Os01g0165800	AK119338	2479	2.492	2.441	0.979535	down	120	150	19422687	24783093	0.915	0.011	0.949	Conserved hypothetical protein.
Os01g0166100	AK103697	1364	14.532	16.3	1.12166	up	385	551	19422422	24782692	0.089	2.891	0.152	Similar to Ca(2+)-dependent nuclease.
Os01g0166200	AK111019	846	1.582	0.429	0.271176	down	26	9	19422781	24783234	0.001	12.011	0.002	Conserved hypothetical protein.
Os01g0166300	J065188L13	1637	0.315	0.567	1.8	up	10	23	19422797	24783220	0.154	2.029	0.245	Hypothetical protein.
Os01g0166500	AK122083	1078	12.274	11.529	0.939303	down	257	308	19422550	24782935	0.485	0.489	0.623	Conserved hypothetical protein.
Os01g0166700	AK067805	1300	20.159	18.313	0.908428	down	509	590	19422298	24782653	0.12	2.419	0.197	Saposin family protein.
Os01g0166800	AK073783	2028	4.646	4.755	1.02346	up	183	239	19422624	24783004	0.851	0.035	0.927	Conserved hypothetical protein.
Os01g0167100	AK072599	1233	5.261	1.865	0.354495	down	126	57	19422681	24783186	0	45.168	0	Conserved hypothetical protein.
Os01g0167400	AB051107	1294	5.292	5.02	0.948602	down	133	161	19422674	24783082	0.696	0.152	0.816	Similar to Protein synthesis inhibitor II (EC 3.2.2.22) (Ribosome-inactivating protein II) (rRNA N-glycosidase).
Os01g0167500	AK119227	1692	66.822	119.166	1.78333	up	2196	4997	19420611	24778246	0	543.515	0	Protein of unknown function DUF250 domain containing protein.
Os01g0167700	AK069523	3765	1.19	1.79	1.5042	up	87	167	19422720	24783076	0.002	9.492	0.005	Conserved hypothetical protein.
Os01g0167750	Os01g0167750	1887	1.664	1.048	0.629808	down	61	49	19422746	24783194	0.02	5.412	0.04	Tetratricopeptide-like helical domain containing protein.
Os01g0167800	AK101983	3072	1.844	2.391	1.29664	up	110	182	19422697	24783061	0.035	4.459	0.066	Protein of unknown function DUF1723 domain containing protein.
Os01g0167900	AK072705	1852	2.502	3.246	1.29736	up	90	149	19422717	24783094	0.057	3.621	0.103	KIP1-like domain containing protein.
Os01g0168000	AK120808	442	0	0	-	-	0	0	19422807	24783243	NaN	NaN	NaN	Conserved hypothetical protein.
Os01g0168100	AK121992	2182	12.293	126.634	10.3013	up	521	6848	19422286	24776395	0	5016.27	0	t-snare domain containing protein.
Os01g0168200	AK103756	938	15.479	16.777	1.08386	up	282	390	19422525	24782853	0.321	0.986	0.449	Similar to Thioredoxin-like protein.
Os01g0168300	AK063678	1280	15.647	14.028	0.89653	down	389	445	19422418	24782798	0.124	2.361	0.203	Conserved hypothetical protein.
Os01g0168400	AK120658	1928	19.04	21.284	1.11786	up	713	1017	19422094	24782226	0.024	5.123	0.047	Zinc finger, RING-type domain containing protein.
Os01g0168500	AK072657	1729	19.951	24.434	1.2247	up	670	1047	19422137	24782196	0	16.806	0	WD40-like domain containing protein.
Os01g0168600	Os01g0168600	1344	9.002	9.277	1.03055	up	235	309	19422572	24782934	0.761	0.092	0.87	Similar to Auxin-independent growth promoter-like protein.
Os01g0168800	Os01g0168800	1011	105.162	65.773	0.625445	down	2065	1648	19420742	24781595	0	203.112	0	Epoxide hydrolase family protein.
Os01g0169400	AK105527	1324	1.75	1.524	0.870857	down	45	50	19422762	24783193	0.569	0.324	0.706	Similar to LOB domain protein 25.
Os01g0169500	AK120051	5731	18.336	17.82	0.971859	down	2041	2531	19420766	24780712	0.345	0.891	0.476	Armadillo-like helical domain containing protein.
Os01g0169800	AK061054	1162	8.729	10.765	1.23325	up	197	310	19422610	24782933	0.023	5.161	0.046	Allinase, C-terminal domain containing protein.
Os01g0169900	AK121293	2231	39.162	40.042	1.02247	up	1697	2214	19421110	24781029	0.501	0.453	0.64	Protein of unknown function DUF1421 family protein.
Os01g0170000	AK061224	1218	31.238	70.596	2.25994	up	739	2131	19422068	24781112	0	406.94	0	Raffinose synthase family protein.
Os01g0170100	J075126J08	1350	1.602	1.674	1.04494	up	42	56	19422765	24783187	0.909	0.013	0.946	D111/G-patch domain containing protein.
Os01g0170300	J065161B03	4125	17.424	16.218	0.930785	down	1396	1658	19421411	24781585	0.051	3.818	0.093	Protein kinase-like domain containing protein.
Os01g0170400	Os01g0170400	1995	0	0	-	-	0	0	19422807	24783243	NaN	NaN	NaN	HAT dimerisation domain containing protein.
Os01g0170500	AK106837	1943	8.824	6.5	0.736627	down	333	313	19422474	24782930	0	14.759	0	Protein of unknown function DUF239, plant domain containing protein.
Os01g0170600	AK067202	2802	2.756	1.814	0.6582	down	150	126	19422657	24783117	0.001	11.613	0.002	Universal stress protein (Usp) family protein.
Os01g0170700	AK101269	2320	0.599	0.504	0.841402	down	27	29	19422780	24783214	0.611	0.259	0.738	Thiol-activated cytolysin family protein.
Os01g0170800	AK101200	1793	2.211	1.305	0.590231	down	77	58	19422730	24783185	0.003	8.794	0.007	Protein prenyltransferase domain containing protein.
Os01g0170900	AK111084	1003	0.205	0.201	0.980488	down	4	5	19422803	24783238	0.759	0.094	0.868	Conserved hypothetical protein.
Os01g0171000	AK060282	1903	12.121	8.863	0.73121	down	448	418	19422359	24782825	0	20.868	0	Similar to Leucine-rich repeat receptor-like kinase.
Os01g0171200	AK109475	2668	0	0.015	-	up	0	1	19422807	24783242	0.903	0.015	0.944	Conserved hypothetical protein.
Os01g0171800	AK067987	1576	8.69	9.883	1.13728	up	266	386	19422541	24782857	0.114	2.497	0.189	Conserved hypothetical protein.
Os01g0172000	AK068405	1644	13.153	15.094	1.14757	up	420	615	19422387	24782628	0.031	4.629	0.06	ALG3 family protein.
Os01g0172100	AK060343	1652	5.485	4.152	0.756974	down	176	170	19422631	24783073	0.011	6.416	0.023	Similar to Triose phosphate/phosphate translocator, non-green plastid, chloroplast precursor (CTPT).
Os01g0172200	AK100326	2863	7.679	10.316	1.3434	up	427	732	19422380	24782511	0	23.756	0	WW/Rsp5/WWP domain containing protein.
Os01g0172300	AK106113	1033	21.531	21.327	0.990525	down	432	546	19422375	24782697	0.908	0.013	0.946	Conserved hypothetical protein.
Os01g0172400	D73411	2990	135.017	190.535	1.41119	up	7841	14119	19414966	24769124	0	615.241	0	Phospholipase D alpha 1 precursor (EC 3.1.4.4) (PLD alpha 1) (Choline phosphatase 1) (Phosphatidylcholine-hydrolyzing phospholipase D 1).
Os01g0172600	AK058554	777	9.873	34.326	3.47675	up	149	661	19422658	24782582	0	235.596	0	Conserved hypothetical protein.
Os01g0172800	AK067273	822	73.22	61.065	0.833993	down	1169	1244	19421638	24781999	0	19.617	0	Embryo-specific 3 family protein.
Os01g0173000	Os01g0173000	585	0.264	1.793	6.79167	up	3	26	19422804	24783217	0	13.909	0	Putative thiol-disulphide oxidoreductase DCC family protein.
Os01g0173100	AK121114	704	70.281	59.78	0.850586	down	961	1043	19421846	24782200	0	12.896	0	Alba, DNA/RNA-binding protein family protein.
Os01g0173600	Os01g0173600	648	4.211	4.11	0.976015	down	53	66	19422754	24783177	0.968	0.002	0.984	Glyoxalase/bleomycin resistance protein/dioxygenase domain containing protein.
Os01g0173900	AK121690	5017	11.504	11.155	0.969663	down	1121	1387	19421686	24781856	0.455	0.557	0.596	Similar to MRP-like ABC transporter.
Os01g0174000	Os01g0174000	612	50.392	24.856	0.493253	down	599	377	19422208	24782866	0	118.801	0	Similar to Transcription factor HY5-like (HY5 homolog). Splice isoform 2.
Os01g0174100	AK120465	704	7.898	3.21	0.406432	down	108	56	19422699	24783187	0	30.985	0	Conserved hypothetical protein.
Os01g0174200	AK121228	684	1.505	0.767	0.509635	down	20	13	19422787	24783230	0.081	3.048	0.14	Conserved hypothetical protein.
Os01g0174300	AK071324	1401	9.261	12.039	1.29997	up	252	418	19422555	24782825	0.001	10.767	0.002	NADH:cytochrome b5 reductase (CBR) family protein.
Os01g0174401	J075002C18	3595	1.361	1.493	1.09699	up	95	133	19422712	24783110	0.532	0.391	0.671	Non-protein coding transcript, putative npRNA.
Os01g0174500	AK070484	1183	4.613	4.57	0.990679	down	106	134	19422701	24783109	0.995	0	0.997	Prolyl 4-hydroxylase, alpha subunit domain containing protein.
Os01g0174600	AK107662	1212	0	0	-	-	0	0	19422807	24783243	NaN	NaN	NaN	Zinc finger, CCCH-type domain containing protein.
Os01g0174700	AK101660	1974	1.513	0.613	0.405155	down	58	30	19422749	24783213	0	16.303	0	Similar to Akt (Fragment).
Os01g0174900	AK060966	895	12.483	11.361	0.910118	down	217	252	19422590	24782991	0.332	0.94	0.461	Glutaredoxin-related protein family protein.
Os01g0175000	AK106131	1200	34.624	30.767	0.888603	down	807	915	19422000	24782328	0.016	5.847	0.033	Phospholipase/Carboxylesterase family protein.
Os01g0175100	AK071289	887	110.46	90.935	0.823239	down	1903	1999	19420904	24781244	0	36.575	0	Kv1.4 voltage-gated K+ channel family protein.
Os01g0175200	Os01g0175200	846	1.217	1.192	0.979458	down	20	25	19422787	24783218	0.935	0.007	0.964	Tetratricopeptide-like helical domain containing protein.
Os01g0175300	Os01g0175300	1572	0	0	-	-	0	0	19422807	24783243	NaN	NaN	NaN	Nucleic acid-binding, OB-fold domain containing protein.
Os01g0175400	AK102191	1338	0.962	0.603	0.626819	down	25	20	19422782	24783223	0.158	1.998	0.25	Ankyrin repeat containing protein.
Os01g0175500	AK121275	1936	5.079	2.918	0.574523	down	191	140	19422616	24783103	0	24.671	0	Protein of unknown function DUF1618 domain containing protein.
Os01g0175600	AK072421	2331	0.066	0.104	1.57576	up	3	6	19422804	24783237	0.759	0.094	0.868	HCO3- transporter, eukaryote family protein.
Os01g0175700	Os01g0175700	1350	0.458	0.12	0.262009	down	12	4	19422795	24783239	0.024	5.112	0.047	UDP-glucuronosyl/UDP-glucosyltransferase family protein.
Os01g0176000	AK103303	1807	48.836	28.604	0.585715	down	1714	1281	19421093	24781962	0	212.197	0	UDP-glucuronosyl/UDP-glucosyltransferase family protein.
Os01g0176100	Os01g0176100	1506	1.299	0.429	0.330254	down	38	16	19422769	24783227	0	14.304	0	UDP-glucuronosyl/UDP-glucosyltransferase family protein.
Os01g0176200	AK064351	1725	4.716	5.31	1.12595	up	158	227	19422649	24783016	0.273	1.204	0.396	UDP-glucuronosyl/UDP-glucosyltransferase family protein.
Os01g0176300	Os01g0176300	1998	0.335	0.404	1.20597	up	13	20	19422794	24783223	0.725	0.124	0.842	Protein prenyltransferase domain containing protein.
Os01g0176400	AK111327	867	13.777	5.817	0.422225	down	232	125	19422575	24783118	0	63.076	0	Similar to Photoreceptor-interacting protein-like.
Os01g0176500	AK102552	2807	4.549	7.604	1.67158	up	248	529	19422559	24782714	0	46.476	0	Conserved hypothetical protein.
Os01g0176700	AK109808	1947	2.591	1.513	0.583944	down	98	73	19422709	24783170	0.001	11.762	0.002	Homeodomain-like containing protein.
Os01g0176800	J100055F19	3603	5.387	8.612	1.59866	up	377	769	19422430	24782474	0	57.804	0	Conserved hypothetical protein.
Os01g0177100	AK072687	3500	0.221	0.219	0.99095	down	15	19	19422792	24783224	0.879	0.023	0.944	Similar to STYLOSA protein.
Os01g0177200	AK103230	2909	18.885	21.638	1.14578	up	1067	1560	19421740	24781683	0.001	11.696	0.002	Similar to Ubiquitin-specific protease 14.
Os01g0177400	AB056518	1113	1.48	0.363	0.24527	down	32	10	19422775	24783233	0	16.728	0	GA 3beta-hydroxylase.
Os01g0177900	AK061474	1246	0.992	0.518	0.522177	down	24	16	19422783	24783227	0.06	3.53	0.108	ABC-2 type transporter domain containing protein.
Os01g0178000	AK067702	1732	19.025	24.881	1.30781	up	640	1068	19422167	24782175	0	29.125	0	Aminotransferase, class I and II domain containing protein.
Os01g0178100	AK122048	1665	9.277	6.398	0.689663	down	300	264	19422507	24782979	0	19.058	0	Conserved hypothetical protein.
Os01g0178200	Os01g0178200	1002	9.249	10.873	1.17559	up	180	270	19422627	24782973	0.101	2.694	0.17	Protein of unknown function DUF92, transmembrane family protein.
Os01g0178300	AK062450	539	2.388	1.048	0.438861	down	25	14	19422782	24783229	0.018	5.608	0.037	Conserved hypothetical protein.
Os01g0178400	AK108850	845	5.24	8.213	1.56737	up	86	172	19422721	24783071	0.001	11.64	0.002	Similar to Protein phosphatase 2A B'kappa subunit.
Os01g0178500	AK109373	1118	45.545	25.913	0.568954	down	989	718	19421818	24782525	0	133.982	0	Similar to Auxin-responsive protein (Aux/IAA) (Fragment).
Os01g0178600	Os01g0178600	1365	0	0	-	-	0	0	19422807	24783243	NaN	NaN	NaN	Peptidase A1, pepsin family protein.
Os01g0178700	AK103147	2106	5.77	9.005	1.56066	up	236	470	19422571	24782773	0	32.029	0	Similar to Membrane associated protein with a RING finger, 4xtransmembrane domain, transcripts identified by EST.
Os01g0178900	AK110770	1681	3.522	5.209	1.47899	up	115	217	19422692	24783026	0.001	11.521	0.002	Hypothetical protein.
Os01g0179000	015-092-B11	1726	12.17	122.218	10.0426	up	408	5228	19422399	24778015	0	3791.74	0	Transferase family protein.
Os01g0179200	AK106425	1340	19.749	26.258	1.32959	up	514	872	19422293	24782371	0	26.523	0	Syntaxin/epimorphin family protein.
Os01g0179300	AK066179	1557	38.16	43.848	1.14906	up	1154	1692	19421653	24781551	0	13.216	0	Conserved hypothetical protein.
Os01g0179400	AK063507	3389	6.533	7.822	1.19731	up	430	657	19422377	24782586	0.004	8.354	0.009	Conserved hypothetical protein.
Os01g0179500	AK105394	3542	9.913	10.606	1.06991	up	682	931	19422125	24782312	0.188	1.733	0.289	Conserved hypothetical protein.
Os01g0179600	011-013-B01	1629	4.109	0.495	0.120467	down	130	20	19422677	24783223	0	117.072	0	UDP-glucuronosyl/UDP-glucosyltransferase family protein.
Os01g0179700	AK069903	1042	19.764	22.305	1.12857	up	400	576	19422407	24782667	0.067	3.355	0.119	Similar to GTP-binding protein YPTM2.
Os01g0179800	AK069734	1750	5.296	5.257	0.992636	down	180	228	19422627	24783015	0.981	0.001	0.991	TMS membrane protein/tumour differentially expressed protein family protein.
Os01g0179901	J075153K16	896	0	0.09	-	up	0	2	19422807	24783241	0.578	0.309	0.706	Conserved hypothetical protein.
Os01g0180000	AK103199	2206	9.522	13.517	1.41955	up	408	739	19422399	24782504	0	32.863	0	Pistil-specific extensin-like protein family protein.
Os01g0180300	AK120377	2714	2.789	4.014	1.43923	up	147	270	19422660	24782973	0	12.664	0	Lipoprotein, type 6 family protein.
Os01g0180400	AK108226	1090	1.7	2.591	1.52412	up	36	70	19422771	24783173	0.046	3.974	0.085	Protein of unknown function DUF581 family protein.
Os01g0180600	AK122068	4000	2.729	2.36	0.864786	down	212	234	19422595	24783009	0.139	2.188	0.224	Similar to MutS homolog 7 (Fragment).
Os01g0180700	J065037E24	3453	0.835	0.97	1.16168	up	56	83	19422751	24783160	0.433	0.614	0.572	Conserved hypothetical protein.
Os01g0180800	AK100676	3136	51.716	43.078	0.832972	down	3150	3348	19419657	24779895	0	53.859	0	Heat shock protein Hsp70 family protein.
Os01g0180900	Os01g0180900	1302	0	0	-	-	0	0	19422807	24783243	NaN	NaN	NaN	Prolyl 4-hydroxylase, alpha subunit domain containing protein.
Os01g0181000	Os01g0181000	1821	8.312	8.265	0.994346	down	294	373	19422513	24782870	0.973	0.001	0.987	Frigida-like family protein.
Os01g0181200	Os01g0181200	426	0.967	0.568	0.587384	down	8	6	19422799	24783237	0.47	0.523	0.609	Conserved hypothetical protein.
Os01g0181900	Os01g0181900	1518	0	0.027	-	up	0	1	19422807	24783242	0.903	0.015	0.944	Conserved hypothetical protein.
Os01g0182100	AK066557	1683	4.956	3.692	0.744956	down	162	154	19422645	24783089	0.011	6.542	0.023	Protein of unknown function DUF1618 domain containing protein.
Os01g0182200	AK109424	1112	38.846	34.653	0.892061	down	839	955	19421968	24782288	0.017	5.696	0.035	Similar to Small basic membrane integral protein ZmSIP1-2.
Os01g0182300	AK062827	742	16.861	14.302	0.84823	down	243	263	19422564	24782980	0.071	3.249	0.125	Conserved hypothetical protein.
Os01g0182400	AK070335	2034	2.101	2.023	0.962875	down	83	102	19422724	24783141	0.857	0.032	0.932	Conserved hypothetical protein.
Os01g0182500	Os01g0182500	831	158.609	156.641	0.987592	down	2560	3226	19420247	24780017	0.647	0.21	0.772	Similar to GIGANTEA protein.
Os01g0182600	AK072166	4251	190.792	208.735	1.09404	up	15753	21991	19407054	24761252	0	74.468	0	GIGANTEA protein.
Os01g0182700	AY341853	1471	0.735	0.137	0.186395	down	21	5	19422786	24783238	0	13.253	0	Similar to WRKY transcription factor 34.
Os01g0182900	AK061255	1353	12.976	14.017	1.08023	up	341	470	19422466	24782773	0.293	1.104	0.42	Conserved hypothetical protein.
Os01g0183000	Os01g0183000	1104	11.239	7.602	0.676395	down	241	208	19422566	24783035	0	16.733	0	Similar to GmCK3p (EC 2.7.1.32) (Fragment).
Os01g0183100	AK111760	2050	4.948	4.625	0.934721	down	197	235	19422610	24783008	0.517	0.42	0.657	WD40-like domain containing protein.
Os01g0183300	AK110423	2292	8.559	57.321	6.69716	up	381	3256	19422426	24779987	0	1953.59	0	Endonuclease/exonuclease/phosphatase domain containing protein.
Os01g0183400	Os01g0183400	717	1.293	0.675	0.522042	down	18	12	19422789	24783231	0.114	2.5	0.189	Histone-fold domain containing protein.
Os01g0183500	J075041H05	803	0.192	0.201	1.04688	up	3	4	19422804	24783239	0.747	0.104	0.859	Cytochrome P450 family protein.
Os01g0183600	AK110852	1788	8.898	4.739	0.532592	down	309	210	19422498	24783033	0	50.19	0	Cytochrome P450 family protein.
Os01g0183633	J065028M18	1411	4.962	4.89	0.98549	down	136	171	19422671	24783072	0.944	0.005	0.97	Conserved hypothetical protein.
Os01g0183700	Os01g0183700	1824	1.581	0.819	0.518027	down	56	37	19422751	24783206	0.002	9.271	0.005	Zinc finger, FYVE/PHD-type domain containing protein.
Os01g0183800	AK106385	1603	50.779	40.476	0.797101	down	1581	1608	19421226	24781635	0	40.664	0	Protein of unknown function DUF295 family protein.
Os01g0184000	AK071130	1710	4.667	4.979	1.06685	up	155	211	19422652	24783032	0.576	0.313	0.706	NUC156 family protein.
Os01g0184200	AK071240	807	10.973	6.95	0.633373	down	172	139	19422635	24783104	0	15.704	0	Similar to 17.5 kDa class II heat shock protein.
Os01g0184300	AK065985	2735	2.692	2.449	0.909733	down	143	166	19422664	24783077	0.441	0.594	0.581	Nucleic acid-binding, OB-fold domain containing protein.
Os01g0184500	AK060699	2147	7.434	6.991	0.940409	down	310	372	19422497	24782871	0.448	0.576	0.588	DEAD/DEAH box helicase, N-terminal domain containing protein.
Os01g0184700	AK061353	1283	10.233	10.787	1.05414	up	255	343	19422552	24782900	0.55	0.357	0.689	Conserved hypothetical protein.
Os01g0184800	AK073377	1067	25.574	23.862	0.933057	down	530	631	19422277	24782612	0.252	1.312	0.37	Phosducin family protein.
Os01g0184900	AK066832	2507	45.674	41.187	0.90176	down	2224	2559	19420583	24780684	0	12.586	0	Similar to SSRP1 protein.
Os01g0185200	AK065125	2732	58.27	57.615	0.988759	down	3092	3901	19419715	24779342	0.647	0.209	0.772	Glutamyl-tRNA synthetase, class Ic family protein.
Os01g0185250	AK107836	986	50.128	47.921	0.955973	down	960	1171	19421847	24782072	0.312	1.024	0.442	Non-protein coding transcript, unclassifiable transcript.
Os01g0185300	AK065131	1591	107.34	128.759	1.19954	up	3317	5077	19419490	24778166	0	67.004	0	Transferase family protein.
Os01g0185350	AK110554	1033	104.716	128.862	1.23059	up	2101	3299	19420706	24779944	0	55.817	0	Non-protein coding transcript, unclassifiable transcript.
Os01g0185400	AK112064	1923	18.206	18.822	1.03383	up	680	897	19422127	24782346	0.529	0.395	0.668	WD40-like domain containing protein.
Os01g0185500	012-031-D02	2556	3.283	4.799	1.46177	up	163	304	19422644	24782939	0	15.42	0	Protein of unknown function DUF1637 family protein.
Os01g0185900	Os01g0185900	1524	83.648	99.286	1.18695	up	2476	3750	19420331	24779493	0	44.107	0	Similar to WRKY 1 (Fragment).
Os01g0186000	AY341854	791	2.408	7.907	3.28364	up	37	155	19422770	24783088	0	50.865	0	Similar to WRKY transcription factor 10.
Os01g0186200	AK109372	1559	14.63	18.816	1.28612	up	443	727	19422364	24782516	0	17.495	0	Similar to Phototropin.
Os01g0186600	AK108138	935	0.33	0.129	0.390909	down	6	3	19422801	24783240	0.301	1.069	0.429	Conserved hypothetical protein.
Os01g0186700	AK121977	2027	46.812	132.237	2.82485	up	1843	6643	19420964	24776600	0	1837.49	0	Similar to Protein kinase GhCLK1 (Fragment).
Os01g0186900	AK105331	1182	2.831	29.085	10.2738	up	65	852	19422742	24782391	0	621.34	0	Conserved hypothetical protein.
Os01g0187000	AK064094	1302	0.475	0.279	0.587368	down	12	9	19422795	24783234	0.32	0.989	0.448	Conserved hypothetical protein.
Os01g0187200	AK110797	1277	20.481	13.934	0.680338	down	508	441	19422299	24782802	0	34.738	0	Non-protein coding transcript, unclassifiable transcript.
Os01g0187300	AK064460	1505	4.755	4.37	0.919033	down	139	163	19422668	24783080	0.501	0.453	0.64	Non-protein coding transcript, uncharacterized transcript.
Os01g0187400	AK099852	4969	28.173	35.193	1.24917	up	2719	4334	19420088	24778909	0	83.766	0	Conserved hypothetical protein.
Os01g0187500	AK111592	2142	9.687	8.42	0.869206	down	403	447	19422404	24782796	0.045	4.007	0.083	Similar to Zfwd3 protein (Fragment).
Os01g0187600	AK109624	1799	2.347	2.557	1.08948	up	82	114	19422725	24783129	0.602	0.272	0.729	Similar to Cytokinin dehydrogenase 1 precursor (EC 1.5.99.12) (Cytokinin oxidase 1) (CKO 1) (COX 1) (ZmCKX1).
Os01g0187700	AK101445	529	1.265	0.458	0.362055	down	13	6	19422794	24783237	0.055	3.671	0.1	Conserved hypothetical protein.
Os01g0187900	AK071611	1432	2.984	10.369	3.47487	up	83	368	19422724	24782875	0	130.532	0	Similar to Transcription factor MYBS2.
Os01g0188100	J100072I17	2891	11.113	16.581	1.49204	up	624	1188	19422183	24782055	0	67.487	0	Conserved hypothetical protein.
Os01g0188200	AK106248	3248	1.379	1.727	1.25236	up	87	139	19422720	24783104	0.112	2.527	0.186	Conserved hypothetical protein.
Os01g0188400	D16499	2351	74.612	104.196	1.3965	up	3407	6071	19419400	24777172	0	249.809	0	NADP-dependent malic enzyme, chloroplast precursor (EC 1.1.1.40) (NADP-ME).
Os01g0188800	Os01g0188800	1641	0.22	0.049	0.222727	down	7	2	19422800	24783241	0.086	2.95	0.148	Protein of unknown function DUF1618 domain containing protein.
Os01g0188900	AK066235	1823	13.923	9.938	0.713783	down	493	449	19422314	24782794	0	26.398	0	Similar to Ankyrin-like protein-like protein.
Os01g0189100	AK071981	3017	0.683	0.789	1.1552	up	40	59	19422767	24783184	0.543	0.371	0.682	Ubiquitin domain containing protein.
Os01g0189160	Os01g0189160	810	0	0	-	-	0	0	19422807	24783243	NaN	NaN	NaN	Reverse transcriptase, RNA-dependent DNA polymerase family protein.
Os01g0189700	AK100662	2669	5.556	5.745	1.03402	up	288	380	19422519	24782863	0.697	0.152	0.817	Ankyrin repeat containing protein.
Os01g0189800	AK101747	1865	22.775	16.638	0.730538	down	825	769	19421982	24782474	0	38.916	0	Protein of unknown function DUF1618 domain containing protein.
Os01g0190000	Os01g0190000	1008	12.207	9.007	0.737855	down	239	225	19422568	24783018	0.001	10.406	0.002	Taurine catabolism dioxygenase TauD/TfdA family protein.
Os01g0190300	AK100314	1790	4.113	20.874	5.07513	up	143	926	19422664	24782317	0	464.056	0	Similar to Auxin-responsive protein IAA26 (Indoleacetic acid-induced protein 26) (Phytochrome-associated protein 1).
Os01g0190400	AK064011	1868	2.122	2.182	1.02828	up	77	101	19422730	24783142	0.915	0.011	0.949	Similar to Hexokinase.
Os01g0190500	AK119868	1833	2.696	1.783	0.66135	down	96	81	19422711	24783162	0.008	7.143	0.017	IQ calmodulin-binding region domain containing protein.
Os01g0190900	Os01g0190900	3768	0	0	-	-	0	0	19422807	24783243	NaN	NaN	NaN	Similar to mutator-like transposase [Oryza sativa (japonica cultivar-group)].
Os01g0191000	Os01g0191000	483	1.599	1.002	0.626642	down	15	12	19422792	24783231	0.309	1.036	0.438	Conserved hypothetical protein.
Os01g0191100	AK058815	693	133.061	178.168	1.33899	up	1791	3060	19421016	24780183	0	98.156	0	Similar to Acidic ribosomal protein P2a-4 (Fragment).
Os01g0191200	AK100363	1307	30.765	10.96	0.356249	down	781	355	19422026	24782888	0	283.351	0	Similar to Acid phosphatase.
Os01g0191300	AK061716	1668	14.816	9.289	0.626957	down	480	384	19422327	24782859	0	46.42	0	No apical meristem (NAM) protein domain containing protein.
Os01g0191400	AK101179	2838	0.127	0.057	0.448819	down	7	4	19422800	24783239	0.313	1.016	0.442	Hypothetical protein.
Os01g0191500	AK101856	2010	46.107	65.905	1.42939	up	1800	3283	19421007	24779960	0	152.552	0	Similar to Mitochondrial processing peptidase.
Os01g0191700	AK121093	1997	73.452	74.881	1.01945	up	2849	3706	19419958	24779537	0.447	0.579	0.587	Similar to Pyrophosphate-fructose-6-phosphate 1-phosphotransferase-like protein (Pyrophosphate-dependent phosphofructo-1-kinase-like protein).
Os01g0191800	AK102360	1276	5.77	11.036	1.91265	up	143	349	19422664	24782894	0	45.404	0	Similar to Serine/threonine-protein kinase 12 (EC 2.7.1.37) (Aurora-B) (Fragment).
Os01g0191900	AK109125	1089	53.519	54.652	1.02117	up	1132	1475	19421675	24781768	0.61	0.261	0.737	Similar to Blind.
Os01g0192000	AK100770	1991	140.261	143.241	1.02125	up	5424	7068	19417383	24776175	0.248	1.337	0.365	Similar to Zinc finger transcription factor.
Os01g0192300	AK062109	1474	39.785	60.388	1.51786	up	1139	2206	19421668	24781037	0	135.47	0	Similar to I-box binding factor (Fragment).
Os01g0192550	J065164G16	1267	1.178	1.338	1.13582	up	29	42	19422778	24783201	0.685	0.165	0.806	Conserved hypothetical protein.
Os01g0192600	AK100731	1480	10.958	34.543	3.15231	up	315	1267	19422492	24781976	0	404.013	0	Ndr family protein.
Os01g0192900	J065067C08	1772	2.993	2.095	0.699967	down	103	92	19422704	24783151	0.016	5.839	0.033	1-aminocyclopropane-1-carboxylate synthase family protein.
Os01g0193400	AK107005	1850	1.058	1.461	1.38091	up	38	67	19422769	24783176	0.13	2.289	0.212	Conserved hypothetical protein.
Os01g0193500	Os01g0193500	1362	3.553	3.881	1.09232	up	94	131	19422713	24783112	0.558	0.344	0.698	Conserved hypothetical protein.
Os01g0193600	AK068784	2306	1.697	1.837	1.0825	up	76	105	19422731	24783138	0.65	0.206	0.775	23S rRNA methyltransferase/RumA family protein.
Os01g0193900	AK064472	2847	8.319	8.9	1.06984	up	460	628	19422347	24782615	0.283	1.151	0.408	DIRP family protein.
Os01g0194000	AK071994	1638	18.199	27.688	1.5214	up	579	1124	19422228	24782119	0	69.502	0	Conserved hypothetical protein.
Os01g0194200	AK073282	1703	5.442	4.881	0.896913	down	180	206	19422627	24783037	0.311	1.028	0.441	IQ calmodulin-binding region domain containing protein.
Os01g0194300	AK120715	2114	25.28	36.647	1.44964	up	1038	1920	19421769	24781323	0	95.524	0	Similar to NPR1.
Os01g0194600	AK102031	672	128.791	90.067	0.699327	down	1681	1500	19421126	24781743	0	101.189	0	Glutaredoxin-like, plant II family protein.
Os01g0195000	AK105663	2367	16.401	6.699	0.408451	down	754	393	19422053	24782850	0	219.658	0	Zinc finger, C2H2-type domain containing protein.
Os01g0195100	AK121095	640	0.161	0.063	0.391304	down	2	1	19422805	24783242	0.833	0.044	0.916	Non-protein coding transcript, uncharacterized transcript.
Os01g0195200	AK105501	1875	10.599	12.094	1.14105	up	386	562	19422421	24782681	0.049	3.883	0.09	Similar to Serine/threonine-protein kinase PBS1 (EC 2.7.1.37) (AvrPphB susceptible protein 1).
Os01g0195400	003-115-B05	580	50.509	25.949	0.51375	down	569	373	19422238	24782870	0	102.141	0	Hypothetical protein.
Os01g0195500	AK070619	1047	34.963	34.877	0.99754	down	711	905	19422096	24782338	0.981	0.001	0.991	Density-regulated protein DRP1 family protein.
Os01g0195700	Os01g0195700	1017	0	0.04	-	up	0	1	19422807	24783242	0.903	0.015	0.944	Basic helix-loop-helix dimerisation region bHLH domain containing protein.
Os01g0196300	AK102964	1749	19.34	27.061	1.39922	up	657	1173	19422150	24782070	0	48.503	0	Basic helix-loop-helix dimerisation region bHLH domain containing protein.
Os01g0196400	J080061H22	7789	1.818	2.455	1.35039	up	275	474	19422532	24782769	0	15.808	0	Conserved hypothetical protein.
Os01g0196500	J100062J10	1073	12.044	10.868	0.902358	down	251	289	19422556	24782954	0.252	1.313	0.37	Prenylated rab acceptor PRA1 family protein.
Os01g0196600	U25430	1801	7.261	7.349	1.01212	up	254	328	19422553	24782915	0.919	0.01	0.952	Similar to 260 kDa major acidic fibroblast growth factor-stimulated phosphoprotein (Fragment).
Os01g0196800	AK072341	2923	0.159	0.083	0.522013	down	9	6	19422798	24783237	0.323	0.977	0.451	Hypothetical protein.
Os01g0197100	Os01g0197100	1473	5.243	7.177	1.36887	up	150	262	19422657	24782981	0.002	9.328	0.005	Similar to Cytochrome P450 90C1 (EC 1.14.-.-) (ROTUNDIFOLIA3).
Os01g0197200	J100055C06	3608	7.606	6.587	0.866027	down	533	589	19422274	24782654	0.018	5.626	0.037	Similar to Ethylene-responsive RNA helicase.
Os01g0197350	Os01g0197350	423	12.902	8.299	0.643234	down	106	87	19422701	24783156	0.003	8.927	0.007	Conserved hypothetical protein.
Os01g0197400	AK102992	997	8.985	8.458	0.941347	down	174	209	19422633	24783034	0.591	0.288	0.718	Conserved hypothetical protein.
Os01g0197500	Os01g0197500	2721	1.211	1.216	1.00413	up	64	82	19422743	24783161	0.953	0.003	0.975	Protein prenyltransferase domain containing protein.
Os01g0197600	J100026C23	5481	0.056	0.037	0.660714	down	6	5	19422801	24783238	0.686	0.163	0.807	Similar to Cytokinin dehydrogenase 1 precursor (EC 1.5.99.12) (Cytokinin oxidase 1) (CKO 1) (COX 1) (ZmCKX1).
Os01g0197900	AK105570	1470	0.035	0.027	0.771429	down	1	1	19422806	24783242	0.578	0.309	0.706	RNA dependent RNA polymerase family protein.
Os01g0198000	AK064209	2121	0.971	0.723	0.744593	down	40	38	19422767	24783205	0.235	1.412	0.349	RNA dependent RNA polymerase family protein.
Os01g0198100	AK119908	1490	1.279	0.677	0.52932	down	37	25	19422770	24783218	0.018	5.561	0.037	Conserved hypothetical protein.
Os01g0198200	AK103403	2209	30.766	29.792	0.968342	down	1320	1631	19421487	24781612	0.396	0.722	0.532	Similar to Casein kinase-like protein.
Os01g0198500	AK108464	1103	13.957	12.987	0.930501	down	299	355	19422508	24782888	0.38	0.77	0.514	Conserved hypothetical protein.
Os01g0198900	AK069974	1074	14.621	22.129	1.51351	up	305	589	19422502	24782654	0	35.416	0	Conserved hypothetical protein.
Os01g0199400	AK068509	1484	31.294	36.924	1.17991	up	902	1358	19421905	24781885	0	14.819	0	Alpha/beta hydrolase family protein.
Os01g0199700	Os01g0199700	615	0	0	-	-	0	0	19422807	24783243	NaN	NaN	NaN	Protein of unknown function DUF1677, plant family protein.
Os01g0199900	AK068172	2274	6.204	7.009	1.12975	up	274	395	19422533	24782848	0.129	2.305	0.21	Similar to Phosphoribosylaminoimidazole carboxylase catalytic subunit (EC 4.1.1.21) (AIR carboxylase) (AIRC).
Os01g0200000	AK067737	1375	24.938	25.971	1.04142	up	666	885	19422141	24782358	0.444	0.587	0.584	Similar to autophagocytosis protein AUT1-like [Oryza sativa (japonica cultivar-group)].
Os01g0200100	Os01g0200100	201	2.049	2.61	1.27379	up	8	13	19422799	24783230	0.749	0.103	0.86	Conserved hypothetical protein.
Os01g0200200	Os01g0200200	858	1.38	0.752	0.544928	down	23	16	19422784	24783227	0.085	2.967	0.146	Protein of unknown function DUF1677, plant family protein.
Os01g0200300	AK112091	1429	11.71	9.798	0.836721	down	325	347	19422482	24782896	0.023	5.136	0.046	Hypothetical protein.
Os01g0200400	AK070272	1166	8.036	10.693	1.33064	up	182	309	19422625	24782934	0.002	9.263	0.005	Thioredoxin domain 2 containing protein.
Os01g0200500	AK068290	1453	7.689	6.109	0.794512	down	217	220	19422590	24783023	0.019	5.535	0.039	MPPN family protein.
Os01g0200600	AK108873	896	0.517	0.27	0.522244	down	9	6	19422798	24783237	0.323	0.977	0.451	Similar to Avr9/Cf-9 rapidly elicited protein 111A.
Os01g0200700	AK058313	565	23.693	7.927	0.334571	down	260	111	19422547	24783132	0	102.283	0	Similar to Metallothionein-like protein type 3 (MT-3) (MWMT3).
Os01g0201000	J080015E02	701	9.328	10.936	1.17238	up	127	190	19422680	24783053	0.181	1.79	0.28	Hypothetical protein.
Os01g0201100	J023055L02	2387	6.428	6.069	0.944151	down	298	359	19422509	24782884	0.488	0.481	0.627	Glycosyl transferase, family 14 protein.
Os01g0201200	AK069537	2565	15.275	9.297	0.608642	down	761	591	19422046	24782652	0	82.399	0	Similar to Protein kinase.
Os01g0201400	AK070397	890	0	0	-	-	0	0	19422807	24783243	NaN	NaN	NaN	Rapid ALkalinization Factor family protein.
Os01g0201600	AK073568	1184	0	0	-	-	0	0	19422807	24783243	NaN	NaN	NaN	Virulence factor, pectin lyase fold family protein.
Os01g0201700	AK108568	1510	0.034	0.027	0.794118	down	1	1	19422806	24783242	0.578	0.309	0.706	Similar to MADS box protein.
Os01g0201900	AK106359	2431	13.597	11.635	0.855703	down	642	701	19422165	24782542	0.005	7.953	0.011	Conserved hypothetical protein.
Os01g0202500	009-034-F06	1096	9.865	6.148	0.623213	down	210	167	19422597	24783076	0	20.51	0	Zinc finger, B-box domain containing protein.
Os01g0202600	Os01g0202600	189	0.545	0.213	0.390826	down	2	1	19422805	24783242	0.833	0.044	0.916	Conserved hypothetical protein.
Os01g0202800	Os01g0202800	741	2.501	0.98	0.391843	down	36	18	19422771	24783225	0.001	10.387	0.002	Similar to NOD26-like membrane integral protein ZmNIP1-1.
Os01g0202900	Os01g0202900	462	1.672	0.699	0.418062	down	15	8	19422792	24783235	0.066	3.386	0.117	Conserved hypothetical protein.
Os01g0203000	AK067471	1233	32.528	43.917	1.35013	up	779	1342	19422028	24781901	0	45.157	0	BZR1, transcriptional repressor family protein.
Os01g0203101	J065086O13	1723	0.329	0.375	1.13982	up	11	16	19422796	24783227	0.888	0.02	0.944	Conserved hypothetical protein.
Os01g0203300	AK106329	1554	0.861	1.22	1.41696	up	26	47	19422781	24783196	0.185	1.757	0.285	Conserved hypothetical protein.
Os01g0203400	AK120469	808	0.51	0.25	0.490196	down	8	5	19422799	24783238	0.32	0.989	0.448	Conserved hypothetical protein.
Os01g0203800	AK100265	2209	22.515	20.02	0.889185	down	966	1096	19421841	24782147	0.008	6.946	0.017	Protein of unknown function DUF641, plant domain containing protein.
Os01g0204000	AK101188	2210	2.749	2.885	1.04947	up	118	158	19422689	24783085	0.737	0.113	0.852	Conserved hypothetical protein.
Os01g0204900	Os01g0204900	753	0	0	-	-	0	0	19422807	24783243	NaN	NaN	NaN	Conserved hypothetical protein.
Os01g0205100	AK121987	1647	5.783	7.962	1.37679	up	185	325	19422622	24782918	0.001	12.046	0.002	WD40-like domain containing protein.
Os01g0205200	AK110817	2008	0.385	0.864	2.24416	up	15	43	19422792	24783200	0.007	7.346	0.015	Protein prenyltransferase domain containing protein.
Os01g0205300	Os01g0205300	411	0	0	-	-	0	0	19422807	24783243	NaN	NaN	NaN	Rho termination factor, N-terminal domain containing protein.
Os01g0205500	AK067763	873	64.107	75.662	1.18025	up	1087	1637	19421720	24781606	0	17.958	0	Similar to 60S ribosomal protein L11-2 (L16). Splice isoform 2.
Os01g0205600	AK067719	877	19.784	17.437	0.881369	down	337	379	19422470	24782864	0.1	2.71	0.168	Enoyl-CoA hydratase/isomerase domain containing protein.
Os01g0205700	AK099863	1180	25.525	28.689	1.12396	up	585	839	19422222	24782404	0.032	4.623	0.061	Similar to Shaggy-like kinase (Fragment).
Os01g0205900	AK105932	1258	2.21	1.924	0.870588	down	54	60	19422753	24783183	0.521	0.413	0.661	Similar to Class III peroxidase GvPx2b (Fragment).
Os01g0206200	AK102840	1026	3.262	2.084	0.638872	down	65	53	19422742	24783190	0.02	5.456	0.04	Conserved hypothetical protein.
Os01g0206300	Os01g0206300	1374	3.11	3.318	1.06688	up	83	113	19422724	24783130	0.706	0.142	0.825	Similar to Serine/threonine protein kinase (CBL-interacting protein kinase 19).
Os01g0206600	J065041P19	480	11.584	10.592	0.914365	down	108	126	19422699	24783117	0.538	0.38	0.677	Conserved hypothetical protein.
Os01g0206700	AK065589	1922	0.857	0.714	0.833139	down	32	34	19422775	24783209	0.536	0.383	0.675	Similar to Serine/threonine protein kinase (CBL-interacting protein kinase 20).
Os01g0206800	AK100525	2786	0.092	0.159	1.72826	up	5	11	19422802	24783232	0.436	0.607	0.576	Protein kinase-like domain containing protein.
Os01g0207200	AK103341	2273	3.013	3.444	1.14305	up	133	194	19422674	24783049	0.256	1.293	0.375	Similar to Peptide-N4-(N-acetyl-beta-glucosaminyl)asparagine amidase A (EC 3.5.1.52) (PNGase A) (Glycopeptide N-glycosidase) (N-glycanase) [Contains: Peptide-N4-(N-acetyl-beta-glucosaminyl)asparagine amidase A light chain (PNGase A small chain) (PNGase A subunit B); Peptide-N4- (N-acetyl-beta-glucosaminyl)asparagine amidase A heavy chain (PNGase A large chain) (PNGase A subunit A)].
Os01g0207300	Os01g0207300	495	0.312	0.897	2.875	up	3	11	19422804	24783232	0.141	2.164	0.227	Similar to S-adenosylmethionine synthetase 1 (EC 2.5.1.6) (Methionine adenosyltransferase 1) (AdoMet synthetase 1). Splice isoform 2.
Os01g0207400	AK109337	980	22.328	45.785	2.05056	up	425	1112	19422382	24782131	0	172.834	0	Conserved hypothetical protein.
Os01g0207500	AK073127	2040	0.252	0.455	1.80556	up	10	23	19422797	24783220	0.154	2.029	0.245	Conserved hypothetical protein.
Os01g0207600	Os01g0207600	1839	0.28	0.505	1.80357	up	10	23	19422797	24783220	0.154	2.029	0.245	Conserved hypothetical protein.
Os01g0207700	Os01g0207700	1119	0	0	-	-	0	0	19422807	24783243	NaN	NaN	NaN	Protein of unknown function DUF6, transmembrane domain containing protein.
Os01g0207900	Os01g0207900	1155	0.045	0.245	5.44444	up	1	7	19422806	24783236	0.132	2.269	0.214	Protein of unknown function DUF6, transmembrane domain containing protein.
Os01g0208000	AK108020	632	0	0	-	-	0	0	19422807	24783243	NaN	NaN	NaN	Protein of unknown function DUF6, transmembrane domain containing protein.
Os01g0208133	J065165B21	1037	0	0	-	-	0	0	19422807	24783243	NaN	NaN	NaN	Conserved hypothetical protein.
Os01g0208400	AK105750	2056	14.75	10.107	0.68522	down	589	515	19422218	24782728	0	38.977	0	Conserved hypothetical protein.
Os01g0208600	AK120865	4580	16.266	17.135	1.05342	up	1447	1945	19421360	24781298	0.138	2.202	0.223	Actin-binding WH2 domain containing protein.
Os01g0208700	AK066635	3494	46.903	33.409	0.7123	down	3183	2893	19419624	24780350	0	174.216	0	Similar to Phosphoenolpyruvate carboxylase (Fragment).
Os01g0208800	AK109734	1535	50.748	31.675	0.624163	down	1513	1205	19421294	24782038	0	149.844	0	Similar to Phosphoenolpyruvate carboxylase (Fragment).
Os01g0209000	AK103701	2227	10.473	10.617	1.01375	up	453	586	19422354	24782657	0.851	0.035	0.927	Alg9-like mannosyltransferase family protein.
Os01g0209150	J053025P05	687	0	0	-	-	0	0	19422807	24783243	NaN	NaN	NaN	Non-protein coding transcript, unclassifiable transcript.
Os01g0209200	AK103145	1180	11.999	10.908	0.909076	down	275	319	19422532	24782924	0.265	1.244	0.387	Similar to 14-3-3 protein 7.
Os01g0209400	AK103702	1533	23.14	23.82	1.02939	up	689	905	19422118	24782338	0.584	0.3	0.712	Ataxin-2, C-terminal domain containing protein.
Os01g0209500	AK072686	2962	0.226	0.259	1.14602	up	13	19	19422794	24783224	0.842	0.04	0.921	RNA-binding region RNP-1 (RNA recognition motif) domain containing protein.
Os01g0209700	AK108802	1336	0.039	0.272	6.97436	up	1	9	19422806	24783234	0.05	3.851	0.092	Similar to GA 2-oxidase 5.
Os01g0209800	AK099094	2112	2.852	3.248	1.13885	up	117	170	19422690	24783073	0.305	1.052	0.434	Similar to Cationic amino acid transporter (Fragment).
Os01g0210300	AK106937	1007	2.147	1.122	0.52259	down	42	28	19422765	24783215	0.01	6.634	0.021	Conserved hypothetical protein.
Os01g0210400	Os01g0210400	1500	0.103	0.134	1.30097	up	3	5	19422804	24783238	0.991	0	0.994	Protein of unknown function DUF616 family protein.
Os01g0210500	AK068329	1002	60.529	47.598	0.786367	down	1178	1182	19421629	24782061	0	33.753	0	Similar to SOUL-like protein.
Os01g0210600	AK060099	957	98.722	73.658	0.746115	down	1835	1747	19420972	24781496	0	76.384	0	Protein of unknown function DUF538 family protein.
Os01g0210700	AK065938	2218	0.325	0.182	0.56	down	14	10	19422793	24783233	0.227	1.463	0.338	Similar to Potassium channel (Fragment).
Os01g0210800	AK069335	1773	2.555	2.845	1.1135	up	88	125	19422719	24783118	0.482	0.495	0.622	Glycosyl transferase, family 4 protein.
Os01g0210900	AK071150	1809	0.057	0.156	2.73684	up	2	7	19422805	24783236	0.317	1	0.445	Cytochrome P450 family protein.
Os01g0211000	Os01g0211000	1539	0	0	-	-	0	0	19422807	24783243	NaN	NaN	NaN	Cytochrome P450 family protein.
Os01g0211200	Os01g0211200	1515	0.068	0.027	0.397059	down	2	1	19422805	24783242	0.833	0.044	0.916	Cytochrome P450 family protein.
Os01g0211600	AK060710	1509	39.988	18.076	0.452036	down	1172	676	19421635	24782567	0	282.25	0	Cytochrome P450 family protein.
Os01g0211800	AK100944	1483	3.298	3.864	1.17162	up	95	142	19422712	24783101	0.257	1.285	0.376	Similar to VirE2-interacting protein VIP1.
Os01g0212000	AK063245	627	1.478	2.059	1.3931	up	18	32	19422789	24783211	0.319	0.991	0.447	Conserved hypothetical protein.
Os01g0212100	AK101456	2579	12.397	10.67	0.860692	down	621	682	19422186	24782561	0.008	7.142	0.017	ATP-dependent helicase, DEAH-box family protein.
Os01g0212400	AK066468	2022	65.771	177.643	2.70093	up	2583	8902	19420224	24774341	0	2307.23	0	Sodium/calcium exchanger membrane region domain containing protein.
Os01g0212500	AK120776	1339	0	0.09	-	up	0	3	19422807	24783240	0.314	1.013	0.442	Conserved hypothetical protein.
Os01g0212700	AK108311	1044	0.345	0.502	1.45507	up	7	13	19422800	24783230	0.559	0.341	0.698	Zinc finger, RING-type domain containing protein.
Os01g0213000	Os01g0213000	501	0.411	0.564	1.37226	up	4	7	19422803	24783236	0.839	0.041	0.919	Zinc finger, RING-type domain containing protein.
Os01g0213400	AK068075	958	10.695	4.886	0.456849	down	199	116	19422608	24783127	0	46.245	0	Zinc finger, RING-type domain containing protein.
Os01g0213700	Os01g0213700	564	0	0	-	-	0	0	19422807	24783243	NaN	NaN	NaN	Conserved hypothetical protein.
Os01g0213800	AB071805	2382	2.356	3.1	1.31579	up	109	183	19422698	24783060	0.026	4.979	0.051	Transcription factor PCF5.
Os01g0214200	AK061229	1016	15.05	12.192	0.8101	down	297	307	19422510	24782936	0.011	6.467	0.023	Lipolytic enzyme, G-D-S-L family protein.
Os01g0214300	AK060604	987	17.318	16.025	0.925338	down	332	392	19422475	24782851	0.316	1.003	0.444	Conserved hypothetical protein.
Os01g0214400	J080068E02	2306	3.684	3.972	1.07818	up	165	227	19422642	24783016	0.493	0.471	0.632	Conserved hypothetical protein.
Os01g0214500	AK062484	540	3.623	4.184	1.15484	up	38	56	19422769	24783187	0.559	0.341	0.698	Conserved hypothetical protein.
Os01g0214600	AK103614	1412	11.376	7.773	0.683281	down	312	272	19422495	24782971	0	20.763	0	Lipolytic enzyme, G-D-S-L family protein.
Os01g0214800	AK065001	1581	236.587	130.059	0.54973	down	7265	5096	19415542	24778147	0	1094.02	0	Lipolytic enzyme, G-D-S-L family protein.
Os01g0215000	AK100754	1294	0.915	1.59	1.7377	up	23	51	19422784	24783192	0.032	4.598	0.061	Lipolytic enzyme, G-D-S-L family protein.
Os01g0215100	Os01g0215100	1290	0.359	0.344	0.958217	down	9	11	19422798	24783232	0.897	0.017	0.944	Peptidase S10, serine carboxypeptidase family protein.
Os01g0215500	AK059318	1622	4.063	3.632	0.893921	down	128	146	19422679	24783097	0.388	0.747	0.523	Lipolytic enzyme, G-D-S-L family protein.
Os01g0215700	AK059088	1691	0.822	0.597	0.726277	down	27	25	19422780	24783218	0.309	1.033	0.438	Lipolytic enzyme, G-D-S-L family protein.
Os01g0216000	AK058429	1531	56.799	25.143	0.442666	down	1689	954	19421118	24782289	0	424.614	0	Lipolytic enzyme, G-D-S-L family protein.
Os01g0216300	AK107557	1723	0.03	0	0	down	1	0	19422806	24783243	0.903	0.015	0.944	Lipolytic enzyme, G-D-S-L family protein.
Os01g0216400	Os01g0216400	1149	6.901	1.931	0.279815	down	154	55	19422653	24783188	0	74.785	0	Lipolytic enzyme, G-D-S-L family protein.
Os01g0216500	011-087-C04	2035	3.669	2.597	0.707822	down	145	131	19422662	24783112	0.005	7.869	0.011	Lipolytic enzyme, G-D-S-L family protein.
Os01g0216900	Os01g0216900	1152	0.76	1.261	1.65921	up	17	36	19422790	24783207	0.105	2.635	0.176	Lipolytic enzyme, G-D-S-L family protein.
Os01g0217000	AK070775	1653	13.3	6.42	0.482707	down	427	263	19422380	24782980	0	88.821	0	Protein of unknown function DUF231, plant domain containing protein.
Os01g0217100	AK099424	1019	0.758	0.396	0.522427	down	15	10	19422792	24783233	0.159	1.988	0.251	Conserved hypothetical protein.
Os01g0217300	Os01g0217300	1101	0.094	0.257	2.73404	up	2	7	19422805	24783236	0.317	1	0.445	Peptidase C1A, papain family protein.
Os01g0217500	AK063270	1474	1.013	1.369	1.35143	up	29	50	19422778	24783193	0.234	1.415	0.347	DJ-1 family protein.
Os01g0217800	AK100463	1723	8.905	6.838	0.767883	down	298	292	19422509	24782951	0.002	10.001	0.005	DJ-1 family protein.
Os01g0217900	J065160E23	741	26.611	38.662	1.45286	up	383	710	19422424	24782533	0	35.468	0	Conserved hypothetical protein.
Os01g0218100	AK068593	2088	120.849	76.216	0.630671	down	4901	3944	19417906	24779299	0	467.644	0	Basic helix-loop-helix dimerisation region bHLH domain containing protein.
Os01g0218200	Os01g0218200	2019	3.774	3.417	0.905405	down	148	171	19422659	24783072	0.408	0.683	0.545	Thioredoxin domain 2 containing protein.
Os01g0218500	AK072979	1237	0.749	0.489	0.65287	down	18	15	19422789	24783228	0.295	1.098	0.422	Similar to SP3D.
Os01g0218700	AK064992	2839	4.298	5.642	1.3127	up	237	397	19422570	24782846	0.001	10.945	0.002	ABC transporter, transmembrane region, type 1 domain containing protein.
Os01g0218800	AK120836	3396	5.958	8.068	1.35415	up	393	679	19422414	24782564	0	23.109	0	Similar to Trithorax 5 (Fragment).
Os01g0218900	AK065476	2002	8.898	7.457	0.838053	down	346	370	19422461	24782873	0.02	5.386	0.04	PWWP domain containing protein.
Os01g0219000	Os01g0219000	744	7.751	5.64	0.727648	down	112	104	19422695	24783139	0.023	5.133	0.046	Conserved hypothetical protein.
Os01g0219100	J065208O10	802	5.328	6.792	1.27477	up	83	135	19422724	24783108	0.092	2.842	0.157	SFT2-like family protein.
Os01g0219200	AK108579	1397	1.106	0.664	0.600362	down	30	23	19422777	24783220	0.087	2.928	0.149	Conserved hypothetical protein.
Os01g0219300	AK073193	1218	40.369	66.09	1.63715	up	955	1995	19421852	24781248	0	164.392	0	Conserved hypothetical protein.
Os01g0219500	AK109524	1966	0	0	-	-	0	0	19422807	24783243	NaN	NaN	NaN	Plant lipid transfer protein/Par allergen family protein.
Os01g0219600	Os01g0219600	1923	0	0	-	-	0	0	19422807	24783243	NaN	NaN	NaN	Similar to Endo-beta-1,4-glucanase precursor (EC 3.2.1.4).
Os01g0219900	AK109722	1750	0.53	0.415	0.783019	down	18	18	19422789	24783225	0.573	0.317	0.706	Conserved hypothetical protein.
Os01g0220000	Os01g0220000	447	1.152	0.632	0.548611	down	10	7	19422797	24783236	0.323	0.975	0.451	Conserved hypothetical protein.
Os01g0220100	AK103304	2318	14.149	8.582	0.606545	down	637	493	19422170	24782750	0	69.738	0	Similar to Cellulase.
Os01g0220200	J065200F21	2878	14.419	8.216	0.569804	down	806	586	19422001	24782657	0	108.596	0	Conserved hypothetical protein 1589, plant family protein.
Os01g0220300	AK105167	794	24.9	25.867	1.03884	up	384	509	19422423	24782734	0.596	0.281	0.723	Conserved hypothetical protein.
Os01g0220400	AK105221	487	161.012	110.03	0.683365	down	1523	1328	19421284	24781915	0	102.732	0	Conserved hypothetical protein.
Os01g0220500	Os01g0220500	288	2.145	10.368	4.83357	up	12	74	19422795	24783169	0	34.325	0	Conserved hypothetical protein.
Os01g0220700	Os01g0220700	450	7.208	1.793	0.248751	down	63	20	19422744	24783223	0	33.734	0	MtN3 and saliva related transmembrane protein family protein.
Os01g0221100	AK072125	3673	9.237	5.317	0.57562	down	659	484	19422148	24782759	0	85.932	0	GH3 auxin-responsive promoter family protein.
Os01g0221300	AK073330	1868	7.58	4.493	0.592744	down	275	208	19422532	24783035	0	32.288	0	Conserved hypothetical protein.
Os01g0221400	Os01g0221400	240	2.789	0.841	0.301542	down	13	5	19422794	24783238	0.029	4.768	0.056	Conserved hypothetical protein.
Os01g0221500	AK063996	2143	8.193	10.224	1.24789	up	341	543	19422466	24782700	0.001	10.212	0.002	Conserved hypothetical protein.
Os01g0221600	Os01g0221600	1575	0.163	0.384	2.35583	up	5	15	19422802	24783228	0.129	2.302	0.21	Protein of unknown function UPF0005 family protein.
Os01g0221800	AK058478	350	0	0.231	-	up	0	2	19422807	24783241	0.578	0.309	0.706	Non-protein coding transcript, uncharacterized transcript.
Os01g0221900	J065077D23	1882	0.766	0.45	0.587467	down	28	21	19422779	24783222	0.087	2.925	0.149	Peptidase C45, acyl-coenzyme A:6-aminopenicillanic acid acyl-transferase family protein.
Os01g0222001	J075005L11	1505	0.171	0	0	down	5	0	19422802	24783243	0.03	4.73	0.058	Non-protein coding transcript, unclassifiable transcript.
Os01g0222300	AK064262	1453	0.532	0.694	1.30451	up	15	25	19422792	24783218	0.506	0.441	0.645	Conserved hypothetical protein.
Os01g0222500	AK072778	1161	5.632	8.689	1.54279	up	127	250	19422680	24782993	0	16.051	0	Similar to Vacuolar ATP synthase subunit E (EC 3.6.3.14) (V-ATPase E subunit) (Vacuolar proton pump E subunit).
Os01g0222700	AK101946	2552	5.427	6.04	1.11295	up	269	382	19422538	24782861	0.191	1.712	0.293	Zinc finger, BED-type predicted domain containing protein.
Os01g0222800	Os01g0222800	2328	1.084	1.751	1.61531	up	49	101	19422758	24783142	0.006	7.483	0.013	Curculin-like (mannose-binding) lectin domain containing protein.
Os01g0222900	J065200K10	785	0.394	0.206	0.522843	down	6	4	19422801	24783239	0.483	0.492	0.622	Curculin-like (mannose-binding) lectin domain containing protein.
Os01g0223000	AK071394	1193	6.732	4.498	0.668152	down	156	133	19422651	24783110	0.001	11.319	0.002	Lipolytic enzyme, G-D-S-L family protein.
Os01g0223200	AK067352	1406	12.414	8.581	0.691236	down	339	299	19422468	24782944	0	21.342	0	Lipolytic enzyme, G-D-S-L family protein.
Os01g0223300	AK107015	2228	0	0	-	-	0	0	19422807	24783243	NaN	NaN	NaN	Protein of unknown function DUF1677, Oryza sativa family protein.
Os01g0223350	J065165N18	1198	0	0.034	-	up	0	1	19422807	24783242	0.903	0.015	0.944	Conserved hypothetical protein.
Os01g0223400	AK066253	2941	8.123	6.778	0.834421	down	464	494	19422343	24782749	0.006	7.639	0.013	Nucleic acid-binding, OB-fold domain containing protein.
Os01g0223600	AK110821	1730	38.838	23.743	0.611334	down	1305	1018	19421502	24782225	0	139.423	0	Similar to Pto kinase interactor 1-like protein.
Os01g0223700	AK067417	2575	5.459	3.964	0.72614	down	273	253	19422534	24782990	0	13.109	0	Apple-like domain containing protein.
Os01g0223900	AK101712	2637	5.564	4.177	0.750719	down	285	273	19422522	24782970	0.001	11.164	0.002	Curculin-like (mannose-binding) lectin domain containing protein.
Os01g0224000	016-089-H02	2689	3.063	2.311	0.754489	down	160	154	19422647	24783089	0.015	5.95	0.031	Curculin-like (mannose-binding) lectin domain containing protein.
Os01g0224100	AK106517	1816	3.317	3	0.904432	down	117	135	19422690	24783108	0.464	0.536	0.603	Similar to DNA binding protein-like protein.
Os01g0224200	Os01g0224200	783	0.658	0.567	0.861702	down	10	11	19422797	24783232	0.904	0.014	0.944	Conserved hypothetical protein.
Os01g0224300	J065195O03	691	2.161	2.744	1.26978	up	29	47	19422778	24783196	0.366	0.818	0.5	p8MTCP1 family protein.
Os01g0224400	AK064461	1390	2.815	2.961	1.05187	up	76	102	19422731	24783141	0.796	0.067	0.892	Mitochondrial substrate carrier family protein.
Os01g0224500	AK109225	832	7.735	8.972	1.15992	up	125	185	19422682	24783058	0.219	1.51	0.329	Conserved hypothetical protein.
Os01g0224700	AK070386	1888	1.773	1.154	0.650874	down	65	54	19422742	24783189	0.025	5.041	0.049	Similar to Flavin monoxygenase-like protein floozy.
Os01g0225000	Os01g0225000	969	0.159	0.125	0.786164	down	3	3	19422804	24783240	0.911	0.013	0.946	Mitochondrial substrate carrier family protein.
Os01g0225100	AK100398	3420	13.022	14.642	1.1244	up	865	1241	19421942	24782002	0.008	6.933	0.017	Smr protein/MutS2 C-terminal domain containing protein.
Os01g0225200	AK121971	2206	6.395	6.127	0.958092	down	274	335	19422533	24782908	0.629	0.234	0.755	Similar to GTP-binding protein-like.
Os01g0225300	J043022K14	1973	4.723	5.256	1.11285	up	181	257	19422626	24782986	0.291	1.115	0.418	Hypothetical protein.
Os01g0225400	J080301M15	556	2.963	3.121	1.05332	up	32	43	19422775	24783200	0.916	0.011	0.95	Ketopantoate hydroxymethyltransferase family protein.
Os01g0225550	J075140N08	1147	0.18	0.809	4.49444	up	4	23	19422803	24783220	0.003	9.113	0.007	Non-protein coding transcript, unclassifiable transcript.
Os01g0225600	Os01g0225600	456	0.339	1.416	4.17699	up	3	16	19422804	24783227	0.019	5.543	0.039	Similar to Late embryogenesis abundant protein Lea14-A.
Os01g0225850	J080086N22	442	0.699	0.639	0.914163	down	6	7	19422801	24783236	0.906	0.014	0.944	Non-protein coding transcript, unclassifiable transcript.
Os01g0226200	Os01g0226200	1233	2.547	4.712	1.85002	up	61	144	19422746	24783099	0	16.788	0	Conserved hypothetical protein.
Os01g0226300	AK059314	834	40.559	53.122	1.30975	up	657	1098	19422150	24782145	0	30.261	0	Reticulon family protein.
Os01g0226400	AK102301	2912	0.601	0.36	0.599002	down	34	26	19422773	24783217	0.065	3.413	0.116	AAA ATPase domain containing protein.
Os01g0226500	AK066242	1854	5.249	4.679	0.891408	down	189	215	19422618	24783028	0.271	1.21	0.393	Conserved hypothetical protein.
Os01g0226600	AK121458	2776	2.318	0.959	0.413719	down	125	66	19422682	24783177	0	34.859	0	C4-dicarboxylate transporter/malic acid transport protein family protein.
Os01g0226700	AK063653	982	0.629	0.699	1.11129	up	12	17	19422795	24783226	0.928	0.008	0.959	Protein of unknown function DUF623, plant domain containing protein.
Os01g0227100	AK068523	2135	6.511	7.049	1.08263	up	270	373	19422537	24782870	0.339	0.914	0.469	Glucose/ribitol dehydrogenase family protein.
Os01g0227200	AK103247	2306	28.69	25.599	0.892262	down	1285	1463	19421522	24781780	0.003	8.749	0.007	Similar to Somatic embryogenesis receptor kinase-like protein.
Os01g0227300	AK070320	1187	47.582	58.842	1.23664	up	1097	1731	19421710	24781512	0	30.513	0	Similar to RAB7D.
Os01g0227400	AK108512	934	0.827	0.13	0.157195	down	15	3	19422792	24783240	0.001	10.167	0.002	Similar to Cytochrome P450 71A1 (EC 1.14.-.-) (CYPLXXIA1) (ARP-2).
Os01g0227500	AK120914	1888	0.218	0.235	1.07798	up	8	11	19422799	24783232	0.944	0.005	0.97	Cytochrome P450 family protein.
Os01g0227700	J075083L18	3873	0.013	0	0	down	1	0	19422806	24783243	0.903	0.015	0.944	Cytochrome P450 family protein.
Os01g0227800	Os01g0227800	1632	0	0	-	-	0	0	19422807	24783243	NaN	NaN	NaN	Cytochrome P450 family protein.
Os01g0228200	Os01g0228200	4110	0.676	0.599	0.886095	down	54	61	19422753	24783182	0.577	0.311	0.706	Protein kinase-like domain containing protein.
Os01g0228300	AK061358	991	21.041	17.264	0.820493	down	405	424	19422402	24782819	0.005	7.888	0.011	Mpv17/PMP22 family protein.
Os01g0228400	AK105248	2449	0.904	1.071	1.18473	up	43	65	19422764	24783178	0.442	0.591	0.582	Protein prenyltransferase domain containing protein.
Os01g0228500	AK119627	1151	0.179	0.456	2.54749	up	4	13	19422803	24783230	0.136	2.22	0.22	Harpin-induced 1 domain containing protein.
Os01g0228600	AK069655	1394	34.275	33.432	0.975405	down	928	1155	19421879	24782088	0.588	0.294	0.715	Similar to 2-hydroxyacid dehydrogenase (AGR_L_379p).
Os01g0228800	AK065657	2644	8.14	10.057	1.2355	up	418	659	19422389	24782584	0.001	11.395	0.002	Conserved hypothetical protein.
Os01g0229000	AJ495793	1170	2.596	4.518	1.74037	up	59	131	19422748	24783112	0	12.697	0	Conserved hypothetical protein.
Os01g0229100	AK070838	1876	15.094	12.432	0.823639	down	550	578	19422257	24782665	0.001	10.387	0.002	Tetratricopeptide-like helical domain containing protein.
Os01g0229200	AK066024	2597	61.141	56.633	0.926269	down	3084	3645	19419723	24779598	0.002	9.702	0.005	VHS domain containing protein.
Os01g0229300	AF326768	3895	2.697	2.911	1.07935	up	204	281	19422603	24782962	0.431	0.62	0.571	Embryonic flower 1-like protein.
Os01g0229400	AB029508	975	2.271	3.849	1.69485	up	43	93	19422764	24783150	0.004	8.13	0.009	Small GTP-binding protein OsRac1.
Os01g0229500	AK108111	761	33.151	23.542	0.710144	down	490	444	19422317	24782799	0	26.972	0	Phenylacetic acid degradation-related protein domain containing protein.
Os01g0229600	AK107876	943	32.595	22.293	0.683939	down	597	521	19422210	24782722	0	39.876	0	Conserved hypothetical protein.
Os01g0229700	Os01g0229700	4179	0.616	1.255	2.03734	up	50	130	19422757	24783113	0	19.294	0	U box domain containing protein.
Os01g0229800	Os01g0229800	912	0.282	0.133	0.471631	down	5	3	19422802	24783240	0.485	0.488	0.623	Purine and other phosphorylases, family 1 protein.
Os01g0229900	AK065429	1923	1.714	1.133	0.661027	down	64	54	19422743	24783189	0.031	4.629	0.06	Similar to Shaggy-related protein kinase dzeta (EC 2.7.1.-) (ASK-dzeta).
Os01g0230200	AK065732	1765	3.588	3.749	1.04487	up	123	164	19422684	24783079	0.757	0.096	0.868	Helix-loop-helix DNA-binding domain containing protein.
Os01g0230800	AK109258	1022	0.202	0.079	0.391089	down	4	2	19422803	24783241	0.479	0.5	0.618	Conserved hypothetical protein.
Os01g0231000	AK066156	1193	71.985	52.56	0.730152	down	1668	1554	19421139	24781689	0	79.238	0	Similar to Auxin-responsive protein (Aux/IAA) (Fragment).
Os01g0231500	AK111599	1808	11.618	12.297	1.05844	up	408	551	19422399	24782692	0.402	0.701	0.539	Similar to Casein kinase I (Fragment).
Os01g0231700	AK107453	705	53.312	48.191	0.903943	down	730	842	19422077	24782401	0.049	3.876	0.09	Similar to 60S acidic ribosomal protein P2-B (CaRP2B).
Os01g0231800	AK062918	1080	44.764	60.712	1.35627	up	939	1625	19421868	24781618	0	56.283	0	Appr>p cyclic nucleotide phosphodiesterase domain containing protein.
Os01g0231900	AK073280	1819	11.831	8.762	0.740597	down	418	395	19422389	24782848	0	18.001	0	Predicted eukaryotic LigT family protein.
Os01g0232000	J075104N11	991	0.52	0.244	0.469231	down	10	6	19422797	24783237	0.216	1.534	0.325	Major intrinsic protein family protein.
Os01g0232100	AK069592	1057	0.39	0.229	0.587179	down	8	6	19422799	24783237	0.47	0.523	0.609	Similar to Tonoplast membrane integral protein ZmTIP4-3.
Os01g0232300	AK120694	4406	3.996	3.782	0.946446	down	342	413	19422465	24782830	0.474	0.513	0.614	Similar to Zinc phosphodiesterase ELAC protein 1 (EC 3.1.26.11) (Ribonuclease Z 1) (RNase Z 1) (tRNase Z 1) (tRNA 3 endonuclease 1) (ElaC homolog protein 1). Splice isoform 2.
Os01g0232400	AK101990	2652	36.576	33.442	0.914315	down	1884	2198	19420923	24781045	0.005	8.029	0.011	Similar to VHS1 protein (Fragment).
Os01g0232450	J090071P08	966	15.83	14.787	0.934112	down	297	354	19422510	24782889	0.409	0.682	0.546	Hypothetical protein.
Os01g0232500	AK067926	1702	26.439	27.951	1.05719	up	874	1179	19421933	24782064	0.22	1.502	0.33	Ubiquitin-conjugating enzyme, E2 domain containing protein.
Os01g0232600	Os01g0232600	1068	0.048	0.113	2.35417	up	1	3	19422806	24783240	0.794	0.068	0.89	Conserved hypothetical protein.
Os01g0232700	AK069972	1776	14.611	14.2	0.971871	down	504	625	19422303	24782618	0.655	0.199	0.78	Similar to Histidinol dehydrogenase, chloroplast precursor (EC 1.1.1.23) (HDH). Splice isoform 2.
Os01g0232800	J090038D13	4184	17.191	20.03	1.16514	up	1397	2077	19421410	24781166	0	19.547	0	Hypothetical protein.
Os01g0233000	AK065256	1241	268.092	187.346	0.698812	down	6462	5762	19416345	24777481	0	391.539	0	DREPP plasma membrane polypeptide family protein.
Os01g0233100	Os01g0233100	1905	0.405	0.53	1.30864	up	15	25	19422792	24783218	0.506	0.441	0.645	Cyclin-like domain containing protein.
Os01g0233400	Os01g0233400	507	0	0	-	-	0	0	19422807	24783243	NaN	NaN	NaN	Conserved hypothetical protein.
Os01g0233500	AK063476	2073	1.366	1.363	0.997804	down	55	70	19422752	24783173	0.939	0.006	0.967	Cyclin.
Os01g0233800	AK069983	2064	0.175	0.137	0.782857	down	7	7	19422800	24783236	0.851	0.035	0.927	Similar to Viroid symptom modulation protein.
Os01g0233900	AK100714	1696	5.525	4.687	0.848326	down	182	197	19422625	24783046	0.122	2.39	0.2	Ubiquitin-conjugating enzyme, E2 domain containing protein.
Os01g0234001	J065015I10	407	0	0	-	-	0	0	19422807	24783243	NaN	NaN	NaN	Non-protein coding transcript, putative npRNA.
Os01g0234100	AK106332	1986	1.815	1.3	0.716253	down	70	64	19422737	24783179	0.066	3.39	0.117	Transcriptional factor B3 family protein.
Os01g0234300	Os01g0234300	1866	1.159	0.627	0.540984	down	42	29	19422765	24783214	0.014	6.014	0.029	Similar to Pectin methylesterase 8 (Fragment).
Os01g0234700	AK108936	1020	12.013	8.782	0.731041	down	238	222	19422569	24783021	0.001	10.959	0.002	Harpin-induced 1 domain containing protein.
Os01g0234800	AK103163	1300	4.475	4.78	1.06816	up	113	154	19422694	24783089	0.638	0.221	0.764	Similar to Vesicle transport protein-like.
Os01g0234850	J075012D16	2025	0.025	0	0	down	1	0	19422806	24783243	0.903	0.015	0.944	Ubiquitin domain containing protein.
Os01g0234900	AK120816	1684	31.154	37.69	1.2098	up	1019	1573	19421788	24781670	0	22.514	0	Similar to Ubiquitin ligase SINAT5 (EC 6.3.2.-) (Seven in absentia homolog 5). Splice isoform 2.
Os01g0235100	Os01g0235100	540	2.384	0.448	0.187919	down	25	6	19422782	24783237	0	15.983	0	Conserved hypothetical protein.
Os01g0235200	AK064013	1670	2.806	4.977	1.7737	up	91	206	19422716	24783037	0	21.517	0	Conserved hypothetical protein.
Os01g0235300	AK059862	1028	89.299	71.908	0.80525	down	1783	1832	19421024	24781411	0	42.059	0	SOUL heme-binding protein family protein.
Os01g0235400	AK105595	2173	12.652	15.969	1.26217	up	534	860	19422273	24782383	0	17.914	0	Similar to Importin-alpha re-exporter (Cellular apoptosis susceptibility protein homolog).
Os01g0235500	AK121404	816	0	0	-	-	0	0	19422807	24783243	NaN	NaN	NaN	Conserved hypothetical protein.
Os01g0235700	AK064943	2525	29.383	33.51	1.14046	up	1441	2097	19421366	24781146	0	14.738	0	Similar to BHLH transcription factor (Fragment).
Os01g0235800	AK058731	1783	10.915	12.582	1.15273	up	378	556	19422429	24782687	0.035	4.444	0.066	KH domain containing protein.
Os01g0235900	Os01g0235900	1176	5.166	7.548	1.46109	up	118	220	19422689	24783023	0.001	11.038	0.002	Glutaredoxin domain containing protein.
Os01g0236000	AK065569	1216	5.504	6.404	1.16352	up	130	193	19422677	24783050	0.199	1.649	0.304	Conserved hypothetical protein.
Os01g0236300	AK102521	2537	32.897	35.785	1.08779	up	1621	2250	19421186	24780993	0.01	6.62	0.021	Similar to Auxin response factor 18.
Os01g0236400	AK064408	1442	3.142	2.211	0.703692	down	88	79	19422719	24783164	0.028	4.807	0.055	Conserved hypothetical protein.
Os01g0236700	AK067319	3335	37.9	30.38	0.801583	down	2455	2511	19420352	24780732	0	60.332	0	Plant regulator RWP-RK domain containing protein.
Os01g0236800	Os01g0236800	1764	7.355	7.937	1.07913	up	252	347	19422555	24782896	0.378	0.776	0.512	Similar to Beta-amylase PCT-BMYI (EC 3.2.1.2).
Os01g0237000	AK062426	1012	21.419	88.554	4.13437	up	421	2221	19422386	24781022	0	944.159	0	Protein of unknown function DUF588 family protein.
Os01g0237100	AK060943	1170	0.396	0.483	1.2197	up	9	14	19422798	24783229	0.799	0.065	0.894	Phosphoglycerate mutase domain containing protein.
Os01g0237300	J075144C24	1021	0.05	0	0	down	1	0	19422806	24783243	0.903	0.015	0.944	Hypothetical protein.
Os01g0237366	Os01g0237366	516	0	0	-	-	0	0	19422807	24783243	NaN	NaN	NaN	NmrA-like family protein.
Os01g0237500	AK110682	571	1.984	3.251	1.63861	up	22	46	19422785	24783197	0.068	3.337	0.12	NmrA-like family protein.
Os01g0238200	AK062403	653	15.69	9.331	0.59471	down	199	151	19422608	24783092	0	22.97	0	Conserved hypothetical protein.
Os01g0238400	AK062747	647	0	0	-	-	0	0	19422807	24783243	NaN	NaN	NaN	Conserved hypothetical protein.
Os01g0238500	AK067076	1518	43.448	29.691	0.683369	down	1281	1117	19421526	24782126	0	86.341	0	Similar to Branched-chain-amino-acid aminotransferase-like protein 3, chloroplast precursor.
Os01g0238600	AK073776	852	56.26	55.505	0.98658	down	931	1172	19421876	24782071	0.775	0.082	0.882	Nucleic acid-binding, OB-fold domain containing protein.
Os01g0238700	AK121040	2323	0	0.174	-	up	0	10	19422807	24783233	0.005	7.847	0.011	Oligopeptide transporter OPT superfamily protein.
Os01g0238800	AK062940	576	5.989	4.904	0.818835	down	67	70	19422740	24783173	0.279	1.171	0.403	Conserved hypothetical protein.
Os01g0238900	AK111838	2070	20.022	16.159	0.807062	down	805	829	19422002	24782414	0	18.495	0	Similar to Yarrowia lipolytica chromosome D of strain CLIB99 of Yarrowia lipolytica.
Os01g0239000	AK121019	2376	0.065	0.17	2.61538	up	3	10	19422804	24783233	0.205	1.607	0.311	Similar to Phosphate starvation regulator protein (Regulatory protein of P- starvation acclimation response Psr1).
Os01g0239100	Os01g0239100	1050	15.887	7.878	0.495877	down	324	205	19422483	24783038	0	63.14	0	Heat shock protein DnaJ family protein.
Os01g0239200	AK099799	1602	41.202	45.74	1.11014	up	1282	1816	19421525	24781427	0.004	8.148	0.009	Similar to Phophate translocator (Fragment).
Os01g0239300	AK068349	1219	1.436	0.728	0.506964	down	34	22	19422773	24783221	0.017	5.685	0.035	Conserved hypothetical protein.
Os01g0239700	AK067723	3669	33.959	20.092	0.591655	down	2420	1827	19420387	24781416	0	290.012	0	Similar to Leucine-rich receptor-like protein kinase.
Os01g0240200	Os01g0240200	324	0	0	-	-	0	0	19422807	24783243	NaN	NaN	NaN	Hypothetical protein.
Os01g0240700	Os01g0240700	1263	0	0	-	-	0	0	19422807	24783243	NaN	NaN	NaN	Protein of unknown function DUF1618 domain containing protein.
Os01g0240900	Os01g0240900	171	0	0	-	-	0	0	19422807	24783243	NaN	NaN	NaN	Peptidase C1A, papain family protein.
Os01g0241000	AK119763	1545	6.332	13.241	2.09112	up	190	507	19422617	24782736	0	81.939	0	Conserved hypothetical protein.
Os01g0241100	J065178A13	3348	1.215	1.639	1.34897	up	79	136	19422728	24783107	0.038	4.292	0.072	Hypothetical protein.
Os01g0241400	AK107708	691	0.447	0.876	1.95973	up	6	15	19422801	24783228	0.223	1.487	0.334	Glutaredoxin-like, plant II family protein.
[truncated: 28,511 more rows]
