# Supplementary material for: Massive parallel sequencing of mRNA in identification of unannotated salinity stress-inducible transcripts in rice (Oryza sativa L.)
Source: BMC Genomics. 2010 Dec 2;11:683. doi: 10.1186/1471-2164-11-683 (PMC3016417; doi:10.1186/1471-2164-11-683)
Supplement: Additional file 3 — Table S3. RPKM and ORF predictions of unannotated transcripts. [file 1471-2164-11-683-S3.XLS]

## Sheet: shoot
Table S3. (shoot) RPKM and ORF predictions of unannotated transcripts. Cufflinks ID (Cufflinks_ID); total nucleotide length of each predicted transcript (NT_Length); RPKM without salinity stress (RPKM_0) or with salinity stress (RPKM_1); calculated ratio of RPKM (rpkm_1/rpkm_0; Ratio); upregulation or downregulation (Exp_Change); number of mapped reads of the gene without salinity stress (ReadCou…
Cufflinks_ID	NT_Length	RPKM_0	RPKM_1	Ratio	Exp_Change	ReadCount_0_Exon	ReadCount_1_Exon	ReadCount_0_other	ReadCount_1_other	P_value	G_value	FDR	ORF_type	AA_Length	Protein_ID	E_value	Score	Description
Shoot_CUFF.213566.0	1650	12502.8	11378.9	0.910103	down	530005	447302	18892802	24335941	0	2200.65	0	longestORF	112	-	-	-	-
Shoot_CUFF.362227.0	337	4399.52	3624.85	0.82392	down	38091	29103	19384716	24754140	0	623.944	0	longestORF	52	-	-	-	-
Shoot_CUFF.36800.0	1898	6.685	23.552	3.52311	up	326	1065	19422481	24782178	0	470.043	0	longestORF	119	-	-	-	-
Shoot_CUFF.118514.0	5229	1.087	5.667	5.21343	up	146	706	19422661	24782537	0	442.45	0	longestORF	103	-	-	-	-
Shoot_CUFF.322833.0	526	5944.72	5344.28	0.898996	down	80335	66972	19342472	24716271	0	416.346	0	longestORF	37	-	-	-	-
Shoot_CUFF.81865.0	2068	17.504	37.286	2.13014	up	930	1837	19421877	24781406	0	374.514	0	blastx	591	ref|NP_566729.1|	0	661	alcohol oxidase-related [Arabidopsis thaliana]
Shoot_CUFF.428276.0	486	309.066	215.139	0.696094	down	3859	2491	19418948	24780752	0	202.513	0	longestORF	111	-	-	-	-
Shoot_CUFF.36797.0	971	2.445	13.444	5.49857	up	61	311	19422746	24782932	0	201.417	0	longestORF	65	-	-	-	-
Shoot_CUFF.74966.0	3513	3.213	8.185	2.54746	up	290	685	19422517	24782558	0	194.981	0	longestORF	86	-	-	-	-
Shoot_CUFF.341696.0	1027	3.752	14.182	3.77985	up	99	347	19422708	24782896	0	164.09	0	longestORF	120	-	-	-	-
Shoot_CUFF.342146.0	1455	6.447	15.953	2.47448	up	241	553	19422566	24782690	0	149.737	0	longestORF	222	-	-	-	-
Shoot_CUFF.362230.0	335	5190.43	4781.3	0.921176	down	44672	38160	19378135	24745083	0	139.143	0	longestORF	48	-	-	-	-
Shoot_CUFF.452373.0	1576	13.114	22.825	1.74051	up	531	857	19422276	24782386	0	103.311	0	longestORF	69	-	-	-	-
Shoot_CUFF.274065.0	591	76.662	47.869	0.624416	down	1164	674	19421643	24782569	0	97.4	0	blastx	177	ref|NP_849444.1|	7e-36	150	ACD1-LIKE (ACD1-LIKE); 2 iron, 2 sulfur cluster binding / electron carrier/ oxidoreductase [Arabidopsis thaliana]
Shoot_CUFF.147640.0	2450	20.987	13.689	0.652261	down	1321	799	19421486	24782444	0	93.068	0	longestORF	277	-	-	-	-
Shoot_CUFF.110850.0	2296	11.867	6.618	0.557681	down	700	362	19422107	24782881	0	84.895	0	blastx	675	ref|NP_177929.1|	0	719	glycosyl hydrolase family 3 protein [Arabidopsis thaliana]
Shoot_CUFF.225780.0	1296	161.821	134.084	0.828595	down	5388	4140	19417419	24779103	0	83.156	0	blastx	226	ref|NP_566650.1|	1e-51	204	unknown protein [Arabidopsis thaliana]
Shoot_CUFF.273141.0	347	3.029	15.483	5.11159	up	27	128	19422780	24783115	0	77.73	0	longestORF	109	-	-	-	-
Shoot_CUFF.412369.0	652	4.119	13.004	3.15708	up	69	202	19422738	24783041	0	77.461	0	blastx	145	ref|NP_173345.2|	7e-35	147	inter-alpha-trypsin inhibitor heavy chain-related [Arabidopsis thaliana]
Shoot_CUFF.76403.0	1556	9.506	4.37	0.45971	down	380	162	19422427	24783081	0	73.763	0	longestORF	406	-	-	-	-
Shoot_CUFF.290963.0	1732	10.27	16.988	1.65414	up	457	701	19422350	24782542	0	71.358	0	longestORF	175	-	-	-	-
Shoot_CUFF.436239.0	1376	2.744	7.23	2.63484	up	97	237	19422710	24783006	0	70.609	0	blastx	320	sp|Q8GU89|PDR4_ORYSJ	1e-115	417	Pleiotropic drug resistance protein 4 OS=Oryza sativa subsp. japonica GN=PDR4 PE=2 SV=1
Shoot_CUFF.455064.0	1217	27.697	17.59	0.635087	down	866	510	19421941	24782733	0	67.806	0	longestORF	253	-	-	-	-
Shoot_CUFF.452410.0	7062	6.454	8.868	1.37403	up	1171	1492	19421636	24781751	0	66.485	0	longestORF	2309	-	-	-	-
Shoot_CUFF.243603.0	1099	9.279	3.705	0.399289	down	262	97	19422545	24783146	0	65.907	0	longestORF	70	-	-	-	-
Shoot_CUFF.412372.0	372	3.871	14.33	3.70189	up	37	127	19422770	24783116	0	57.952	0	blastx	122	ref|NP_173345.2|	6e-29	126	inter-alpha-trypsin inhibitor heavy chain-related [Arabidopsis thaliana]
Shoot_CUFF.314875.0	596	9.208	19.649	2.13391	up	141	279	19422666	24782964	0	56.452	0	longestORF	163	-	-	-	-
Shoot_CUFF.218709.0	783	126.116	100.406	0.79614	down	2537	1873	19420270	24781370	0	56.308	0	blastx	260	ref|NP_188548.2|	1e-118	426	ATPREP1 (PRESEQUENCE PROTEASE 1); metalloendopeptidase [Arabidopsis thaliana]
Shoot_CUFF.148369.0	945	16.846	8.972	0.532589	down	409	202	19422398	24783041	0	56.159	0	longestORF	53	-	-	-	-
Shoot_CUFF.218697.0	911	109.379	87.68	0.801616	down	2560	1903	19420247	24781340	0	53.631	0	blastx	256	ref|NP_188548.2|	6e-83	308	ATPREP1 (PRESEQUENCE PROTEASE 1); metalloendopeptidase [Arabidopsis thaliana]
Shoot_CUFF.273138.0	308	0.885	8.586	9.70169	up	7	63	19422800	24783180	0	53.62	0	blastx	102	sp|P42390|TRPA_MAIZE	2e-36	151	Indole-3-glycerol phosphate lyase, chloroplastic OS=Zea mays GN=BX1 PE=1 SV=2
Shoot_CUFF.425612.0	1369	18.481	26.92	1.45663	up	650	878	19422157	24782365	0	53.153	0	blastx	292	ref|NP_194433.1|	3e-65	250	small conjugating protein ligase [Arabidopsis thaliana]
Shoot_CUFF.198396.0	1139	26.484	17.505	0.660965	down	775	475	19422032	24782768	0	51.438	0	blastx	234	ref|NP_197180.1|	2e-23	110	DOT2 (DEFECTIVELY ORGANIZED TRIBUTARIES 2) [Arabidopsis thaliana]
Shoot_CUFF.299532.0	427	68.367	45.12	0.659968	down	750	459	19422057	24782784	0	50.084	0	blastx	142	ref|NP_181777.2|	3e-57	220	copper amine oxidase, putative [Arabidopsis thaliana]
Shoot_CUFF.455481.0	267	2.916	13.834	4.74417	up	20	88	19422787	24783155	0	49.963	0	longestORF	52	-	-	-	-
Shoot_CUFF.275259.0	1636	5.853	2.643	0.451563	down	246	103	19422561	24783140	0	49.269	0	longestORF	245	-	-	-	-
Shoot_CUFF.174710.0	752	79.659	61.008	0.765864	down	1539	1093	19421268	24782150	0	45.771	0	longestORF	224	-	-	-	-
Shoot_CUFF.452226.0	2477	2.263	4.491	1.98453	up	144	265	19422663	24782978	0	45.368	0	longestORF	122	-	-	-	-
Shoot_CUFF.49017.0	650	44.253	29.899	0.675638	down	739	463	19422068	24782780	0	44.438	0	longestORF	142	-	-	-	-
Shoot_CUFF.236680.0	611	57.079	40.188	0.704077	down	896	585	19421911	24782658	0	44.089	0	longestORF	125	-	-	-	-
Shoot_CUFF.197831.0	724	31.074	20.002	0.643689	down	578	345	19422229	24782898	0	42.753	0	longestORF	144	-	-	-	-
Shoot_CUFF.273129.0	146	1.333	13.8	10.3526	up	5	48	19422802	24783195	0	41.389	0	blastx	48	sp|P42390|TRPA_MAIZE	9e-12	69.7	Indole-3-glycerol phosphate lyase, chloroplastic OS=Zea mays GN=BX1 PE=1 SV=2
Shoot_CUFF.66032.0	1083	30.801	21.937	0.712217	down	857	566	19421950	24782677	0	39.661	0	longestORF	173	-	-	-	-
Shoot_CUFF.285276.0	1798	5.542	9.128	1.64706	up	256	391	19422551	24782852	0	38.987	0	longestORF	94	-	-	-	-
Shoot_CUFF.365990.0	906	0.644	3.104	4.81988	up	15	67	19422792	24783176	0	38.133	0	longestORF	84	-	-	-	-
Shoot_CUFF.145951.0	1033	14.281	21.414	1.49947	up	379	527	19422428	24782716	0	36.339	0	-	-	-	-	-	-
Shoot_CUFF.148600.0	331	6.703	1.014	0.151276	down	57	8	19422750	24783235	0	36.16	0	longestORF	85	-	-	-	-
Shoot_CUFF.425639.0	653	51.024	36.96	0.724365	down	856	575	19421951	24782668	0	36.052	0	longestORF	207	-	-	-	-
Shoot_CUFF.3630.0	1863	1.692	3.74	2.2104	up	81	166	19422726	24783077	0	35.834	0	longestORF	262	-	-	-	-
Shoot_CUFF.452352.0	699	3.118	7.806	2.50353	up	56	130	19422751	24783113	0	35.209	0	longestORF	117	-	-	-	-
Shoot_CUFF.227167.0	648	9.911	17.684	1.78428	up	165	273	19422642	24782970	0	35.103	0	longestORF	114	-	-	-	-
Shoot_CUFF.149221.0	599	0.975	4.485	4.6	up	15	64	19422792	24783179	0	35.027	0	longestORF	75	-	-	-	-
Shoot_CUFF.315289.0	6047	4.319	5.845	1.35332	up	671	842	19422136	24782401	0	34.123	0	blastx	2006	ref|NP_197702.1|	0	2281	zinc finger (C3HC4-type RING finger) family protein [Arabidopsis thaliana]
Shoot_CUFF.386107.0	739	160.329	136.828	0.85342	down	3044	2409	19419763	24780834	0	33.805	0	blastx	224	sp|Q5Z5A8|P2SAF_ORYSJ	1e-126	451	Photosystem II stability/assembly factor HCF136, chloroplastic OS=Oryza sativa subsp. japonica GN=HCF136 PE=3 SV=1
Shoot_CUFF.210019.0	613	13.652	22.254	1.63009	up	215	325	19422592	24782918	0	31.147	0	blastx	183	sp|Q6H3Z3|YSL15_ORYSJ	2e-99	362	Iron-phytosiderophore transporter YSL15 OS=Oryza sativa subsp. japonica GN=YSL15 PE=2 SV=1
Shoot_CUFF.452355.0	575	2.369	6.789	2.86577	up	35	93	19422772	24783150	0	30.779	0	longestORF	102	-	-	-	-
Shoot_CUFF.52529.0	753	57.687	44.65	0.774005	down	1116	801	19421691	24782442	0	30.701	0	longestORF	154	-	-	-	-
Shoot_CUFF.219249.0	4068	11.53	9.018	0.782134	down	1205	874	19421602	24782369	0	30.663	0	longestORF	603	-	-	-	-
Shoot_CUFF.40335.0	742	4.459	1.358	0.304553	down	85	24	19422722	24783219	0	30.566	0	longestORF	223	-	-	-	-
Shoot_CUFF.89531.0	1183	10.364	6.245	0.602567	down	315	176	19422492	24783067	0	29.6	0	longestORF	185	-	-	-	-
Shoot_CUFF.332562.0	1445	9.589	6.042	0.630097	down	356	208	19422451	24783035	0	28.471	0	longestORF	176	-	-	-	-
Shoot_CUFF.37901.0	1112	1.295	3.51	2.71042	up	37	93	19422770	24783150	0	28.354	0	longestORF	295	-	-	-	-
Shoot_CUFF.320108.0	529	40.469	28.247	0.697991	down	550	356	19422257	24782887	0	28.157	0	blastx	176	ref|NP_182223.1|	4e-75	281	ABCB4 (ATP BINDING CASSETTE SUBFAMILY B4); ATPase, coupled to transmembrane movement of substances / xenobiotic-transporting ATPase [Arabidopsis thaliana]
Shoot_CUFF.365993.0	692	0.281	2.244	7.98577	up	5	37	19422802	24783206	0	28.015	0	longestORF	67	-	-	-	-
Shoot_CUFF.27843.0	1432	53.112	44.378	0.835555	down	1954	1514	19420853	24781729	0	27.533	0	blastx	441	ref|NP_564338.1|	1e-177	622	CARB (CARBAMOYL PHOSPHATE SYNTHETASE B); ATP binding / carbamoyl-phosphate synthase/ catalytic [Arabidopsis thaliana]
Shoot_CUFF.418032.0	2980	7.484	5.296	0.707643	down	573	376	19422234	24782867	0	27.335	0	longestORF	694	-	-	-	-
Shoot_CUFF.57593.0	2181	3.105	5.119	1.64863	up	174	266	19422633	24782977	0	26.45	0	longestORF	86	-	-	-	-
Shoot_CUFF.90935.0	1715	11.166	7.734	0.692638	down	492	316	19422315	24782927	0	26.15	0	longestORF	113	-	-	-	-
Shoot_CUFF.153571.0	829	5.54	2.38	0.429603	down	118	47	19422689	24783196	0	25.612	0	longestORF	105	-	-	-	-
Shoot_CUFF.21519.0	402	3.97	0.626	0.157683	down	41	6	19422766	24783237	0	24.882	0	blastx	92	ref|NP_180239.1|	2e-23	108	BAS1 (PHYB ACTIVATION TAGGED SUPPRESSOR 1); oxygen binding / steroid hydroxylase [Arabidopsis thaliana]
Shoot_CUFF.203531.0	473	2.962	7.72	2.60635	up	36	87	19422771	24783156	0	24.873	0	longestORF	84	-	-	-	-
Shoot_CUFF.150658.0	750	18.58	12.2	0.65662	down	358	218	19422449	24783025	0	24.209	0	longestORF	137	-	-	-	-
Shoot_CUFF.83558.0	776	33.005	24.449	0.740767	down	658	452	19422149	24782791	0	24.19	0	longestORF	176	-	-	-	-
Shoot_CUFF.379980.0	692	2.137	5.398	2.52597	up	38	89	19422769	24783154	0	24.182	0	blastx	118	ref|NP_194814.2|	6e-17	88.6	HHP2 (HEPTAHELICAL TRANSMEMBRANE PROTEIN2); receptor [Arabidopsis thaliana]
Shoot_CUFF.452407.0	5242	10.373	12.435	1.19879	up	1397	1553	19421410	24781690	0	24.043	0	blastx	1747	ref|NP_186875.2|	0	2488	BIG (BIG); binding / ubiquitin-protein ligase/ zinc ion binding [Arabidopsis thaliana]
Shoot_CUFF.337449.0	1424	6.314	3.685	0.583624	down	231	125	19422576	24783118	0	24.019	0	longestORF	215	-	-	-	-
Shoot_CUFF.40392.0	1243	2.349	4.694	1.9983	up	75	139	19422732	24783104	0	23.883	0	longestORF	77	-	-	-	-
Shoot_CUFF.254227.0	927	19.357	26.262	1.35672	up	461	580	19422346	24782663	0	23.79	0	blastx	96	ref|NP_001078567.1|	1e-31	138	MSL2 (MscS-LIKE 2); ion channel [Arabidopsis thaliana]
Shoot_CUFF.118511.0	248	0.314	4.401	14.0159	up	2	26	19422805	24783217	0	23.742	0	longestORF	72	-	-	-	-
Shoot_CUFF.251239.0	1405	10.721	14.908	1.39054	up	387	499	19422420	24782744	0	23.58	0	longestORF	439	-	-	-	-
Shoot_CUFF.17309.0	625	31.948	22.834	0.714724	down	513	340	19422294	24782903	0	23.157	0	longestORF	128	-	-	-	-
Shoot_CUFF.399782.0	324	54.06	37.699	0.697355	down	450	291	19422357	24782952	0	23.083	0	longestORF	58	-	-	-	-
Shoot_CUFF.379152.0	516	14.559	8.135	0.558761	down	193	100	19422614	24783143	0	22.857	0	longestORF	172	-	-	-	-
Shoot_CUFF.474277.0	1955	0.398	0	0	down	20	0	19422787	24783243	0	21.644	0	blastx	72	sp|P12151|RR16_ORYSJ	9e-33	143	30S ribosomal protein S16, chloroplastic OS=Oryza sativa subsp. japonica GN=rps16 PE=3 SV=2
Shoot_CUFF.298912.0	608	5.89	10.77	1.82852	up	92	156	19422715	24783087	0	21.287	0	longestORF	122	-	-	-	-
Shoot_CUFF.97493.0	1617	8.064	5.373	0.666295	down	335	207	19422472	24783036	0	21.226	0	longestORF	410	-	-	-	-
Shoot_CUFF.325339.0	1324	1.999	3.963	1.98249	up	68	125	19422739	24783118	0	20.985	0	longestORF	345	-	-	-	-
Shoot_CUFF.56732.0	757	9.307	14.472	1.55496	up	181	261	19422626	24782982	0	20.786	0	blastx	204	ref|NP_187192.1|	4e-19	95.9	unknown protein [Arabidopsis thaliana]
Shoot_CUFF.35308.0	2760	6.812	4.912	0.72108	down	483	323	19422324	24782920	0	20.723	0	longestORF	524	-	-	-	-
Shoot_CUFF.399821.0	994	31.992	25.041	0.782727	down	817	593	19421990	24782650	0	20.598	0	blastx	249	ref|NP_171639.3|	8e-75	247	tetratricopeptide repeat (TPR)-containing protein [Arabidopsis thaliana]
Shoot_CUFF.293020.0	829	5.728	2.785	0.486208	down	122	55	19422685	24783188	0	20.487	0	longestORF	79	-	-	-	-
Shoot_CUFF.404303.0	1252	7.679	4.794	0.6243	down	247	143	19422560	24783100	0	20.311	0	longestORF	183	-	-	-	-
Shoot_CUFF.355005.0	3916	3.409	4.716	1.3834	up	343	440	19422464	24782803	0	20.158	0	blastx	1085	ref|NP_191473.2|	0	1113	ATMRP14; ATPase, coupled to transmembrane movement of substances [Arabidopsis thaliana]
Shoot_CUFF.100964.0	5735	7.208	5.841	0.81035	down	1062	798	19421745	24782445	0	20.116	0	blastx	1894	ref|NP_177870.2|	0	2031	binding [Arabidopsis thaliana]
Shoot_CUFF.204476.0	681	46.411	57.445	1.23775	up	812	932	19421995	24782311	0	19.588	0	longestORF	157	-	-	-	-
Shoot_CUFF.320111.0	1177	25.1	19.614	0.781434	down	759	550	19422048	24782693	0	19.36	0	blastx	382	ref|NP_182223.1|	1e-127	456	ABCB4 (ATP BINDING CASSETTE SUBFAMILY B4); ATPase, coupled to transmembrane movement of substances / xenobiotic-transporting ATPase [Arabidopsis thaliana]
Shoot_CUFF.294018.0	326	13.014	22.275	1.71162	up	109	173	19422698	24783070	0	19.349	0	longestORF	108	-	-	-	-
Shoot_CUFF.254224.0	2448	5.438	7.476	1.37477	up	342	436	19422465	24782807	0	19.268	0	blastx	67	ref|NP_001078567.1|	5e-06	54.7	MSL2 (MscS-LIKE 2); ion channel [Arabidopsis thaliana]
Shoot_CUFF.403499.0	1021	6.519	3.7	0.567572	down	171	90	19422636	24783153	0	19.255	0	longestORF	317	-	-	-	-
Shoot_CUFF.363065.0	813	29.875	22.768	0.762109	down	624	441	19422183	24782802	0	19.039	0	longestORF	66	-	-	-	-
Shoot_CUFF.108002.0	941	6.453	3.568	0.552921	down	156	80	19422651	24783163	0	18.93	0	longestORF	58	-	-	-	-
Shoot_CUFF.59914.0	139	28.003	48.618	1.73617	up	100	161	19422707	24783082	0	18.816	0	blastx	46	sp|Q0JFN7|RH58_ORYSJ	1e-13	76.3	DEAD-box ATP-dependent RNA helicase 58, chloroplastic OS=Oryza sativa subsp. japonica GN=Os01g0970600 PE=2 SV=2
Shoot_CUFF.4153.0	1093	7.977	4.954	0.621035	down	224	129	19422583	24783114	0	18.745	0	blastx	364	sp|A2ZP58|ARP5_ORYSJ	0	721	Actin-related protein 5 OS=Oryza sativa subsp. japonica GN=ARP5 PE=3 SV=2
Shoot_CUFF.465971.0	2063	7.075	4.964	0.701625	down	375	244	19422432	24782999	0	18.578	0	longestORF	586	-	-	-	-
Shoot_CUFF.389528.0	1357	18.931	14.631	0.772859	down	660	473	19422147	24782770	0	18.252	0	longestORF	342	-	-	-	-
Shoot_CUFF.90746.0	284	1.233	5.321	4.31549	up	9	36	19422798	24783207	0	18.021	0	longestORF	37	-	-	-	-
Shoot_CUFF.264251.0	671	21.695	15.326	0.70643	down	374	245	19422433	24782998	0	17.883	0	blastx	223	ref|NP_197549.3|	1e-78	293	XIK; motor/ protein binding [Arabidopsis thaliana]
Shoot_CUFF.10249.0	2896	18.682	21.857	1.16995	up	1390	1508	19421417	24781735	0	17.678	0	longestORF	923	-	-	-	-
Shoot_CUFF.424429.0	1766	6.524	9.032	1.38443	up	296	380	19422511	24782863	0	17.442	0	longestORF	271	-	-	-	-
Shoot_CUFF.368447.0	326	1.552	5.408	3.48454	up	13	42	19422794	24783201	0	17.136	0	-	-	-	-	-	-
Shoot_CUFF.169610.0	1309	5.144	3.046	0.592146	down	173	95	19422634	24783148	0	17.009	0	longestORF	109	-	-	-	-
Shoot_CUFF.306621.0	463	2.438	5.983	2.45406	up	29	66	19422778	24783177	0	16.841	0	longestORF	90	-	-	-	-
Shoot_CUFF.102917.0	3485	8.79	7.022	0.798862	down	787	583	19422020	24782660	0	16.823	0	longestORF	712	-	-	-	-
Shoot_CUFF.282536.0	712	11.972	7.605	0.635232	down	219	129	19422588	24783114	0	16.796	0	longestORF	87	-	-	-	-
Shoot_CUFF.166122.0	455	2.395	0.369	0.154071	down	28	4	19422779	24783239	0	16.681	0	blastx	62	sp|Q2QNC3|MT4C_ORYSJ	2e-20	98.6	Metallothionein-like protein 4C OS=Oryza sativa subsp. japonica GN=MT4C PE=2 SV=1
Shoot_CUFF.59918.0	580	45.098	55.941	1.24043	up	672	773	19422135	24782470	0	16.528	0	blastx	89	sp|Q0JFN7|RH58_ORYSJ	6e-42	171	DEAD-box ATP-dependent RNA helicase 58, chloroplastic OS=Oryza sativa subsp. japonica GN=Os01g0970600 PE=2 SV=2
Shoot_CUFF.377841.0	4400	4.52	3.434	0.759735	down	511	360	19422296	24782883	0	15.883	0	longestORF	1270	-	-	-	-
Shoot_CUFF.97209.0	1113	6.854	9.994	1.45813	up	196	265	19422611	24782978	0	15.854	0	longestORF	88	-	-	-	-
Shoot_CUFF.272375.0	1126	18.425	14.091	0.764776	down	533	378	19422274	24782865	0	15.835	0	longestORF	149	-	-	-	-
Shoot_CUFF.198830.0	692	23.399	17.226	0.736185	down	416	284	19422391	24782959	0	15.773	0	longestORF	140	-	-	-	-
Shoot_CUFF.192986.0	917	9.635	13.686	1.42045	up	227	299	19422580	24782944	0	15.719	0	blastx	244	ref|NP_172851.1|	1e-66	254	GN (GNOM); GTP:GDP antiporter/ protein homodimerization [Arabidopsis thaliana]
Shoot_CUFF.300989.0	1260	4.078	2.265	0.555419	down	132	68	19422675	24783175	0	15.718	0	longestORF	220	-	-	-	-
Shoot_CUFF.297598.0	494	12.607	7.477	0.593083	down	160	88	19422647	24783155	0	15.61	0	longestORF	100	-	-	-	-
Shoot_CUFF.182266.0	1775	5.153	7.26	1.40889	up	235	307	19422572	24782936	0	15.456	0	blastx	546	ref|NP_195533.1|	1e-155	551	guanine nucleotide exchange family protein [Arabidopsis thaliana]
Shoot_CUFF.360878.0	1261	9.353	6.524	0.69753	down	303	196	19422504	24783047	0	15.402	0	longestORF	366	-	-	-	-
Shoot_CUFF.377099.0	1446	3.876	2.235	0.576625	down	144	77	19422663	24783166	0	15.349	0	longestORF	129	-	-	-	-
Shoot_CUFF.227107.0	874	8.729	5.523	0.632719	down	196	115	19422611	24783128	0	15.218	0	longestORF	66	-	-	-	-
Shoot_CUFF.73151.0	439	40.874	30.787	0.753217	down	461	322	19422346	24782921	0	15.151	0	blastx	146	ref|NP_174849.2|	4e-66	250	ACC1 (ACETYL-COENZYME A CARBOXYLASE 1); acetyl-CoA carboxylase [Arabidopsis thaliana]
Shoot_CUFF.423631.0	763	4.642	2.255	0.485782	down	91	41	19422716	24783202	0	15.123	0	longestORF	66	-	-	-	-
Shoot_CUFF.386101.0	802	129.778	116.083	0.894474	down	2674	2218	19420133	24781025	0	15.011	0	blastx	54	sp|Q5Z5A8|P2SAF_ORYSJ	3e-79	95.5	Photosystem II stability/assembly factor HCF136, chloroplastic OS=Oryza sativa subsp. japonica GN=HCF136 PE=3 SV=1
Shoot_CUFF.447486.0	344	11.428	18.791	1.64429	up	101	154	19422706	24783089	0	14.965	0	longestORF	32	-	-	-	-
Shoot_CUFF.424357.0	2710	10.945	8.844	0.80804	down	762	571	19422045	24782672	0	14.735	0	longestORF	655	-	-	-	-
Shoot_CUFF.213851.0	834	8.074	11.878	1.47114	up	173	236	19422634	24783007	0	14.695	0	blastx	114	sp|O82702|VATG1_TOBAC	5e-22	105	V-type proton ATPase subunit G 1 OS=Nicotiana tabacum GN=VATG1 PE=3 SV=1
Shoot_CUFF.251671.0	4885	29.043	26.448	0.91065	down	3645	3078	19419162	24780165	0	14.569	0	longestORF	1533	-	-	-	-
Shoot_CUFF.368435.0	607	1.347	3.527	2.61841	up	21	51	19422786	24783192	0	14.31	0	longestORF	69	-	-	-	-
Shoot_CUFF.157592.0	1536	21.362	17.517	0.820007	down	843	641	19421964	24782602	0	14.254	0	blastx	365	sp|P47917|ZRP4_MAIZE	1e-124	448	O-methyltransferase ZRP4 OS=Zea mays GN=ZRP4 PE=2 SV=1
Shoot_CUFF.428393.0	872	19.64	14.826	0.754888	down	440	308	19422367	24782935	0	14.241	0	longestORF	174	-	-	-	-
Shoot_CUFF.452223.0	731	3.088	5.742	1.85946	up	58	100	19422749	24783143	0	14.081	0	longestORF	83	-	-	-	-
Shoot_CUFF.149116.0	638	16.655	11.579	0.695227	down	273	176	19422534	24783067	0	14.08	0	longestORF	106	-	-	-	-
Shoot_CUFF.339204.0	1623	16.308	19.862	1.21793	up	680	768	19422127	24782475	0	13.856	0	blastx	136	ref|NP_191117.1|	1e-54	215	regulator of chromosome condensation (RCC1) family protein [Arabidopsis thaliana]
Shoot_CUFF.56853.0	269	22.139	13.419	0.606125	down	153	86	19422654	24783157	0	13.825	0	blastx	89	ref|NP_192229.3|	2e-39	161	catalytic [Arabidopsis thaliana]
Shoot_CUFF.331129.0	636	4.468	2.046	0.457923	down	73	31	19422734	24783212	0	13.665	0	longestORF	97	-	-	-	-
Shoot_CUFF.212654.0	214	1.091	5.1	4.67461	up	6	26	19422801	24783217	0	13.54	0	-	-	-	-	-	-
Shoot_CUFF.34747.0	1454	12.395	9.498	0.766277	down	463	329	19422344	24782914	0	13.533	0	longestORF	182	-	-	-	-
Shoot_CUFF.111914.0	843	3.14	1.394	0.443949	down	68	28	19422739	24783215	0	13.505	0	longestORF	193	-	-	-	-
Shoot_CUFF.217277.0	771	17.013	12.413	0.729619	down	337	228	19422470	24783015	0	13.427	0	blastx	202	ref|NP_568577.1|	2e-47	190	DegP9 (DegP protease 9); catalytic/ protein binding / serine-type endopeptidase/ serine-type peptidase [Arabidopsis thaliana]
Shoot_CUFF.182260.0	1427	5.892	8.207	1.39291	up	216	279	19422591	24782964	0	13.169	0	blastx	475	ref|NP_195533.1|	0	692	guanine nucleotide exchange family protein [Arabidopsis thaliana]
Shoot_CUFF.308689.0	415	1.313	3.945	3.00457	up	14	39	19422793	24783204	0	13.16	0	longestORF	43	-	-	-	-
Shoot_CUFF.62324.0	2495	10.686	12.937	1.21065	up	685	769	19422122	24782474	0	13.073	0	longestORF	446	-	-	-	-
Shoot_CUFF.400763.0	1072	11.728	8.536	0.727831	down	323	218	19422484	24783025	0	13.04	0	longestORF	156	-	-	-	-
Shoot_CUFF.408787.0	1794	18.485	21.946	1.18723	up	852	938	19421955	24782305	0	12.999	0	blastx	598	ref|NP_189916.4|	0	904	ATMIN7 (ARABIDOPSIS THALIANA HOPM INTERACTOR 7); guanyl-nucleotide exchange factor/ protein binding [Arabidopsis thaliana]
Shoot_CUFF.2292.0	715	21.503	16.203	0.753523	down	395	276	19422412	24782967	0	12.911	0	blastx	178	ref|NP_192344.1|	3e-47	176	EMB2369 (EMBRYO DEFECTIVE 2369); ATP binding / aminoacyl-tRNA ligase/ leucine-tRNA ligase/ nucleotide binding [Arabidopsis thaliana]
Shoot_CUFF.324075.0	1039	5.02	2.989	0.595418	down	134	74	19422673	24783169	0	12.812	0	longestORF	284	-	-	-	-
Shoot_CUFF.428849.0	748	8.95	5.724	0.639553	down	172	102	19422635	24783141	0	12.748	0	longestORF	117	-	-	-	-
Shoot_CUFF.322710.0	364	9.41	4.843	0.514665	down	88	42	19422719	24783201	0	12.694	0	longestORF	53	-	-	-	-
Shoot_CUFF.310004.0	204	8.586	16.666	1.94107	up	45	81	19422762	24783162	0	12.672	0	longestORF	68	-	-	-	-
Shoot_CUFF.55370.0	621	38.986	31.362	0.804443	down	622	464	19422185	24782779	0	12.476	0	blastx	178	ref|NP_189354.2|	2e-35	149	unknown protein [Arabidopsis thaliana]
Shoot_CUFF.58935.0	316	4.065	8.634	2.12399	up	33	65	19422774	24783178	0	12.455	0	longestORF	92	-	-	-	-
Shoot_CUFF.148063.0	2128	4.756	3.353	0.705004	down	260	170	19422547	24783073	0	12.451	0	longestORF	683	-	-	-	-
Shoot_CUFF.285279.0	312	1.497	4.709	3.14562	up	12	35	19422795	24783208	0	12.438	0	longestORF	43	-	-	-	-
Shoot_CUFF.373628.0	702	4.325	2.153	0.497803	down	78	36	19422729	24783207	0	12.15	0	longestORF	130	-	-	-	-
Shoot_CUFF.329389.0	198	15.923	26.287	1.65088	up	81	124	19422726	24783119	0	12.127	0	blastx	65	ref|NP_174849.2|	3e-26	117	ACC1 (ACETYL-COENZYME A CARBOXYLASE 1); acetyl-CoA carboxylase [Arabidopsis thaliana]
Shoot_CUFF.58125.0	282	42.374	30.96	0.730637	down	307	208	19422500	24783035	0.001	12.101	0.004	blastx	75	ref|NP_567760.4|	2e-21	101	pyridoxal phosphate binding [Arabidopsis thaliana]
Shoot_CUFF.318740.0	1917	42.111	37.617	0.893282	down	2074	1718	19420733	24781525	0.001	11.894	0.004	blastx	467	ref|NP_172246.3|	0	638	calcium-transporting ATPase [Arabidopsis thaliana]
Shoot_CUFF.358690.0	826	37.745	31.354	0.83068	down	801	617	19422006	24782626	0.001	11.893	0.004	blastx	256	ref|NP_192575.2|	4e-67	255	GTA2 (GLOBAL TRANSCRIPTION FACTOR GROUP A2); structural constituent of ribosome / transcription elongation regulator/ transcription factor [Arabidopsis thaliana]
Shoot_CUFF.359384.0	280	35.865	25.484	0.710553	down	258	170	19422549	24783073	0.001	11.853	0.004	blastx	91	ref|NP_201349.2|	7e-17	86.7	kinesin motor protein-related [Arabidopsis thaliana]
Shoot_CUFF.130816.0	3318	12.67	10.816	0.85367	down	1080	855	19421727	24782388	0.001	11.841	0.004	longestORF	990	-	-	-	-
Shoot_CUFF.161110.0	200	4.865	1.049	0.215622	down	25	5	19422782	24783238	0.001	11.613	0.004	longestORF	66	-	-	-	-
Shoot_CUFF.68330.0	524	18.05	12.736	0.705596	down	243	159	19422564	24783084	0.001	11.57	0.004	longestORF	151	-	-	-	-
Shoot_CUFF.246843.0	1025	6.342	9.009	1.42053	up	167	220	19422640	24783023	0.001	11.483	0.004	longestORF	158	-	-	-	-
Shoot_CUFF.297094.0	524	5.794	9.532	1.64515	up	78	119	19422729	24783124	0.001	11.477	0.004	blastx	135	sp|Q7XV13|LOX5_ORYSJ	6e-56	217	Putative lipoxygenase 5 OS=Oryza sativa subsp. japonica GN=Os04g0447100 PE=3 SV=2
Shoot_CUFF.257293.0	456	16.389	11.046	0.673989	down	192	120	19422615	24783123	0.001	11.386	0.004	blastx	93	ref|NP_001154616.1|	7e-13	73.6	unknown protein [Arabidopsis thaliana]
Shoot_CUFF.346101.0	1221	4.559	6.635	1.45536	up	143	193	19422664	24783050	0.001	11.347	0.004	longestORF	129	-	-	-	-
Shoot_CUFF.42330.0	1413	6.418	4.515	0.70349	down	233	152	19422574	24783091	0.001	11.257	0.004	longestORF	193	-	-	-	-
Shoot_CUFF.442461.0	1357	3.643	2.227	0.611309	down	127	72	19422680	24783171	0.001	11.047	0.004	longestORF	157	-	-	-	-
Shoot_CUFF.284538.0	710	19.352	24.652	1.27387	up	353	417	19422454	24782826	0.001	11.01	0.004	blastx	74	ref|NP_849736.1|	5e-22	105	dehydration-responsive protein, putative [Arabidopsis thaliana]
Shoot_CUFF.213444.0	2253	13.717	11.476	0.836626	down	794	616	19422013	24782627	0.001	10.929	0.004	longestORF	138	-	-	-	-
Shoot_CUFF.185601.0	621	3.886	1.825	0.469635	down	62	27	19422745	24783216	0.001	10.886	0.004	longestORF	124	-	-	-	-
Shoot_CUFF.54665.0	492	5.617	2.815	0.501157	down	71	33	19422736	24783210	0.001	10.812	0.004	longestORF	109	-	-	-	-
Shoot_CUFF.69524.0	712	4.92	2.712	0.55122	down	90	46	19422717	24783197	0.001	10.781	0.004	longestORF	92	-	-	-	-
Shoot_CUFF.362224.0	172	5450.88	5286.3	0.969807	down	24087	21662	19398720	24761581	0.001	10.704	0.004	longestORF	54	-	-	-	-
Shoot_CUFF.6832.0	436	2.321	0.578	0.249031	down	26	6	19422781	24783237	0.001	10.672	0.004	blastx	112	ref|NP_172999.1|	5e-37	153	BOR4 (REQUIRES HIGH BORON 4); anion exchanger [Arabidopsis thaliana]
Shoot_CUFF.227710.0	1336	12.207	15.206	1.24568	up	419	484	19422388	24782759	0.001	10.654	0.004	longestORF	430	-	-	-	-
Shoot_CUFF.102923.0	429	20.596	14.578	0.707807	down	227	149	19422580	24783094	0.001	10.606	0.004	longestORF	84	-	-	-	-
Shoot_CUFF.383505.0	501	10.488	6.619	0.631102	down	135	79	19422672	24783164	0.001	10.45	0.004	blastx	126	ref|NP_850127.1|	2e-28	125	emb1997 (embryo defective 1997); anthranilate synthase/ catalytic/ oxo-acid-lyase [Arabidopsis thaliana]
Shoot_CUFF.448647.0	367	2.97	6.29	2.11785	up	28	55	19422779	24783188	0.001	10.363	0.004	longestORF	42	-	-	-	-
Shoot_CUFF.225054.0	463	5.633	2.81	0.498846	down	67	31	19422740	24783212	0.001	10.279	0.004	longestORF	49	-	-	-	-
Shoot_CUFF.102911.0	520	17.366	12.431	0.715824	down	232	154	19422575	24783089	0.001	10.203	0.004	longestORF	92	-	-	-	-
Shoot_CUFF.361879.0	367	11.879	17.728	1.49238	up	112	155	19422695	24783088	0.001	10.183	0.004	blastx	122	ref|NP_850117.1|	1e-49	195	SYD (SPLAYED); ATPase/ chromatin binding [Arabidopsis thaliana]
Shoot_CUFF.83528.0	636	42.902	35.704	0.832222	down	701	541	19422106	24782702	0.001	10.181	0.004	blastx	86	ref|NP_172176.1|	2e-15	83.6	TIC110 (TRANSLOCON AT THE INNER ENVELOPE MEMBRANE OF CHLOROPLASTS 110) [Arabidopsis thaliana]
Shoot_CUFF.107531.0	525	12.011	7.995	0.66564	down	162	100	19422645	24783143	0.001	10.104	0.004	longestORF	55	-	-	-	-
Shoot_CUFF.433307.0	604	6.251	3.614	0.578147	down	97	52	19422710	24783191	0.001	10.081	0.004	longestORF	94	-	-	-	-
Shoot_CUFF.178666.0	919	4.574	2.74	0.599038	down	108	60	19422699	24783183	0.002	10.019	0.008	blastx	306	ref|NP_190280.5|	7e-97	354	ATP binding / ATP-dependent helicase/ helicase/ hydrolase, acting on acid anhydrides, in phosphorus-containing anhydrides / nucleic acid binding [Arabidopsis thaliana]
Shoot_CUFF.42540.0	904	7.191	4.829	0.671534	down	167	104	19422640	24783139	0.002	10.018	0.008	blastx	245	sp|Q8LIY0|CSLC1_ORYSJ	1e-137	489	Probable xyloglucan glycosyltransferase 1 OS=Oryza sativa subsp. japonica GN=CSLC1 PE=2 SV=1
Shoot_CUFF.3633.0	251	2.171	5.853	2.69599	up	14	35	19422793	24783208	0.002	9.985	0.008	longestORF	43	-	-	-	-
Shoot_CUFF.228367.0	402	7.262	11.694	1.6103	up	75	112	19422732	24783131	0.002	9.956	0.008	blastx	90	ref|NP_187372.4|	8e-19	93.2	ATGSL10 (glucan synthase-like 10); 1,3-beta-glucan synthase [Arabidopsis thaliana]
Shoot_CUFF.2261.0	562	5.61	3.062	0.545811	down	81	41	19422726	24783202	0.002	9.92	0.008	blastx	84	ref|NP_192344.1|	2e-14	36.2	EMB2369 (EMBRYO DEFECTIVE 2369); ATP binding / aminoacyl-tRNA ligase/ leucine-tRNA ligase/ nucleotide binding [Arabidopsis thaliana]
Shoot_CUFF.166604.0	2648	6.188	4.882	0.788946	down	421	308	19422386	24782935	0.002	9.862	0.008	blastx	687	ref|NP_191114.1|	0	674	lectin protein kinase, putative [Arabidopsis thaliana]
Shoot_CUFF.423142.0	1157	0.841	0.218	0.259215	down	25	6	19422782	24783237	0.002	9.822	0.008	blastx	385	sp|Q0J7Y8|RH45_ORYSJ	0	764	DEAD-box ATP-dependent RNA helicase 45 OS=Oryza sativa subsp. japonica GN=Os08g0154200 PE=3 SV=2
Shoot_CUFF.376037.0	601	4.274	2.165	0.506551	down	66	31	19422741	24783212	0.002	9.747	0.008	longestORF	188	-	-	-	-
Shoot_CUFF.359401.0	403	16.033	10.832	0.675607	down	166	104	19422641	24783139	0.002	9.683	0.008	longestORF	134	-	-	-	-
Shoot_CUFF.451581.0	2081	2.488	3.57	1.43489	up	133	177	19422674	24783066	0.002	9.67	0.008	longestORF	111	-	-	-	-
Shoot_CUFF.35023.0	1572	6.165	4.512	0.731873	down	249	169	19422558	24783074	0.002	9.655	0.008	longestORF	488	-	-	-	-
Shoot_CUFF.408796.0	1296	9.16	11.692	1.27642	up	305	361	19422502	24782882	0.002	9.645	0.008	blastx	164	ref|NP_189916.4|	1e-111	197	ATMIN7 (ARABIDOPSIS THALIANA HOPM INTERACTOR 7); guanyl-nucleotide exchange factor/ protein binding [Arabidopsis thaliana]
Shoot_CUFF.218712.0	356	107.696	92.791	0.861601	down	985	787	19421822	24782456	0.002	9.604	0.008	blastx	118	ref|NP_850962.1|	7e-44	176	ATPREP2 (ARABIDOPSIS THALIANA PRESEQUENCE PROTEASE 2); catalytic/ metal ion binding / metalloendopeptidase/ metallopeptidase/ zinc ion binding [Arabidopsis thaliana]
Shoot_CUFF.312630.0	304	2.561	5.937	2.31824	up	20	43	19422787	24783200	0.002	9.597	0.008	-	-	-	-	-	-
Shoot_CUFF.405188.0	1149	15.109	12.055	0.797869	down	446	330	19422361	24782913	0.002	9.533	0.008	longestORF	288	-	-	-	-
Shoot_CUFF.415523.0	828	7.474	5.019	0.671528	down	159	99	19422648	24783144	0.002	9.528	0.008	longestORF	164	-	-	-	-
Shoot_CUFF.183543.0	569	5.473	3.025	0.552713	down	80	41	19422727	24783202	0.002	9.443	0.008	blastx	89	sp|Q8LT05|PCF7_ORYSJ	6e-34	144	Transcription factor PCF7 OS=Oryza sativa subsp. japonica GN=PCF7 PE=2 SV=2
Shoot_CUFF.38402.0	410	7.405	11.671	1.5761	up	78	114	19422729	24783129	0.002	9.33	0.008	longestORF	89	-	-	-	-
Shoot_CUFF.340826.0	1282	6.771	8.938	1.32004	up	223	273	19422584	24782970	0.002	9.252	0.008	longestORF	207	-	-	-	-
Shoot_CUFF.8538.0	661	8.008	11.367	1.41946	up	136	179	19422671	24783064	0.002	9.234	0.008	longestORF	206	-	-	-	-
Shoot_CUFF.5208.0	647	13.356	9.666	0.72372	down	222	149	19422585	24783094	0.002	9.157	0.008	longestORF	179	-	-	-	-
Shoot_CUFF.387023.0	234	5.822	2.153	0.369804	down	35	12	19422772	24783231	0.003	9.118	0.012	longestORF	77	-	-	-	-
Shoot_CUFF.260428.0	348	3.915	1.447	0.369604	down	35	12	19422772	24783231	0.003	9.118	0.012	longestORF	116	-	-	-	-
Shoot_CUFF.388721.0	1191	3.366	2.044	0.607249	down	103	58	19422704	24783185	0.003	9.088	0.012	blastx	290	ref|NP_194031.5|	1e-118	426	hydrolase/ protein serine/threonine phosphatase [Arabidopsis thaliana]
Shoot_CUFF.73181.0	765	67.366	59.532	0.88371	down	1324	1085	19421483	24782158	0.003	9.022	0.012	blastx	255	ref|NP_174849.2|	4e-68	258	ACC1 (ACETYL-COENZYME A CARBOXYLASE 1); acetyl-CoA carboxylase [Arabidopsis thaliana]
Shoot_CUFF.447130.0	815	2.866	1.442	0.50314	down	60	28	19422747	24783215	0.003	8.944	0.012	longestORF	128	-	-	-	-
Shoot_CUFF.449562.0	509	3.518	1.567	0.445424	down	46	19	19422761	24783224	0.003	8.827	0.012	longestORF	149	-	-	-	-
Shoot_CUFF.310766.0	475	22.289	16.79	0.753286	down	272	190	19422535	24783053	0.003	8.821	0.012	longestORF	114	-	-	-	-
Shoot_CUFF.397076.0	1024	3.345	5.083	1.51958	up	88	124	19422719	24783119	0.003	8.747	0.012	longestORF	139	-	-	-	-
Shoot_CUFF.370160.0	482	4.684	2.351	0.501921	down	58	27	19422749	24783216	0.003	8.677	0.012	longestORF	63	-	-	-	-
Shoot_CUFF.6802.2	381	4.495	1.983	0.441157	down	44	18	19422763	24783225	0.003	8.575	0.012	blastx	126	ref|NP_177619.2|	8e-34	142	BOR5; anion exchanger [Arabidopsis thaliana]
Shoot_CUFF.407583.0	452	10.592	6.872	0.648792	down	123	74	19422684	24783169	0.004	8.473	0.016	-	-	-	-	-	-
Shoot_CUFF.408784.0	717	14.277	18.265	1.27933	up	263	312	19422544	24782931	0.004	8.452	0.016	blastx	220	ref|NP_189916.4|	7e-99	360	ATMIN7 (ARABIDOPSIS THALIANA HOPM INTERACTOR 7); guanyl-nucleotide exchange factor/ protein binding [Arabidopsis thaliana]
Shoot_CUFF.173523.0	1677	21.469	24.554	1.1437	up	925	981	19421882	24782262	0.004	8.45	0.016	longestORF	466	-	-	-	-
Shoot_CUFF.461971.0	535	5.966	3.452	0.578612	down	82	44	19422725	24783199	0.004	8.414	0.016	longestORF	80	-	-	-	-
Shoot_CUFF.176566.0	541	5.18	2.871	0.554247	down	72	37	19422735	24783206	0.004	8.374	0.016	blastx	143	sp|Q6Z2W3|ARFE_ORYSJ	1e-75	197	Auxin response factor 5 OS=Oryza sativa subsp. japonica GN=ARF5 PE=2 SV=2
Shoot_CUFF.299427.0	1598	2.825	4.045	1.43186	up	116	154	19422691	24783089	0.004	8.262	0.016	longestORF	85	-	-	-	-
Shoot_CUFF.347001.0	813	11.778	8.829	0.749618	down	246	171	19422561	24783072	0.004	8.212	0.016	longestORF	177	-	-	-	-
Shoot_CUFF.225249.0	539	7.221	10.591	1.46669	up	100	136	19422707	24783107	0.004	8.187	0.016	longestORF	110	-	-	-	-
Shoot_CUFF.395975.0	133	28.681	17.673	0.616192	down	98	56	19422709	24783187	0.004	8.174	0.016	blastx	42	sp|Q8H3C7|ILL9_ORYSJ	2e-18	91.7	IAA-amino acid hydrolase ILR1-like 9 OS=Oryza sativa subsp. japonica GN=ILL9 PE=2 SV=2
Shoot_CUFF.316307.0	329	6.389	3.19	0.499296	down	54	25	19422753	24783218	0.004	8.143	0.016	longestORF	63	-	-	-	-
Shoot_CUFF.230959.0	650	5.27	3.164	0.60038	down	88	49	19422719	24783194	0.005	8.007	0.019	blastx	215	ref|NP_001119248.1|	4e-95	348	PIR121; transcription activator [Arabidopsis thaliana]
Shoot_CUFF.72635.0	367	3.712	1.487	0.400593	down	35	13	19422772	24783230	0.005	7.989	0.019	longestORF	87	-	-	-	-
Shoot_CUFF.50205.0	926	4.666	2.992	0.641234	down	111	66	19422696	24783177	0.005	7.985	0.019	blastx	275	ref|NP_001077970.1|	1e-73	277	xanthine/uracil permease family protein [Arabidopsis thaliana]
Shoot_CUFF.150001.0	1070	2.947	4.472	1.51748	up	81	114	19422726	24783129	0.005	7.967	0.019	longestORF	245	-	-	-	-
Shoot_CUFF.97205.0	1489	3.555	4.933	1.38762	up	136	175	19422671	24783068	0.005	7.965	0.019	longestORF	82	-	-	-	-
Shoot_CUFF.168086.0	1042	7.284	5.277	0.724465	down	195	131	19422612	24783112	0.005	7.962	0.019	longestORF	138	-	-	-	-
Shoot_CUFF.227680.0	320	15.326	21.512	1.40363	up	126	164	19422681	24783079	0.005	7.938	0.019	blastx	106	ref|NP_197669.1|	4e-29	127	alpha-ADR (alpha-adaptin); binding / protein binding / protein transporter [Arabidopsis thaliana]
Shoot_CUFF.289903.0	803	4.12	2.457	0.596359	down	85	47	19422722	24783196	0.005	7.908	0.019	longestORF	63	-	-	-	-
Shoot_CUFF.397970.0	562	3.809	1.942	0.509845	down	55	26	19422752	24783217	0.005	7.884	0.019	longestORF	187	-	-	-	-
Shoot_CUFF.421417.0	1970	12.27	10.355	0.843928	down	621	486	19422186	24782757	0.005	7.725	0.019	longestORF	476	-	-	-	-
Shoot_CUFF.89300.0	765	1.526	2.908	1.90564	up	30	53	19422777	24783190	0.006	7.68	0.023	longestORF	72	-	-	-	-
Shoot_CUFF.369338.0	241	1.938	5.051	2.6063	up	12	29	19422795	24783214	0.006	7.679	0.023	longestORF	45	-	-	-	-
Shoot_CUFF.178975.0	2637	9.698	8.229	0.848525	down	657	517	19422150	24782726	0.006	7.679	0.023	longestORF	480	-	-	-	-
Shoot_CUFF.35368.0	446	15.273	10.917	0.714791	down	175	116	19422632	24783127	0.006	7.676	0.023	longestORF	93	-	-	-	-
Shoot_CUFF.391781.0	587	3.912	2.074	0.530164	down	59	29	19422748	24783214	0.006	7.675	0.023	longestORF	42	-	-	-	-
Shoot_CUFF.2276.0	203	22.626	14.887	0.65796	down	118	72	19422689	24783171	0.006	7.635	0.023	blastx	67	ref|NP_192344.1|	7e-25	113	EMB2369 (EMBRYO DEFECTIVE 2369); ATP binding / aminoacyl-tRNA ligase/ leucine-tRNA ligase/ nucleotide binding [Arabidopsis thaliana]
Shoot_CUFF.316836.0	1292	6.628	4.938	0.745021	down	220	152	19422587	24783091	0.006	7.607	0.023	longestORF	315	-	-	-	-
Shoot_CUFF.444681.0	509	8.259	11.792	1.42778	up	108	143	19422699	24783100	0.006	7.542	0.023	blastx	167	ref|NP_568979.1|	5e-57	220	PP7 (SERINE/THREONINE PHOSPHATASE 7); protein serine/threonine phosphatase [Arabidopsis thaliana]
Shoot_CUFF.298192.0	628	12.458	9.157	0.73503	down	201	137	19422606	24783106	0.006	7.539	0.023	longestORF	167	-	-	-	-
Shoot_CUFF.2279.0	271	15.368	9.913	0.645042	down	107	64	19422700	24783179	0.006	7.496	0.023	blastx	90	ref|NP_192344.1|	4e-21	100	EMB2369 (EMBRYO DEFECTIVE 2369); ATP binding / aminoacyl-tRNA ligase/ leucine-tRNA ligase/ nucleotide binding [Arabidopsis thaliana]
Shoot_CUFF.229543.0	351	15.858	21.645	1.36493	up	143	181	19422664	24783062	0.006	7.487	0.023	blastx	53	ref|NP_196804.5|	3e-26	49.3	ATGSL12 (glucan synthase-like 12); 1,3-beta-glucan synthase/ transferase, transferring glycosyl groups [Arabidopsis thaliana]
Shoot_CUFF.373622.0	370	4.418	2.042	0.4622	down	42	18	19422765	24783225	0.007	7.396	0.026	longestORF	123	-	-	-	-
Shoot_CUFF.471390.0	778	2.301	3.884	1.68796	up	46	72	19422761	24783171	0.007	7.391	0.026	longestORF	83	-	-	-	-
Shoot_CUFF.389309.0	920	3.131	1.825	0.582881	down	74	40	19422733	24783203	0.007	7.363	0.026	longestORF	80	-	-	-	-
Shoot_CUFF.212362.0	542	17.236	13.088	0.759341	down	240	169	19422567	24783074	0.007	7.34	0.026	blastx	132	ref|NP_001030662.1|	1e-13	76.6	myb family transcription factor [Arabidopsis thaliana]
Shoot_CUFF.84506.0	731	19.009	23.198	1.22037	up	357	404	19422450	24782839	0.007	7.336	0.026	longestORF	112	-	-	-	-
Shoot_CUFF.154561.0	1401	3.362	2.247	0.668352	down	121	75	19422686	24783168	0.007	7.308	0.026	longestORF	464	-	-	-	-
Shoot_CUFF.254215.0	194	28.089	38.296	1.36338	up	140	177	19422667	24783066	0.007	7.265	0.026	longestORF	38	-	-	-	-
Shoot_CUFF.136315.0	418	12.943	8.937	0.690489	down	139	89	19422668	24783154	0.007	7.241	0.026	longestORF	64	-	-	-	-
Shoot_CUFF.315292.0	1482	5.883	7.534	1.28064	up	224	266	19422583	24782977	0.007	7.226	0.026	longestORF	466	-	-	-	-
Shoot_CUFF.160057.0	1986	4.665	3.551	0.7612	down	238	168	19422569	24783075	0.007	7.155	0.026	longestORF	333	-	-	-	-
Shoot_CUFF.308966.0	619	2.515	1.153	0.458449	down	40	17	19422767	24783226	0.008	7.137	0.029	blastx	160	sp|Q7X7E9|DNLI4_ORYSJ	1e-103	374	Putative DNA ligase 4 OS=Oryza sativa subsp. japonica GN=LIG4 PE=2 SV=2
Shoot_CUFF.157225.0	777	0.15	0.756	5.04	up	3	14	19422804	24783229	0.008	7.058	0.029	longestORF	66	-	-	-	-
Shoot_CUFF.357036.0	819	3.612	2.153	0.596069	down	76	42	19422731	24783201	0.008	7.031	0.029	blastx	60	ref|NP_199663.2|	2e-14	80.9	unknown protein [Arabidopsis thaliana]
Shoot_CUFF.355256.0	675	4.383	2.612	0.595939	down	76	42	19422731	24783201	0.008	7.031	0.029	longestORF	196	-	-	-	-
Shoot_CUFF.374109.0	1467	18.546	15.937	0.859323	down	699	557	19422108	24782686	0.008	7.011	0.029	longestORF	314	-	-	-	-
Shoot_CUFF.326260.0	300	31.917	24.485	0.767146	down	246	175	19422561	24783068	0.008	7.011	0.029	longestORF	99	-	-	-	-
Shoot_CUFF.188848.0	1407	3.679	2.536	0.689318	down	133	85	19422674	24783158	0.008	6.977	0.029	longestORF	100	-	-	-	-
Shoot_CUFF.115037.0	1043	14.666	11.952	0.814946	down	393	297	19422414	24782946	0.008	6.935	0.029	longestORF	124	-	-	-	-
Shoot_CUFF.240645.0	798	3.219	1.841	0.571917	down	66	35	19422741	24783208	0.008	6.927	0.029	blastx	207	ref|NP_195385.1|	1e-16	87.8	mannitol transporter, putative [Arabidopsis thaliana]
Shoot_CUFF.12011.0	2418	2.527	1.805	0.714286	down	157	104	19422650	24783139	0.009	6.878	0.033	longestORF	660	-	-	-	-
Shoot_CUFF.386671.0	341	7.99	4.677	0.585357	down	70	38	19422737	24783205	0.009	6.839	0.033	blastx	85	sp|P37834|PER1_ORYSJ	1e-13	75.9	Peroxidase 1 OS=Oryza sativa subsp. japonica GN=PRX74 PE=2 SV=2
Shoot_CUFF.49251.0	822	10.465	13.328	1.27358	up	221	261	19422586	24782982	0.009	6.788	0.033	longestORF	69	-	-	-	-
Shoot_CUFF.192854.0	771	2.726	4.355	1.59758	up	54	80	19422753	24783163	0.009	6.769	0.033	longestORF	126	-	-	-	-
Shoot_CUFF.224703.0	352	30.188	23.61	0.782099	down	273	198	19422534	24783045	0.009	6.761	0.033	blastx	117	ref|NP_196063.1|	1e-40	165	BTR1L (BINDING TO TOMV RNA 1L (LONG FORM)); nucleic acid binding / single-stranded RNA binding [Arabidopsis thaliana]
Shoot_CUFF.223989.0	753	1.964	3.4	1.73116	up	38	61	19422769	24783182	0.009	6.731	0.033	longestORF	47	-	-	-	-
Shoot_CUFF.49245.0	454	24.434	30.232	1.23729	up	285	327	19422522	24782916	0.01	6.713	0.036	blastx	93	ref|NP_190951.1|	3e-15	81.3	regulator of chromosome condensation (RCC1) family protein / UVB-resistance protein-related [Arabidopsis thaliana]
Shoot_CUFF.62372.0	845	12.391	9.686	0.781696	down	269	195	19422538	24783048	0.01	6.685	0.036	blastx	259	sp|Q7G6K7|FH3_ORYSJ	1e-138	491	Formin-like protein 3 OS=Oryza sativa subsp. japonica GN=FH3 PE=2 SV=2
Shoot_CUFF.378035.0	1189	5.86	4.307	0.734983	down	179	122	19422628	24783121	0.01	6.682	0.036	longestORF	345	-	-	-	-
Shoot_CUFF.389543.0	1025	19.405	16.298	0.839887	down	511	398	19422296	24782845	0.01	6.678	0.036	blastx	340	ref|NP_181015.6|	1e-113	409	AIR9; protein binding [Arabidopsis thaliana]
Shoot_CUFF.391784.0	466	5.346	3.062	0.572765	down	64	34	19422743	24783209	0.01	6.663	0.036	longestORF	58	-	-	-	-
Shoot_CUFF.104570.0	688	1.924	3.417	1.77599	up	34	56	19422773	24783187	0.01	6.658	0.036	longestORF	54	-	-	-	-
Shoot_CUFF.217631.0	718	5.096	3.274	0.642465	down	94	56	19422713	24783187	0.01	6.643	0.036	longestORF	77	-	-	-	-
Shoot_CUFF.396476.0	870	6.979	5.018	0.719014	down	156	104	19422651	24783139	0.01	6.591	0.036	longestORF	54	-	-	-	-
Shoot_CUFF.144091.0	1289	3.624	2.475	0.682947	down	120	76	19422687	24783167	0.011	6.545	0.039	blastx	79	sp|P49044|VPE_VICSA	4e-05	50.8	Vacuolar-processing enzyme OS=Vicia sativa PE=1 SV=1
Shoot_CUFF.64769.0	1271	3.43	2.312	0.674052	down	112	70	19422695	24783173	0.011	6.481	0.039	blastx	193	sp|Q67UW5|GUN5_ORYSJ	3e-18	94.4	Endoglucanase 5 OS=Oryza sativa subsp. japonica GN=Os02g0151300 PE=2 SV=1
Shoot_CUFF.243525.0	533	36.441	30.634	0.840647	down	499	389	19422308	24782854	0.011	6.452	0.039	blastx	71	ref|NP_566337.1|	1e-12	73.2	rhodanese-like domain-containing protein [Arabidopsis thaliana]
Shoot_CUFF.231307.0	346	6.187	3.397	0.549054	down	55	28	19422752	24783215	0.011	6.44	0.039	blastx	115	ref|NP_181219.4|	6e-22	103	binding [Arabidopsis thaliana]
Shoot_CUFF.244860.0	102	9.922	3.704	0.373312	down	26	9	19422781	24783234	0.011	6.436	0.039	blastx	34	ref|NP_199754.2|	3e-08	58.2	transducin family protein / WD-40 repeat family protein [Arabidopsis thaliana]
Shoot_CUFF.178431.0	187	79.72	65.318	0.819343	down	383	291	19422424	24782952	0.011	6.417	0.039	blastx	60	ref|NP_196482.2|	4e-24	110	GTP-binding protein LepA, putative [Arabidopsis thaliana]
Shoot_CUFF.181675.0	735	6.673	4.626	0.693241	down	126	81	19422681	24783162	0.011	6.399	0.039	blastx	54	ref|NP_193051.4|	1e-06	54.7	unknown protein [Arabidopsis thaliana]
Shoot_CUFF.95378.0	502	5.66	3.428	0.605654	down	73	41	19422734	24783202	0.012	6.36	0.043	longestORF	125	-	-	-	-
Shoot_CUFF.298735.0	1110	22.267	19.134	0.859299	down	635	506	19422172	24782737	0.012	6.355	0.043	longestORF	348	-	-	-	-
Shoot_CUFF.25938.0	308	5.434	2.726	0.501656	down	43	20	19422764	24783223	0.012	6.276	0.043	longestORF	44	-	-	-	-
Shoot_CUFF.13918.0	466	2.756	4.864	1.76488	up	33	54	19422774	24783189	0.012	6.272	0.043	longestORF	38	-	-	-	-
Shoot_CUFF.452358.0	165	23.118	32.562	1.40851	up	98	128	19422709	24783115	0.012	6.241	0.043	longestORF	36	-	-	-	-
Shoot_CUFF.311219.0	162	6.007	11.4	1.89779	up	25	44	19422782	24783199	0.013	6.207	0.046	blastx	51	sp|Q42670|PLSC_COCNU	2e-15	82	1-acyl-sn-glycerol-3-phosphate acyltransferase OS=Cocos nucifera PE=1 SV=1
Shoot_CUFF.444678.0	593	8.139	11.042	1.35668	up	124	156	19422683	24783087	0.013	6.177	0.046	blastx	152	ref|NP_568979.1|	6e-40	164	PP7 (SERINE/THREONINE PHOSPHATASE 7); protein serine/threonine phosphatase [Arabidopsis thaliana]
Shoot_CUFF.342949.0	1265	7.415	5.774	0.778692	down	241	174	19422566	24783069	0.013	6.152	0.046	blastx	346	sp|Q6L538|CSLC7_ORYSJ	0	696	Probable xyloglucan glycosyltransferase 7 OS=Oryza sativa subsp. japonica GN=CSLC7 PE=2 SV=1
Shoot_CUFF.312762.0	180	9.731	15.857	1.62953	up	45	68	19422762	24783175	0.013	6.131	0.046	longestORF	60	-	-	-	-
Shoot_CUFF.363153.0	704	1.659	2.981	1.79687	up	30	50	19422777	24783193	0.013	6.103	0.046	blastx	234	ref|NP_173942.2|	1e-63	243	binding / protein transporter [Arabidopsis thaliana]
Shoot_CUFF.229540.0	144	14.056	22.153	1.57605	up	52	76	19422755	24783167	0.014	6.073	0.049	-	-	-	-	-	-
Shoot_CUFF.154234.0	759	13.026	10.231	0.785429	down	254	185	19422553	24783058	0.014	6.069	0.049	longestORF	173	-	-	-	-
Shoot_CUFF.349673.0	1116	4.395	3.084	0.701706	down	126	82	19422681	24783161	0.014	6.005	0.049	longestORF	96	-	-	-	-
Shoot_CUFF.301871.0	1143	7.083	8.96	1.265	up	208	244	19422599	24782999	0.014	5.997	0.049	longestORF	209	-	-	-	-
Shoot_CUFF.264257.0	789	10.459	8.033	0.768047	down	212	151	19422595	24783092	0.015	5.952	0.052	blastx	263	ref|NP_197549.3|	1e-129	463	XIK; motor/ protein binding [Arabidopsis thaliana]
Shoot_CUFF.49131.0	505	1.773	3.408	1.92217	up	23	41	19422784	24783202	0.015	5.944	0.052	longestORF	161	-	-	-	-
Shoot_CUFF.254959.0	548	6.819	4.519	0.662707	down	96	59	19422711	24783184	0.015	5.942	0.052	longestORF	106	-	-	-	-
Shoot_CUFF.43497.0	643	4.843	3.068	0.633492	down	80	47	19422727	24783196	0.015	5.917	0.052	longestORF	83	-	-	-	-
Shoot_CUFF.210913.0	115	0.677	4.015	5.93058	up	2	11	19422805	24783232	0.015	5.916	0.052	blastx	37	ref|NP_191651.2|	0.0001	46.2	beige/BEACH domain-containing protein [Arabidopsis thaliana]
Shoot_CUFF.374106.0	616	22.432	18.398	0.820168	down	355	270	19422452	24782973	0.015	5.875	0.052	longestORF	188	-	-	-	-
Shoot_CUFF.89528.0	189	6.178	2.665	0.431369	down	30	12	19422777	24783231	0.015	5.859	0.052	longestORF	32	-	-	-	-
Shoot_CUFF.178402.0	221	42.622	33.427	0.784266	down	242	176	19422565	24783067	0.016	5.839	0.055	blastx	72	ref|NP_196482.2|	1e-28	125	GTP-binding protein LepA, putative [Arabidopsis thaliana]
Shoot_CUFF.342536.0	278	21.982	16.156	0.734965	down	157	107	19422650	24783136	0.016	5.826	0.055	longestORF	67	-	-	-	-
Shoot_CUFF.343089.0	223	8.727	13.74	1.57442	up	50	73	19422757	24783170	0.016	5.791	0.055	longestORF	73	-	-	-	-
Shoot_CUFF.144241.0	929	2.388	3.66	1.53266	up	57	81	19422750	24783162	0.016	5.783	0.055	longestORF	139	-	-	-	-
Shoot_CUFF.156106.0	542	2.37	1.084	0.457384	down	33	14	19422774	24783229	0.016	5.782	0.055	longestORF	85	-	-	-	-
Shoot_CUFF.27987.0	1480	3.024	2.099	0.694114	down	115	74	19422692	24783169	0.016	5.781	0.055	blastx	443	sp|Q657B3|C3H7_ORYSJ	0	896	Zinc finger CCCH domain-containing protein 7 OS=Oryza sativa subsp. japonica GN=Os01g0572100 PE=2 SV=1
Shoot_CUFF.318683.0	368	4.125	2.053	0.497697	down	39	18	19422768	24783225	0.017	5.741	0.059	longestORF	101	-	-	-	-
Shoot_CUFF.68798.0	593	6.433	4.318	0.671226	down	98	61	19422709	24783182	0.017	5.732	0.059	longestORF	81	-	-	-	-
Shoot_CUFF.335047.0	1120	10.565	8.545	0.808803	down	304	228	19422503	24783015	0.017	5.707	0.059	longestORF	265	-	-	-	-
Shoot_CUFF.474316.0	766	1.728	2.959	1.71238	up	34	54	19422773	24783189	0.017	5.694	0.059	blastx	64	ref|NP_039442.1|	6e-29	128	ribosomal protein L32 [Oryza sativa Japonica Group]
Shoot_CUFF.349146.0	632	6.344	4.317	0.680485	down	103	65	19422704	24783178	0.017	5.663	0.059	blastx	154	ref|NP_175732.2|	7e-05	48.1	endonuclease [Arabidopsis thaliana]
Shoot_CUFF.394277.0	173	12.6	7.279	0.577698	down	56	30	19422751	24783213	0.018	5.609	0.062	blastx	57	ref|NP_566125.4|	2e-09	62	REF4 (REDUCED EPIDERMAL FLUORESCENCE 4) [Arabidopsis thaliana]
Shoot_CUFF.401021.0	637	2.811	1.516	0.53931	down	46	23	19422761	24783220	0.018	5.577	0.062	longestORF	118	-	-	-	-
Shoot_CUFF.122844.0	528	1.032	0.238	0.23062	down	14	3	19422793	24783240	0.018	5.549	0.062	longestORF	55	-	-	-	-
Shoot_CUFF.227164.0	334	21.443	27.271	1.27179	up	184	217	19422623	24783026	0.019	5.542	0.065	longestORF	83	-	-	-	-
Shoot_CUFF.246169.0	787	4.946	3.36	0.679337	down	100	63	19422707	24783180	0.019	5.532	0.065	blastx	242	ref|NP_187685.1|	1e-71	270	ASD1 (ALPHA-L-ARABINOFURANOSIDASE 1); alpha-N-arabinofuranosidase/ hydrolase, acting on glycosyl bonds / xylan 1,4-beta-xylosidase [Arabidopsis thaliana]
Shoot_CUFF.367499.0	517	3.237	1.705	0.526722	down	43	21	19422764	24783222	0.019	5.526	0.065	blastx	36	sp|Q6EU10|MTA70_ORYSJ	0.004	30.8	Probable N6-adenosine-methyltransferase MT-A70-like OS=Oryza sativa subsp. japonica GN=Os02g0672600 PE=2 SV=1
Shoot_CUFF.42678.0	3133	3.168	2.519	0.795139	down	255	188	19422552	24783055	0.019	5.52	0.065	longestORF	910	-	-	-	-
Shoot_CUFF.283047.0	194	11.035	16.876	1.52932	up	55	78	19422752	24783165	0.019	5.505	0.065	blastx	64	ref|NP_199513.1|	1e-26	119	glycine-rich protein [Arabidopsis thaliana]
Shoot_CUFF.182262.0	420	3.892	6.296	1.61768	up	42	63	19422765	24783180	0.019	5.491	0.065	blastx	139	ref|NP_195533.1|	5e-64	243	guanine nucleotide exchange family protein [Arabidopsis thaliana]
Shoot_CUFF.455379.0	805	4.448	2.972	0.668165	down	92	57	19422715	24783186	0.019	5.474	0.065	longestORF	87	-	-	-	-
Shoot_CUFF.165638.0	897	12.671	10.248	0.808776	down	292	219	19422515	24783024	0.019	5.473	0.065	longestORF	107	-	-	-	-
Shoot_CUFF.173226.0	933	8.344	6.433	0.770973	down	200	143	19422607	24783100	0.02	5.447	0.067	longestORF	230	-	-	-	-
Shoot_CUFF.89546.0	410	13.101	9.521	0.726738	down	138	93	19422669	24783150	0.02	5.441	0.067	longestORF	106	-	-	-	-
Shoot_CUFF.210021.0	150	7.006	12.592	1.79732	up	27	45	19422780	24783198	0.02	5.437	0.067	longestORF	38	-	-	-	-
Shoot_CUFF.67292.0	253	40.462	32.352	0.799565	down	263	195	19422544	24783048	0.02	5.433	0.067	blastx	83	ref|NP_568051.1|	1e-25	115	VHA-A3 (VACUOLAR PROTON ATPASE A3); ATPase [Arabidopsis thaliana]
Shoot_CUFF.210997.0	160	7.785	13.379	1.71856	up	32	51	19422775	24783192	0.02	5.411	0.067	longestORF	49	-	-	-	-
Shoot_CUFF.457500.0	503	7.506	5.09	0.678124	down	97	61	19422710	24783182	0.02	5.402	0.067	longestORF	150	-	-	-	-
Shoot_CUFF.248523.0	1764	12.908	11.16	0.86458	down	585	469	19422222	24782774	0.02	5.395	0.067	longestORF	144	-	-	-	-
Shoot_CUFF.474220.0	799	6.771	4.938	0.729287	down	139	94	19422668	24783149	0.02	5.371	0.067	longestORF	193	-	-	-	-
Shoot_CUFF.10264.0	186	2.72	6.093	2.24007	up	13	27	19422794	24783216	0.021	5.341	0.071	blastx	29	ref|NP_001078527.1|	4e-05	40.8	DME (DEMETER); DNA N-glycosylase/ DNA-(apurinic or apyrimidinic site) lyase [Arabidopsis thaliana]
Shoot_CUFF.263231.0	2175	14.37	12.718	0.885038	down	803	659	19422004	24782584	0.021	5.3	0.071	longestORF	573	-	-	-	-
Shoot_CUFF.293973.0	128	1.825	5.575	3.05479	up	6	17	19422801	24783226	0.022	5.284	0.073	longestORF	42	-	-	-	-
Shoot_CUFF.273676.0	376	2.484	4.577	1.84259	up	24	41	19422783	24783202	0.022	5.279	0.073	blastx	125	sp|Q84T03|RH27_ORYSJ	8e-67	252	DEAD-box ATP-dependent RNA helicase 27 OS=Oryza sativa subsp. japonica GN=Os03g0802700 PE=3 SV=1
Shoot_CUFF.92030.0	252	0	0.999	-	up	0	6	19422807	24783237	0.022	5.262	0.073	longestORF	74	-	-	-	-
Shoot_CUFF.245955.0	241	0	1.045	-	up	0	6	19422807	24783237	0.022	5.262	0.073	longestORF	33	-	-	-	-
Shoot_CUFF.197228.0	1059	4.631	3.329	0.718851	down	126	84	19422681	24783159	0.022	5.262	0.073	longestORF	97	-	-	-	-
Shoot_CUFF.370517.0	1464	8.96	7.397	0.825558	down	337	258	19422470	24782985	0.022	5.216	0.073	blastx	138	ref|NP_177038.1|	4e-39	163	haloacid dehalogenase-like hydrolase family protein [Arabidopsis thaliana]
Shoot_CUFF.289987.0	1026	12.557	10.35	0.824241	down	331	253	19422476	24782990	0.023	5.203	0.076	longestORF	164	-	-	-	-
Shoot_CUFF.232702.0	239	13.355	8.781	0.657507	down	82	50	19422725	24783193	0.023	5.198	0.076	longestORF	35	-	-	-	-
Shoot_CUFF.374744.0	659	15.18	12.166	0.801449	down	257	191	19422550	24783052	0.023	5.197	0.076	longestORF	92	-	-	-	-
Shoot_CUFF.178425.0	115	5.754	11.68	2.02989	up	17	32	19422790	24783211	0.023	5.182	0.076	longestORF	38	-	-	-	-
Shoot_CUFF.349256.0	1241	3.544	2.503	0.706264	down	113	74	19422694	24783169	0.023	5.175	0.076	longestORF	77	-	-	-	-
Shoot_CUFF.113039.0	454	11.66	15.255	1.30832	up	136	165	19422671	24783078	0.023	5.15	0.076	blastx	84	ref|NP_172840.1|	7e-14	77	DRL1 (DEFORMED ROOTS AND LEAVES 1); calmodulin binding / purine nucleotide binding [Arabidopsis thaliana]
Shoot_CUFF.386017.0	1020	4.503	3.21	0.712858	down	118	78	19422689	24783165	0.023	5.148	0.076	blastx	334	sp|Q9LXT9|CALS3_ARATH	1e-153	542	Callose synthase 3 OS=Arabidopsis thaliana GN=CALS3 PE=2 SV=2
Shoot_CUFF.348344.0	553	8.306	5.92	0.712738	down	118	78	19422689	24783165	0.023	5.148	0.076	longestORF	151	-	-	-	-
Shoot_CUFF.36446.0	418	2.235	0.904	0.404474	down	24	9	19422783	24783234	0.024	5.122	0.079	blastx	131	ref|NP_176845.1|	2e-29	128	ATP dependent DNA ligase family protein [Arabidopsis thaliana]
Shoot_CUFF.179283.0	1507	0.62	0.251	0.404839	down	24	9	19422783	24783234	0.024	5.122	0.079	longestORF	112	-	-	-	-
Shoot_CUFF.103724.0	134	21.205	30.384	1.43287	up	73	97	19422734	24783146	0.024	5.099	0.079	longestORF	35	-	-	-	-
Shoot_CUFF.87257.0	1552	7.75	6.356	0.820129	down	309	235	19422498	24783008	0.024	5.092	0.079	longestORF	249	-	-	-	-
Shoot_CUFF.304701.0	2360	2.342	3.041	1.29846	up	142	171	19422665	24783072	0.024	5.066	0.079	longestORF	705	-	-	-	-
Shoot_CUFF.436331.0	334	4.895	2.639	0.539122	down	42	21	19422765	24783222	0.025	5.041	0.082	longestORF	111	-	-	-	-
Shoot_CUFF.373391.0	372	4.395	2.37	0.539249	down	42	21	19422765	24783222	0.025	5.041	0.082	longestORF	79	-	-	-	-
Shoot_CUFF.453258.0	753	9.356	7.191	0.768598	down	181	129	19422626	24783114	0.025	5.022	0.082	longestORF	156	-	-	-	-
Shoot_CUFF.462985.0	177	1.979	4.98	2.51642	up	9	21	19422798	24783222	0.025	5.002	0.082	longestORF	41	-	-	-	-
Shoot_CUFF.212353.0	203	1.726	4.342	2.51564	up	9	21	19422798	24783222	0.025	5.002	0.082	blastx	27	ref|NP_001031568.1|	0.0004	44.3	myb family transcription factor [Arabidopsis thaliana]
Shoot_CUFF.274492.0	286	5.308	2.788	0.525245	down	39	19	19422768	24783224	0.026	4.989	0.084	blastx	83	ref|NP_187176.2|	2e-15	82	zinc finger (C3HC4-type RING finger) family protein [Arabidopsis thaliana]
Shoot_CUFF.272126.0	550	18.188	14.653	0.805641	down	257	192	19422550	24783051	0.026	4.964	0.084	blastx	43	ref|NP_568658.1|	5e-77	287	CUL4 (CULLIN4); protein binding / ubiquitin-protein ligase [Arabidopsis thaliana]
Shoot_CUFF.80824.0	698	0.948	0.301	0.317511	down	17	5	19422790	24783238	0.026	4.957	0.084	longestORF	130	-	-	-	-
Shoot_CUFF.90318.0	1382	6.844	8.352	1.22034	up	243	275	19422564	24782968	0.026	4.933	0.084	longestORF	451	-	-	-	-
Shoot_CUFF.399818.0	581	31.487	26.947	0.855814	down	470	373	19422337	24782870	0.027	4.912	0.088	blastx	190	ref|NP_171639.3|	2e-65	249	tetratricopeptide repeat (TPR)-containing protein [Arabidopsis thaliana]
Shoot_CUFF.364550.0	199	1.76	0.211	0.119886	down	9	1	19422798	24783242	0.027	4.895	0.088	longestORF	66	-	-	-	-
Shoot_CUFF.154549.0	982	3.052	2.009	0.658257	down	77	47	19422730	24783196	0.028	4.834	0.09	longestORF	264	-	-	-	-
Shoot_CUFF.176108.0	2283	18.021	16.29	0.903945	down	1057	886	19421750	24782357	0.028	4.831	0.09	blastx	761	sp|Q6YXY2|HACL1_ORYSJ	0	1545	Probable histone acetyltransferase HAC-like 1 OS=Oryza sativa subsp. japonica GN=Os02g0137500 PE=3 SV=2
Shoot_CUFF.473803.0	879	9.698	7.688	0.792741	down	219	161	19422588	24783082	0.028	4.822	0.09	longestORF	222	-	-	-	-
Shoot_CUFF.273681.0	402	9.586	6.682	0.697058	down	99	64	19422708	24783179	0.028	4.811	0.09	blastx	121	sp|Q84T03|RH27_ORYSJ	9e-63	239	DEAD-box ATP-dependent RNA helicase 27 OS=Oryza sativa subsp. japonica GN=Os03g0802700 PE=3 SV=1
Shoot_CUFF.310722.0	877	66.574	61.214	0.919488	down	1500	1279	19421307	24781964	0.029	4.789	0.093	blastx	287	ref|NP_181013.1|	1e-109	394	ATMRP2 (ARABIDOPSIS THALIANA MULTIDRUG RESISTANCE-ASSOCIATED PROTEIN 2); ATPase, coupled to transmembrane movement of substances [Arabidopsis thaliana]
Shoot_CUFF.442836.0	686	12.483	9.912	0.79404	down	220	162	19422587	24783081	0.029	4.78	0.093	blastx	214	ref|NP_974676.1|	6e-89	327	PAA1 (P-TYPE ATP-ASE 1); ATPase, coupled to transmembrane movement of ions, phosphorylative mechanism / copper ion transmembrane transporter [Arabidopsis thaliana]
Shoot_CUFF.409449.0	1023	2.816	3.98	1.41335	up	74	97	19422733	24783146	0.029	4.742	0.093	longestORF	272	-	-	-	-
Shoot_CUFF.227674.0	106	7.344	13.859	1.88712	up	20	35	19422787	24783208	0.03	4.738	0.096	blastx	34	ref|NP_197669.1|	0.0001	46.2	alpha-ADR (alpha-adaptin); binding / protein binding / protein transporter [Arabidopsis thaliana]
Shoot_CUFF.444690.0	731	6.922	9.015	1.30237	up	130	157	19422677	24783086	0.03	4.729	0.096	blastx	117	ref|NP_851258.2|	1e-45	183	PP7 (SERINE/THREONINE PHOSPHATASE 7); protein serine/threonine phosphatase [Arabidopsis thaliana]
Shoot_CUFF.45057.0	632	5.604	3.852	0.687366	down	91	58	19422716	24783185	0.03	4.724	0.096	longestORF	90	-	-	-	-
Shoot_CUFF.329386.0	198	22.607	29.891	1.3222	up	115	141	19422692	24783102	0.03	4.696	0.096	blastx	64	ref|NP_174849.2|	1e-20	99	ACC1 (ACETYL-COENZYME A CARBOXYLASE 1); acetyl-CoA carboxylase [Arabidopsis thaliana]
Shoot_CUFF.361873.0	729	14.149	17.043	1.20454	up	265	296	19422542	24782947	0.031	4.667	0.099	blastx	242	ref|NP_850117.1|	1e-126	452	SYD (SPLAYED); ATPase/ chromatin binding [Arabidopsis thaliana]
Shoot_CUFF.4165.0	258	3.017	1.139	0.377527	down	20	7	19422787	24783236	0.031	4.657	0.099	longestORF	47	-	-	-	-
Shoot_CUFF.216998.0	942	4.958	3.609	0.727914	down	120	81	19422687	24783162	0.031	4.646	0.099	longestORF	264	-	-	-	-
Shoot_CUFF.379263.0	283	41.812	34.558	0.826509	down	304	233	19422503	24783010	0.031	4.633	0.099	longestORF	80	-	-	-	-
Shoot_CUFF.34169.0	275	7.077	10.684	1.50968	up	50	70	19422757	24783173	0.032	4.625	0.101	longestORF	51	-	-	-	-
Shoot_CUFF.297466.0	649	8.756	6.597	0.753426	down	146	102	19422661	24783141	0.032	4.602	0.101	longestORF	196	-	-	-	-
Shoot_CUFF.196956.0	764	8.304	10.494	1.26373	up	163	191	19422644	24783052	0.032	4.602	0.101	blastx	79	ref|NP_187074.1|	7e-12	72	SEC (secret agent); transferase, transferring glycosyl groups [Arabidopsis thaliana]
Shoot_CUFF.301406.0	581	4.757	3.107	0.653143	down	71	43	19422736	24783200	0.032	4.581	0.101	longestORF	134	-	-	-	-
Shoot_CUFF.171971.0	210	22.427	16.39	0.730816	down	121	82	19422686	24783161	0.032	4.577	0.101	longestORF	70	-	-	-	-
Shoot_CUFF.423029.2	379	4.93	2.879	0.583976	down	48	26	19422759	24783217	0.033	4.563	0.104	longestORF	114	-	-	-	-
Shoot_CUFF.171975.0	1322	29.796	26.956	0.904685	down	1012	849	19421795	24782394	0.033	4.545	0.104	longestORF	415	-	-	-	-
Shoot_CUFF.386299.0	1004	6.746	5.226	0.774681	down	174	125	19422633	24783118	0.033	4.543	0.104	longestORF	246	-	-	-	-
Shoot_CUFF.37257.0	756	12.563	10.16	0.808724	down	244	183	19422563	24783060	0.033	4.539	0.104	blastx	251	ref|NP_174080.2|	2e-58	226	unknown protein [Arabidopsis thaliana]
Shoot_CUFF.36449.0	2732	3.505	2.842	0.810842	down	246	185	19422561	24783058	0.035	4.466	0.11	longestORF	862	-	-	-	-
Shoot_CUFF.254770.0	797	4.786	6.425	1.34246	up	98	122	19422709	24783121	0.035	4.457	0.11	blastx	134	ref|NP_563773.1|	2e-13	74.7	unknown protein [Arabidopsis thaliana]
Shoot_CUFF.216899.0	2010	43.029	40.283	0.936183	down	2222	1929	19420585	24781314	0.035	4.432	0.11	longestORF	290	-	-	-	-
Shoot_CUFF.196064.0	760	8.194	6.296	0.768367	down	160	114	19422647	24783129	0.036	4.419	0.112	longestORF	162	-	-	-	-
Shoot_CUFF.62321.0	197	12.645	18.111	1.43227	up	64	85	19422743	24783158	0.036	4.414	0.112	blastx	65	ref|NP_179502.1|	1e-15	82.8	tRNA-splicing endonuclease positive effector-related [Arabidopsis thaliana]
Shoot_CUFF.43506.0	712	3.007	4.421	1.47024	up	55	75	19422752	24783168	0.036	4.406	0.112	longestORF	206	-	-	-	-
Shoot_CUFF.308977.0	372	3.034	1.467	0.48352	down	29	13	19422778	24783230	0.036	4.405	0.112	blastx	110	sp|Q7X7E9|DNLI4_ORYSJ	8e-56	216	Putative DNA ligase 4 OS=Oryza sativa subsp. japonica GN=LIG4 PE=2 SV=2
Shoot_CUFF.217274.0	204	31.673	24.485	0.773056	down	166	119	19422641	24783124	0.036	4.392	0.112	blastx	68	ref|NP_568577.1|	6e-29	126	DegP9 (DegP protease 9); catalytic/ protein binding / serine-type endopeptidase/ serine-type peptidase [Arabidopsis thaliana]
Shoot_CUFF.2285.0	138	21.718	14.6	0.672253	down	77	48	19422730	24783195	0.036	4.391	0.112	blastx	46	ref|NP_192344.1|	3e-14	78.2	EMB2369 (EMBRYO DEFECTIVE 2369); ATP binding / aminoacyl-tRNA ligase/ leucine-tRNA ligase/ nucleotide binding [Arabidopsis thaliana]
Shoot_CUFF.160487.0	945	19.153	16.523	0.862685	down	465	372	19422342	24782871	0.036	4.382	0.112	longestORF	132	-	-	-	-
Shoot_CUFF.154555.0	1748	2.761	2.041	0.739225	down	124	85	19422683	24783158	0.036	4.378	0.112	blastx	582	ref|NP_001078482.1|	0	927	DNA-directed DNA polymerase family protein [Arabidopsis thaliana]
Shoot_CUFF.354056.0	989	3.936	2.801	0.711636	down	100	66	19422707	24783177	0.037	4.35	0.115	longestORF	100	-	-	-	-
Shoot_CUFF.228611.0	911	2.82	4.009	1.42163	up	66	87	19422741	24783156	0.037	4.349	0.115	blastx	303	sp|Q8LMR2|DCL1_ORYSJ	1e-164	577	Endoribonuclease Dicer homolog 1 OS=Oryza sativa subsp. japonica GN=DCL1 PE=3 SV=1
Shoot_CUFF.444558.0	1438	15.483	13.573	0.876639	down	572	465	19422235	24782778	0.037	4.332	0.115	longestORF	277	-	-	-	-
Shoot_CUFF.335813.0	194	12.239	7.789	0.636408	down	61	36	19422746	24783207	0.038	4.327	0.118	blastx	63	ref|NP_197752.1|	4e-26	117	ATPase E1-E2 type family protein / haloacid dehalogenase-like hydrolase familiy protein [Arabidopsis thaliana]
Shoot_CUFF.172841.0	2647	17.602	16.095	0.914385	down	1197	1015	19421610	24782228	0.038	4.318	0.118	blastx	882	ref|NP_173520.1|	0	1347	emb1507 (embryo defective 1507); ATP binding / ATP-dependent helicase/ helicase/ nucleic acid binding / nucleoside-triphosphatase/ nucleotide binding [Arabidopsis thaliana]
Shoot_CUFF.379146.0	1069	8.884	7.225	0.81326	down	244	184	19422563	24783059	0.038	4.316	0.118	longestORF	330	-	-	-	-
Shoot_CUFF.178990.0	1962	5.991	7.081	1.18194	up	302	331	19422505	24782912	0.039	4.253	0.12	longestORF	525	-	-	-	-
Shoot_CUFF.33391.0	718	8.24	10.406	1.26286	up	152	178	19422655	24783065	0.039	4.252	0.12	blastx	125	ref|NP_199403.1|	2e-21	67.8	GDSL-motif lipase/hydrolase family protein [Arabidopsis thaliana]
Shoot_CUFF.311789.0	1915	2.622	3.375	1.28719	up	129	154	19422678	24783089	0.039	4.251	0.12	blastx	202	ref|NP_181668.1|	5e-10	67.8	BOP2 (BLADE ON PETIOLE2); protein binding [Arabidopsis thaliana]
Shoot_CUFF.246750.0	296	6.575	3.971	0.603954	down	50	28	19422757	24783215	0.039	4.251	0.12	blastx	97	ref|NP_193367.7|	5e-39	160	SPK1 (SPIKE1); GTP binding / GTPase binding / guanyl-nucleotide exchange factor [Arabidopsis thaliana]
Shoot_CUFF.190048.0	1066	4.053	2.953	0.728596	down	111	75	19422696	24783168	0.039	4.249	0.12	longestORF	80	-	-	-	-
Shoot_CUFF.433508.0	1139	12.063	14.077	1.16696	up	353	382	19422454	24782861	0.04	4.226	0.123	longestORF	281	-	-	-	-
Shoot_CUFF.414770.0	992	14.322	16.671	1.16401	up	365	394	19422442	24782849	0.04	4.226	0.123	blastx	330	ref|NP_179383.2|	1e-128	459	binding / inositol or phosphatidylinositol kinase/ phosphotransferase, alcohol group as acceptor [Arabidopsis thaliana]
Shoot_CUFF.255352.0	164	4.747	8.702	1.83316	up	20	34	19422787	24783209	0.04	4.218	0.123	blastx	54	ref|NP_187219.5|	9e-10	63.2	EMB2016 (embryo defective 2016) [Arabidopsis thaliana]
Shoot_CUFF.326629.0	1054	12.556	10.593	0.84366	down	340	266	19422467	24782977	0.041	4.169	0.125	blastx	318	ref|NP_001117459.1|	1e-123	441	TOR (TARGET OF RAPAMYCIN); 1-phosphatidylinositol-3-kinase/ protein binding [Arabidopsis thaliana]
Shoot_CUFF.178984.0	683	9.403	7.313	0.777731	down	165	119	19422642	24783124	0.041	4.169	0.125	blastx	224	ref|NP_974047.1|	7e-60	231	binding [Arabidopsis thaliana]
Shoot_CUFF.326632.0	813	13.741	11.41	0.830362	down	287	221	19422520	24783022	0.041	4.158	0.125	blastx	270	ref|NP_001117459.1|	2e-74	279	TOR (TARGET OF RAPAMYCIN); 1-phosphatidylinositol-3-kinase/ protein binding [Arabidopsis thaliana]
Shoot_CUFF.23685.0	279	4.185	2.106	0.503226	down	30	14	19422777	24783229	0.042	4.148	0.128	blastx	74	ref|NP_566102.1|	3e-07	54.7	mitochondrial substrate carrier family protein [Arabidopsis thaliana]
Shoot_CUFF.261428.0	1015	14.687	12.53	0.853135	down	383	303	19422424	24782940	0.042	4.133	0.128	blastx	159	sp|Q2QM47|BSL2_ORYSJ	4e-62	239	Serine/threonine-protein phosphatase BSL2 homolog OS=Oryza sativa subsp. japonica GN=BSL2 PE=2 SV=2
Shoot_CUFF.457305.0	679	7.682	5.811	0.756444	down	134	94	19422673	24783149	0.043	4.086	0.131	longestORF	182	-	-	-	-
Shoot_CUFF.324900.0	465	26.368	30.962	1.17423	up	315	343	19422492	24782900	0.043	4.082	0.131	longestORF	42	-	-	-	-
Shoot_CUFF.228343.0	121	15.119	22.548	1.49137	up	47	65	19422760	24783178	0.045	4.032	0.137	blastx	40	ref|NP_187372.4|	3e-06	51.2	ATGSL10 (glucan synthase-like 10); 1,3-beta-glucan synthase [Arabidopsis thaliana]
Shoot_CUFF.248736.0	516	6.789	4.799	0.706879	down	90	59	19422717	24783184	0.045	4.03	0.137	longestORF	147	-	-	-	-
Shoot_CUFF.411502.0	372	3.453	5.529	1.60122	up	33	49	19422774	24783194	0.045	4.008	0.137	longestORF	66	-	-	-	-
Shoot_CUFF.185349.0	543	4.086	5.875	1.43784	up	57	76	19422750	24783167	0.046	3.991	0.139	longestORF	103	-	-	-	-
Shoot_CUFF.461488.0	478	14.739	11.679	0.792388	down	181	133	19422626	24783110	0.047	3.962	0.142	blastx	157	ref|NP_001031279.1|	7e-47	186	TAF2 (TBP-ASSOCIATED FACTOR 2); metallopeptidase/ zinc ion binding [Arabidopsis thaliana]
Shoot_CUFF.27846.0	705	43.064	38.7	0.898662	down	780	650	19422027	24782593	0.047	3.954	0.142	blastx	234	ref|NP_564338.1|	1e-109	394	CARB (CARBAMOYL PHOSPHATE SYNTHETASE B); ATP binding / carbamoyl-phosphate synthase/ catalytic [Arabidopsis thaliana]
Shoot_CUFF.471330.0	279	1.953	3.912	2.00307	up	14	26	19422793	24783217	0.047	3.951	0.142	longestORF	47	-	-	-	-
Shoot_CUFF.329401.0	180	14.921	20.754	1.39093	up	69	89	19422738	24783154	0.047	3.949	0.142	blastx	60	ref|NP_174850.3|	1e-23	108	ACC2 (ACETYL-COA CARBOXYLASE 2); acetyl-CoA carboxylase [Arabidopsis thaliana]
Shoot_CUFF.47133.0	219	7.287	11.116	1.52546	up	41	58	19422766	24783185	0.047	3.945	0.142	longestORF	46	-	-	-	-
Shoot_CUFF.70805.0	365	0.853	0.115	0.134818	down	8	1	19422799	24783242	0.048	3.927	0.144	longestORF	107	-	-	-	-
Shoot_CUFF.370512.0	1913	8.566	7.394	0.86318	down	421	337	19422386	24782906	0.048	3.923	0.144	blastx	590	ref|NP_177038.1|	0	801	haloacid dehalogenase-like hydrolase family protein [Arabidopsis thaliana]
Shoot_CUFF.151366.0	681	5.773	4.191	0.725966	down	101	68	19422706	24783175	0.048	3.922	0.144	longestORF	135	-	-	-	-
Shoot_CUFF.42138.0	108	7.929	3.498	0.441165	down	22	9	19422785	24783234	0.048	3.907	0.144	longestORF	35	-	-	-	-
Shoot_CUFF.349016.0	506	3.462	2.074	0.599076	down	45	25	19422762	24783218	0.049	3.888	0.146	longestORF	51	-	-	-	-
Shoot_CUFF.374844.0	1535	5.553	4.512	0.812534	down	219	165	19422588	24783078	0.049	3.886	0.146	longestORF	464	-	-	-	-
Shoot_CUFF.45060.0	886	3.163	4.358	1.37781	up	72	92	19422735	24783151	0.049	3.873	0.146	longestORF	139	-	-	-	-
Shoot_CUFF.379530.0	121	20.909	13.876	0.663638	down	65	40	19422742	24783203	0.049	3.873	0.146	blastx	39	sp|Q67W65|TAF1_ORYSJ	9e-18	89.7	Transcription initiation factor TFIID subunit 1 OS=Oryza sativa subsp. japonica GN=TAF1 PE=2 SV=1
Shoot_CUFF.205526.0	185	5.26	2.496	0.474525	down	25	11	19422782	24783232	0.049	3.873	0.146	-	-	-	-	-	-
Shoot_CUFF.186237.0	287	3.391	1.609	0.474491	down	25	11	19422782	24783232	0.049	3.873	0.146	longestORF	58	-	-	-	-
Shoot_CUFF.461413.0	476	12.184	9.435	0.774376	down	149	107	19422658	24783136	0.049	3.865	0.146	blastx	158	ref|NP_190628.5|	3e-60	231	nucleotide binding [Arabidopsis thaliana]
Shoot_CUFF.414764.0	268	10.602	14.566	1.37389	up	73	93	19422734	24783150	0.05	3.849	0.149	blastx	88	ref|NP_179383.2|	3e-39	160	binding / inositol or phosphatidylinositol kinase/ phosphotransferase, alcohol group as acceptor [Arabidopsis thaliana]
Shoot_CUFF.300563.0	418	5.308	3.414	0.64318	down	57	34	19422750	24783209	0.05	3.841	0.149	longestORF	74	-	-	-	-
Shoot_CUFF.375899.0	267	9.622	6.445	0.669819	down	66	41	19422741	24783202	0.052	3.771	0.154	blastx	61	ref|NP_566749.1|	0.001	43.1	ALDH2C4; 3-chloroallyl aldehyde dehydrogenase/ aldehyde dehydrogenase (NAD)/ coniferyl-aldehyde dehydrogenase [Arabidopsis thaliana]
Shoot_CUFF.390644.0	423	12.882	9.923	0.7703	down	140	100	19422667	24783143	0.052	3.764	0.154	blastx	132	ref|NP_200065.1|	2e-33	141	OVA6 (OVULE ABORTION 6); ATP binding / aminoacyl-tRNA ligase/ nucleotide binding / proline-tRNA ligase [Arabidopsis thaliana]
Shoot_CUFF.153607.0	114	2.049	5.523	2.69546	up	6	15	19422801	24783228	0.053	3.76	0.157	longestORF	32	-	-	-	-
Shoot_CUFF.138235.0	1081	1.656	1.01	0.609903	down	46	26	19422761	24783217	0.053	3.743	0.157	blastx	65	ref|NP_974126.1|	6e-21	71.6	SOL1 (SUPPRESSOR OF LLP1 1); carboxypeptidase/ metallocarboxypeptidase/ zinc ion binding [Arabidopsis thaliana]
Shoot_CUFF.246163.0	471	4.793	3.119	0.650741	down	58	35	19422749	24783208	0.054	3.726	0.159	blastx	157	ref|NP_187685.1|	5e-61	233	ASD1 (ALPHA-L-ARABINOFURANOSIDASE 1); alpha-N-arabinofuranosidase/ hydrolase, acting on glycosyl bonds / xylan 1,4-beta-xylosidase [Arabidopsis thaliana]
Shoot_CUFF.358461.0	616	8.214	6.269	0.763209	down	130	92	19422677	24783151	0.054	3.72	0.159	longestORF	38	-	-	-	-
Shoot_CUFF.129436.0	258	4.828	2.603	0.539147	down	32	16	19422775	24783227	0.054	3.703	0.159	longestORF	36	-	-	-	-
Shoot_CUFF.329377.0	182	17.109	23.063	1.348	up	80	100	19422727	24783143	0.054	3.699	0.159	blastx	59	ref|NP_174850.3|	1e-14	79.3	ACC2 (ACETYL-COA CARBOXYLASE 2); acetyl-CoA carboxylase [Arabidopsis thaliana]
Shoot_CUFF.329524.0	1646	4.729	3.825	0.808839	down	200	150	19422607	24783093	0.055	3.683	0.161	longestORF	203	-	-	-	-
Shoot_CUFF.237281.0	1719	8.152	6.983	0.8566	down	360	286	19422447	24782957	0.055	3.678	0.161	blastx	426	ref|NP_200922.2|	1e-118	402	DEAD box RNA helicase, putative [Arabidopsis thaliana]
Shoot_CUFF.158077.0	774	27.558	24.349	0.883555	down	548	449	19422259	24782794	0.055	3.673	0.161	longestORF	186	-	-	-	-
Shoot_CUFF.360862.0	460	7.615	5.475	0.718976	down	90	60	19422717	24783183	0.055	3.667	0.161	blastx	62	ref|NP_563871.1|	2e-09	62.4	emb2004 (embryo defective 2004) [Arabidopsis thaliana]
Shoot_CUFF.62402.0	1118	5.536	4.355	0.786669	down	159	116	19422648	24783127	0.056	3.662	0.164	longestORF	217	-	-	-	-
Shoot_CUFF.272120.0	606	16.058	19.048	1.1862	up	250	275	19422557	24782968	0.056	3.656	0.164	blastx	201	ref|NP_568658.1|	9e-79	293	CUL4 (CULLIN4); protein binding / ubiquitin-protein ligase [Arabidopsis thaliana]
Shoot_CUFF.349676.0	209	3.725	1.607	0.431409	down	20	8	19422787	24783235	0.056	3.65	0.164	blastx	69	ref|NP_565888.1|	0.003	41.6	unknown protein [Arabidopsis thaliana]
Shoot_CUFF.40449.0	302	3.738	1.946	0.520599	down	29	14	19422778	24783229	0.056	3.647	0.164	longestORF	52	-	-	-	-
Shoot_CUFF.181683.0	217	11.3	7.544	0.667611	down	63	39	19422744	24783204	0.056	3.641	0.164	longestORF	72	-	-	-	-
Shoot_CUFF.227686.0	353	11.027	14.388	1.3048	up	100	121	19422707	24783122	0.057	3.636	0.166	blastx	46	ref|NP_197670.1|	1e-29	129	adaptin family protein [Arabidopsis thaliana]
Shoot_CUFF.345267.0	430	6.517	4.49	0.688967	down	72	46	19422735	24783197	0.057	3.619	0.166	longestORF	108	-	-	-	-
Shoot_CUFF.288463.0	197	38.726	31.321	0.808785	down	196	147	19422611	24783096	0.058	3.606	0.168	-	-	-	-	-	-
Shoot_CUFF.273811.0	1949	3.874	4.695	1.21193	up	194	218	19422613	24783025	0.058	3.606	0.168	longestORF	478	-	-	-	-
Shoot_CUFF.50322.0	200	10.704	6.926	0.647048	down	55	33	19422752	24783210	0.058	3.601	0.168	longestORF	63	-	-	-	-
Shoot_CUFF.372387.0	1476	2.663	1.962	0.736763	down	101	69	19422706	24783174	0.058	3.588	0.168	blastx	482	sp|Q0DBU5|RH31_ORYSJ	2e-56	221	DEAD-box ATP-dependent RNA helicase 31 OS=Oryza sativa subsp. japonica GN=Os06g0526600 PE=3 SV=2
Shoot_CUFF.414893.0	668	4.487	3.142	0.700245	down	77	50	19422730	24783193	0.058	3.58	0.168	longestORF	173	-	-	-	-
Shoot_CUFF.316670.0	1014	4.683	3.56	0.760196	down	122	86	19422685	24783157	0.059	3.573	0.171	longestORF	338	-	-	-	-
Shoot_CUFF.193907.0	2483	4.311	3.618	0.839248	down	275	214	19422532	24783029	0.06	3.549	0.173	longestORF	349	-	-	-	-
Shoot_CUFF.257905.0	1778	3.415	2.691	0.787994	down	156	114	19422651	24783129	0.06	3.541	0.173	longestORF	190	-	-	-	-
Shoot_CUFF.461404.0	784	11.071	9.102	0.822148	down	223	170	19422584	24783073	0.06	3.536	0.173	blastx	260	ref|NP_190628.5|	1e-120	432	nucleotide binding [Arabidopsis thaliana]
Shoot_CUFF.364013.0	813	5.123	3.821	0.745852	down	107	74	19422700	24783169	0.06	3.53	0.173	longestORF	220	-	-	-	-
Shoot_CUFF.475021.0	1759	1.328	0.883	0.66491	down	60	37	19422747	24783206	0.061	3.511	0.176	blastx	338	sp|P07925|ATP6_MAIZE	1e-132	474	ATP synthase subunit a OS=Zea mays GN=ATP6 PE=3 SV=1
Shoot_CUFF.211003.0	129	10.561	16.269	1.54048	up	35	50	19422772	24783193	0.062	3.494	0.178	blastx	40	ref|NP_177278.3|	2e-10	65.1	EBS1 (EMS-mutagenized bri1 suppressor 1); UDP-glucose:glycoprotein glucosyltransferase/ transferase, transferring glycosyl groups / transferase, transferring hexosyl groups [Arabidopsis thaliana]
Shoot_CUFF.179343.0	710	1.919	2.956	1.54039	up	35	50	19422772	24783193	0.062	3.494	0.178	longestORF	123	-	-	-	-
Shoot_CUFF.269749.0	167	10.022	14.829	1.47964	up	43	59	19422764	24783184	0.062	3.491	0.178	blastx	55	sp|Q60E70|COBL3_ORYSJ	5e-27	120	COBRA-like protein 3 OS=Oryza sativa subsp. japonica GN=BC1L4 PE=2 SV=1
Shoot_CUFF.62288.0	621	10.217	8.111	0.793873	down	163	120	19422644	24783123	0.062	3.49	0.178	longestORF	59	-	-	-	-
Shoot_CUFF.408790.0	254	8.122	11.568	1.42428	up	53	70	19422754	24783173	0.063	3.47	0.18	blastx	83	ref|NP_189916.4|	3e-23	107	ATMIN7 (ARABIDOPSIS THALIANA HOPM INTERACTOR 7); guanyl-nucleotide exchange factor/ protein binding [Arabidopsis thaliana]
Shoot_CUFF.67283.0	600	28.803	25.184	0.874353	down	444	360	19422363	24782883	0.063	3.465	0.18	blastx	152	ref|NP_568051.1|	4e-56	218	VHA-A3 (VACUOLAR PROTON ATPASE A3); ATPase [Arabidopsis thaliana]
Shoot_CUFF.191510.0	462	0.843	1.817	2.1554	up	10	20	19422797	24783223	0.063	3.464	0.18	longestORF	43	-	-	-	-
Shoot_CUFF.357864.0	180	6.487	3.498	0.539232	down	30	15	19422777	24783228	0.064	3.436	0.183	longestORF	40	-	-	-	-
Shoot_CUFF.93713.0	1183	0.461	0.887	1.92408	up	14	25	19422793	24783218	0.065	3.403	0.185	longestORF	150	-	-	-	-
Shoot_CUFF.100949.0	180	3.892	1.632	0.419322	down	18	7	19422789	24783236	0.065	3.395	0.185	longestORF	59	-	-	-	-
Shoot_CUFF.387260.0	106	1.836	0	0	down	5	0	19422802	24783243	0.066	3.386	0.187	longestORF	35	-	-	-	-
Shoot_CUFF.211414.0	116	1.678	0	0	down	5	0	19422802	24783243	0.066	3.386	0.187	longestORF	38	-	-	-	-
Shoot_CUFF.38523.0	693	3.145	4.422	1.40604	up	56	73	19422751	24783170	0.066	3.38	0.187	blastx	230	ref|NP_172349.2|	8e-80	297	XIC; motor/ protein binding [Arabidopsis thaliana]
Shoot_CUFF.474223.0	281	5.679	3.436	0.605036	down	41	23	19422766	24783220	0.066	3.379	0.187	blastx	91	ref|NP_849402.1|	2e-18	91.7	AT5PTASE2 (MYO-INOSITOL POLYPHOSPHATE 5-PHOSPHATASE 2); inositol-polyphosphate 5-phosphatase [Arabidopsis thaliana]
Shoot_CUFF.404480.0	114	9.219	4.787	0.519254	down	27	13	19422780	24783230	0.066	3.379	0.187	-	-	-	-	-	-
Shoot_CUFF.197225.0	573	9.306	7.252	0.779282	down	137	99	19422670	24783144	0.066	3.369	0.187	longestORF	185	-	-	-	-
Shoot_CUFF.200819.0	1507	3.254	4.094	1.25814	up	126	147	19422681	24783096	0.067	3.364	0.189	blastx	321	ref|NP_194600.2|	0	513	XIH; motor [Arabidopsis thaliana]
Shoot_CUFF.405200.0	1259	18.055	16.103	0.891886	down	584	483	19422223	24782760	0.067	3.359	0.189	longestORF	347	-	-	-	-
Shoot_CUFF.73178.0	601	49.156	44.488	0.905037	down	759	637	19422048	24782606	0.067	3.358	0.189	blastx	199	ref|NP_174849.2|	4e-63	241	ACC1 (ACETYL-COENZYME A CARBOXYLASE 1); acetyl-CoA carboxylase [Arabidopsis thaliana]
Shoot_CUFF.252793.0	387	4.526	2.82	0.623067	down	45	26	19422762	24783217	0.067	3.356	0.189	longestORF	36	-	-	-	-
Shoot_CUFF.6576.0	633	3.013	1.923	0.638234	down	49	29	19422758	24783214	0.067	3.352	0.189	longestORF	101	-	-	-	-
Shoot_CUFF.95174.0	432	0.27	0.972	3.6	up	3	10	19422804	24783233	0.067	3.348	0.189	longestORF	52	-	-	-	-
Shoot_CUFF.411505.0	188	16.563	11.833	0.714424	down	80	53	19422727	24783190	0.067	3.343	0.189	longestORF	43	-	-	-	-
Shoot_CUFF.290372.0	208	3.93	1.816	0.462087	down	21	9	19422786	24783234	0.068	3.342	0.19	blastx	67	ref|NP_568633.1|	9e-23	106	haloacid dehalogenase-like hydrolase family protein [Arabidopsis thaliana]
Shoot_CUFF.23340.0	128	6.386	2.951	0.462105	down	21	9	19422786	24783234	0.068	3.342	0.19	blastx	37	ref|NP_199620.4|	2e-07	55.1	ELP1 (EDM2-LIKE PROTEIN1) [Arabidopsis thaliana]
Shoot_CUFF.246681.0	381	87.45	79.652	0.910829	down	856	723	19421951	24782520	0.068	3.335	0.19	longestORF	126	-	-	-	-
Shoot_CUFF.41578.0	3036	5.885	5.171	0.878675	down	459	374	19422348	24782869	0.068	3.332	0.19	longestORF	455	-	-	-	-
Shoot_CUFF.137089.0	2841	4.247	4.92	1.15846	up	310	333	19422497	24782910	0.068	3.328	0.19	longestORF	105	-	-	-	-
Shoot_CUFF.24714.0	998	3.51	2.566	0.731054	down	90	61	19422717	24783182	0.068	3.324	0.19	longestORF	250	-	-	-	-
Shoot_CUFF.31711.0	936	5.073	3.901	0.768973	down	122	87	19422685	24783156	0.07	3.288	0.196	longestORF	162	-	-	-	-
Shoot_CUFF.235393.0	468	10.646	8.251	0.775033	down	128	92	19422679	24783151	0.071	3.264	0.198	blastx	153	sp|A3AF13|UBP26_ORYSJ	9e-86	315	Ubiquitin carboxyl-terminal hydrolase 26 OS=Oryza sativa subsp. japonica GN=UBP26 PE=2 SV=2
Shoot_CUFF.418293.0	694	5.384	3.992	0.741456	down	96	66	19422711	24783177	0.071	3.262	0.198	longestORF	144	-	-	-	-
Shoot_CUFF.254221.0	303	24.279	29.23	1.20392	up	189	211	19422618	24783032	0.071	3.257	0.198	blastx	38	ref|NP_568230.2|	2e-09	48.1	MSL2 (MscS-LIKE 2); ion channel [Arabidopsis thaliana]
Shoot_CUFF.112790.0	426	2.832	1.576	0.556497	down	31	16	19422776	24783227	0.072	3.245	0.2	longestORF	93	-	-	-	-
Shoot_CUFF.133048.0	157	18.842	25.131	1.33378	up	76	94	19422731	24783149	0.072	3.227	0.2	blastx	50	ref|NP_001078139.1|	6e-14	77	emb2738 (embryo defective 2738); GTP binding [Arabidopsis thaliana]
Shoot_CUFF.414755.0	360	12.542	15.857	1.26431	up	116	136	19422691	24783107	0.072	3.226	0.2	blastx	118	ref|NP_179383.2|	4e-35	147	binding / inositol or phosphatidylinositol kinase/ phosphotransferase, alcohol group as acceptor [Arabidopsis thaliana]
Shoot_CUFF.399803.0	542	17.236	14.404	0.835693	down	240	186	19422567	24783057	0.073	3.218	0.203	longestORF	68	-	-	-	-
Shoot_CUFF.459733.0	139	24.362	17.816	0.731303	down	87	59	19422720	24783184	0.074	3.193	0.205	longestORF	46	-	-	-	-
Shoot_CUFF.375908.0	158	6.898	3.719	0.539142	down	28	14	19422779	24783229	0.075	3.17	0.208	blastx	52	ref|NP_566749.1|	3e-15	81.3	ALDH2C4; 3-chloroallyl aldehyde dehydrogenase/ aldehyde dehydrogenase (NAD)/ coniferyl-aldehyde dehydrogenase [Arabidopsis thaliana]
Shoot_CUFF.275130.0	736	2.803	3.935	1.40385	up	53	69	19422754	24783174	0.076	3.154	0.209	longestORF	140	-	-	-	-
Shoot_CUFF.163434.0	695	43.964	39.981	0.909403	down	785	662	19422022	24782581	0.076	3.152	0.209	blastx	231	ref|NP_187286.1|	1e-83	310	MEE32 (MATERNAL EFFECT EMBRYO ARREST 32); 3-dehydroquinate dehydratase/ NADP or NADPH binding / binding / catalytic/ shikimate 5-dehydrogenase [Arabidopsis thaliana]
Shoot_CUFF.289468.0	170	9.845	14.321	1.45465	up	43	58	19422764	24783185	0.076	3.147	0.209	blastx	56	ref|NP_191461.2|	4e-20	97.4	binding / protein transporter [Arabidopsis thaliana]
Shoot_CUFF.237269.0	755	7.321	5.782	0.789783	down	142	104	19422665	24783139	0.076	3.144	0.209	blastx	250	ref|NP_200922.2|	1e-107	388	DEAD box RNA helicase, putative [Arabidopsis thaliana]
Shoot_CUFF.386308.0	643	6.901	5.288	0.766266	down	114	81	19422693	24783162	0.076	3.138	0.209	longestORF	152	-	-	-	-
Shoot_CUFF.176563.0	538	4.63	3.199	0.690929	down	64	41	19422743	24783202	0.077	3.133	0.212	blastx	178	sp|Q6Z2W3|ARFE_ORYSJ	1e-100	363	Auxin response factor 5 OS=Oryza sativa subsp. japonica GN=ARF5 PE=2 SV=2
Shoot_CUFF.389447.0	696	2.852	1.87	0.65568	down	51	31	19422756	24783212	0.077	3.126	0.212	longestORF	86	-	-	-	-
Shoot_CUFF.423332.0	845	16.629	18.975	1.14108	up	361	382	19422446	24782861	0.078	3.105	0.214	blastx	281	ref|NP_195305.1|	1e-135	482	NRPB1 (RNA POLYMERASE II LARGE SUBUNIT); DNA binding / DNA-directed RNA polymerase [Arabidopsis thaliana]
Shoot_CUFF.176102.0	1042	16.511	14.542	0.880746	down	442	361	19422365	24782882	0.079	3.09	0.216	blastx	63	sp|Q6YXY2|HACL1_ORYSJ	3e-28	127	Probable histone acetyltransferase HAC-like 1 OS=Oryza sativa subsp. japonica GN=Os02g0137500 PE=3 SV=2
Shoot_CUFF.260824.0	1132	8.184	6.86	0.838221	down	238	185	19422569	24783058	0.079	3.087	0.216	blastx	305	ref|NP_001078197.2|	3e-88	326	DNA binding [Arabidopsis thaliana]
Shoot_CUFF.139471.0	401	6.698	9.002	1.34398	up	69	86	19422738	24783157	0.079	3.082	0.216	blastx	83	ref|NP_187466.4|	2e-32	138	clathrin heavy chain, putative [Arabidopsis thaliana]
Shoot_CUFF.222543.0	574	3.797	5.265	1.38662	up	56	72	19422751	24783171	0.079	3.076	0.216	blastx	136	ref|NP_001118295.1|	9e-33	140	ATMAK10; acetyltransferase [Arabidopsis thaliana]
Shoot_CUFF.226887.0	365	3.412	1.955	0.572978	down	32	17	19422775	24783226	0.08	3.07	0.219	longestORF	51	-	-	-	-
Shoot_CUFF.415091.0	381	11.238	8.593	0.764638	down	110	78	19422697	24783165	0.08	3.064	0.219	longestORF	54	-	-	-	-
Shoot_CUFF.210991.0	153	11.703	16.735	1.42998	up	46	61	19422761	24783182	0.081	3.046	0.221	blastx	51	ref|NP_177278.3|	5e-13	73.9	EBS1 (EMS-mutagenized bri1 suppressor 1); UDP-glucose:glycoprotein glucosyltransferase/ transferase, transferring glycosyl groups / transferase, transferring hexosyl groups [Arabidopsis thaliana]
Shoot_CUFF.227713.0	240	4.703	7.345	1.56177	up	29	42	19422778	24783201	0.081	3.044	0.221	blastx	52	ref|NP_179241.4|	2e-07	55.1	DNA binding / nucleic acid binding / protein binding / zinc ion binding [Arabidopsis thaliana]
Shoot_CUFF.10255.0	1528	21.372	23.295	1.08998	up	839	848	19421968	24782395	0.081	3.042	0.221	longestORF	503	-	-	-	-
Shoot_CUFF.88853.0	218	1.607	0.385	0.239577	down	9	2	19422798	24783241	0.082	3.021	0.223	blastx	72	ref|NP_191955.5|	2e-17	88.6	CRP (CRYPTIC PRECOCIOUS) [Arabidopsis thaliana]
Shoot_CUFF.392057.0	355	5.701	3.784	0.663743	down	52	32	19422755	24783211	0.082	3.021	0.223	blastx	94	ref|NP_563672.1|	4e-07	54.3	basic helix-loop-helix (bHLH) family protein [Arabidopsis thaliana]
Shoot_CUFF.368774.0	1492	6.209	7.286	1.17346	up	238	259	19422569	24782984	0.082	3.021	0.223	longestORF	105	-	-	-	-
Shoot_CUFF.310718.0	191	76.828	67.027	0.872429	down	377	305	19422430	24782938	0.082	3.018	0.223	blastx	63	ref|NP_181013.1|	2e-20	98.2	ATMRP2 (ARABIDOPSIS THALIANA MULTIDRUG RESISTANCE-ASSOCIATED PROTEIN 2); ATPase, coupled to transmembrane movement of substances [Arabidopsis thaliana]
Shoot_CUFF.70394.0	429	4.264	6.066	1.42261	up	47	62	19422760	24783181	0.083	3.015	0.224	longestORF	108	-	-	-	-
Shoot_CUFF.263758.0	381	4.802	6.83	1.42232	up	47	62	19422760	24783181	0.083	3.015	0.224	blastx	127	ref|NP_176121.2|	8e-35	146	SAB (SABRE) [Arabidopsis thaliana]
Shoot_CUFF.74006.0	915	3.871	5	1.29166	up	91	109	19422716	24783134	0.083	3.014	0.224	longestORF	75	-	-	-	-
Shoot_CUFF.51918.0	2004	8.527	7.519	0.881787	down	439	359	19422368	24782884	0.083	3.008	0.224	longestORF	255	-	-	-	-
Shoot_CUFF.424481.0	864	6.037	4.761	0.788637	down	134	98	19422673	24783145	0.084	2.99	0.226	longestORF	116	-	-	-	-
Shoot_CUFF.272249.0	487	9.351	7.24	0.774249	down	117	84	19422690	24783159	0.084	2.988	0.226	longestORF	162	-	-	-	-
Shoot_CUFF.90321.0	424	4.406	6.237	1.41557	up	48	63	19422759	24783180	0.084	2.985	0.226	blastx	141	ref|NP_193447.5|	2e-47	187	unknown protein [Arabidopsis thaliana]
Shoot_CUFF.248739.0	1597	11.504	10.198	0.886474	down	472	388	19422335	24782855	0.084	2.984	0.226	blastx	532	ref|NP_191289.2|	1e-138	493	INO80 (INO80 ORTHOLOG); ATP binding / DNA binding / helicase/ nucleic acid binding [Arabidopsis thaliana]
Shoot_CUFF.344877.0	1707	3.329	2.656	0.797837	down	146	108	19422661	24783135	0.084	2.979	0.226	longestORF	133	-	-	-	-
Shoot_CUFF.415085.0	139	5.04	8.757	1.7375	up	18	29	19422789	24783214	0.085	2.965	0.228	blastx	45	ref|NP_191955.5|	2e-09	61.6	CRP (CRYPTIC PRECOCIOUS) [Arabidopsis thaliana]
Shoot_CUFF.386325.0	1482	12.659	11.244	0.888222	down	482	397	19422325	24782846	0.086	2.952	0.231	longestORF	489	-	-	-	-
Shoot_CUFF.9318.0	679	2.866	4.018	1.40195	up	50	65	19422757	24783178	0.087	2.929	0.233	longestORF	39	-	-	-	-
Shoot_CUFF.259927.0	605	3.989	2.775	0.695663	down	62	40	19422745	24783203	0.088	2.915	0.235	longestORF	120	-	-	-	-
Shoot_CUFF.315208.0	302	3.351	1.807	0.539242	down	26	13	19422781	24783230	0.088	2.903	0.235	blastx	100	ref|NP_188492.2|	3e-35	147	zinc finger (DHHC type) family protein [Arabidopsis thaliana]
Shoot_CUFF.7027.0	1038	5.775	4.65	0.805195	down	154	115	19422653	24783128	0.088	2.902	0.235	blastx	275	sp|Q8GU87|PDR6_ORYSJ	1e-156	552	Pleiotropic drug resistance protein 6 OS=Oryza sativa subsp. japonica GN=PDR6 PE=2 SV=2
Shoot_CUFF.229484.0	424	13.036	10.395	0.797407	down	142	105	19422665	24783138	0.089	2.901	0.238	blastx	141	ref|NP_001119415.1|	1e-53	209	KEA5; potassium ion transmembrane transporter/ potassium:hydrogen antiporter [Arabidopsis thaliana]
Shoot_CUFF.421909.0	431	0.903	1.85	2.04873	up	10	19	19422797	24783224	0.09	2.881	0.24	blastx	65	ref|NP_198805.1|	4e-15	80.9	unknown protein [Arabidopsis thaliana]
Shoot_CUFF.153706.0	420	1.761	2.998	1.70244	up	19	30	19422788	24783213	0.09	2.88	0.24	longestORF	62	-	-	-	-
Shoot_CUFF.305418.0	386	3.731	2.284	0.612168	down	37	21	19422770	24783222	0.09	2.874	0.24	blastx	79	sp|Q7XUR3|FUCO1_ORYSJ	2e-42	171	Putative alpha-L-fucosidase 1 OS=Oryza sativa subsp. japonica GN=Os04g0560400 PE=3 SV=2
Shoot_CUFF.294063.0	1490	6.557	7.634	1.16425	up	251	271	19422556	24782972	0.09	2.868	0.24	blastx	287	ref|NP_197643.1|	1e-105	383	beta-fructofuranosidase, putative / invertase, putative / saccharase, putative / beta-fructosidase, putative [Arabidopsis thaliana]
Shoot_CUFF.294066.0	499	5.148	6.898	1.33994	up	66	82	19422741	24783161	0.091	2.865	0.242	blastx	165	ref|NP_197643.1|	5e-80	296	beta-fructofuranosidase, putative / invertase, putative / saccharase, putative / beta-fructosidase, putative [Arabidopsis thaliana]
Shoot_CUFF.147154.0	354	12.535	9.723	0.775668	down	114	82	19422693	24783161	0.091	2.864	0.242	longestORF	88	-	-	-	-
Shoot_CUFF.403601.0	660	8.787	7.059	0.803346	down	149	111	19422658	24783132	0.091	2.861	0.242	longestORF	194	-	-	-	-
Shoot_CUFF.37251.0	128	6.994	3.607	0.515728	down	23	11	19422784	24783232	0.092	2.842	0.244	blastx	42	ref|NP_174080.2|	1e-08	59.3	unknown protein [Arabidopsis thaliana]
Shoot_CUFF.374753.0	593	5.776	7.432	1.2867	up	88	105	19422719	24783138	0.094	2.81	0.249	longestORF	131	-	-	-	-
Shoot_CUFF.44376.0	328	3.56	2.048	0.575281	down	30	16	19422777	24783227	0.094	2.809	0.249	longestORF	60	-	-	-	-
Shoot_CUFF.146998.0	225	3.46	1.679	0.48526	down	20	9	19422787	24783234	0.094	2.807	0.249	-	-	-	-	-	-
Shoot_CUFF.237763.0	999	4.948	3.908	0.789814	down	127	93	19422680	24783150	0.095	2.792	0.25	longestORF	144	-	-	-	-
Shoot_CUFF.334699.0	743	2.619	1.751	0.668576	down	50	31	19422757	24783212	0.095	2.791	0.25	blastx	138	ref|NP_565957.1|	7e-30	131	ovule development protein, putative [Arabidopsis thaliana]
Shoot_CUFF.310739.0	187	18.733	24.017	1.28207	up	90	107	19422717	24783136	0.095	2.789	0.25	blastx	48	ref|NP_001031116.1|	5e-09	60.5	MRP1 (ARABIDOPSIS THALIANA MULTIDRUG RESISTANCE-ASSOCIATED PROTEIN 1); ATPase, coupled to transmembrane movement of substances / xenobiotic-transporting ATPase [Arabidopsis thaliana]
Shoot_CUFF.65414.0	308	0	0.545	-	up	0	4	19422807	24783239	0.096	2.763	0.253	longestORF	56	-	-	-	-
Shoot_CUFF.23028.0	163	0	1.03	-	up	0	4	19422807	24783239	0.096	2.763	0.253	longestORF	41	-	-	-	-
Shoot_CUFF.2283.0	489	15.203	12.618	0.829968	down	191	147	19422616	24783096	0.099	2.722	0.26	blastx	161	ref|NP_192344.1|	6e-60	230	EMB2369 (EMBRYO DEFECTIVE 2369); ATP binding / aminoacyl-tRNA ligase/ leucine-tRNA ligase/ nucleotide binding [Arabidopsis thaliana]
Shoot_CUFF.396869.0	103	10.203	5.705	0.559149	down	27	14	19422780	24783229	0.099	2.717	0.26	-	-	-	-	-	-
Shoot_CUFF.292195.0	369	2.848	1.593	0.55934	down	27	14	19422780	24783229	0.099	2.717	0.26	longestORF	57	-	-	-	-
Shoot_CUFF.375272.0	448	11.208	8.901	0.794165	down	129	95	19422678	24783148	0.1	2.708	0.262	longestORF	107	-	-	-	-
Shoot_CUFF.342044.0	925	2.525	3.403	1.34772	up	60	75	19422747	24783168	0.1	2.703	0.262	longestORF	194	-	-	-	-
Shoot_CUFF.344184.0	627	2.297	3.347	1.45712	up	37	50	19422770	24783193	0.101	2.69	0.264	longestORF	75	-	-	-	-
Shoot_CUFF.413095.0	1024	16.231	14.388	0.886452	down	427	351	19422380	24782892	0.101	2.689	0.264	longestORF	123	-	-	-	-
Shoot_CUFF.158257.0	969	4.057	3.119	0.768795	down	101	72	19422706	24783171	0.101	2.685	0.264	longestORF	169	-	-	-	-
Shoot_CUFF.420752.0	612	9.794	7.956	0.812334	down	154	116	19422653	24783127	0.102	2.679	0.265	blastx	100	ref|NP_568451.6|	5e-39	122	unknown protein [Arabidopsis thaliana]
Shoot_CUFF.170775.0	638	3.966	2.829	0.713313	down	65	43	19422742	24783200	0.102	2.679	0.265	blastx	179	ref|NP_198963.2|	7e-45	181	GLA1 (GLOBULAR ARREST1); dihydrofolate synthase [Arabidopsis thaliana]
Shoot_CUFF.60385.0	1952	6.381	5.548	0.869456	down	320	258	19422487	24782985	0.102	2.67	0.265	blastx	412	ref|NP_191092.1|	0	709	PGP20 (P-GLYCOPROTEIN 20); ATPase, coupled to transmembrane movement of substances [Arabidopsis thaliana]
Shoot_CUFF.376172.0	1622	3.408	4.14	1.21479	up	142	160	19422665	24783083	0.102	2.67	0.265	longestORF	466	-	-	-	-
Shoot_CUFF.173223.0	1364	5.907	4.954	0.838666	down	207	161	19422600	24783082	0.104	2.645	0.27	longestORF	352	-	-	-	-
Shoot_CUFF.102926.0	718	6.776	5.378	0.793684	down	125	92	19422682	24783151	0.105	2.63	0.272	longestORF	205	-	-	-	-
Shoot_CUFF.57365.0	552	2.468	1.521	0.616288	down	35	20	19422772	24783223	0.105	2.625	0.272	blastx	182	sp|Q67UW5|GUN5_ORYSJ	3e-19	95.5	Endoglucanase 5 OS=Oryza sativa subsp. japonica GN=Os02g0151300 PE=2 SV=1
Shoot_CUFF.303354.0	585	5.722	4.305	0.752359	down	86	60	19422721	24783183	0.105	2.623	0.272	longestORF	124	-	-	-	-
Shoot_CUFF.135841.0	936	1.622	1.031	0.635635	down	39	23	19422768	24783220	0.105	2.622	0.272	blastx	62	ref|NP_001119067.1|	7e-18	92.4	VPS22 [Arabidopsis thaliana]
Shoot_CUFF.228349.0	317	19.892	16.287	0.818771	down	162	123	19422645	24783120	0.106	2.62	0.274	blastx	105	ref|NP_187372.4|	3e-36	150	ATGSL10 (glucan synthase-like 10); 1,3-beta-glucan synthase [Arabidopsis thaliana]
Shoot_CUFF.15470.0	1925	3.539	2.922	0.825657	down	175	134	19422632	24783109	0.106	2.614	0.274	blastx	122	ref|NP_196230.2|	3e-28	128	Ran-binding protein, putative [Arabidopsis thaliana]
Shoot_CUFF.430487.0	518	3.907	2.674	0.684413	down	52	33	19422755	24783210	0.107	2.604	0.276	longestORF	113	-	-	-	-
Shoot_CUFF.452418.0	421	2.866	4.287	1.49581	up	31	43	19422776	24783200	0.108	2.577	0.278	longestORF	84	-	-	-	-
Shoot_CUFF.290393.0	819	1.473	2.204	1.49627	up	31	43	19422776	24783200	0.108	2.577	0.278	blastx	218	ref|NP_568633.1|	5e-97	355	haloacid dehalogenase-like hydrolase family protein [Arabidopsis thaliana]
Shoot_CUFF.133045.0	488	17.388	20.299	1.16741	up	218	236	19422589	24783007	0.109	2.566	0.281	blastx	162	ref|NP_001078139.1|	9e-56	216	emb2738 (embryo defective 2738); GTP binding [Arabidopsis thaliana]
Shoot_CUFF.74456.0	545	3.785	5.16	1.36328	up	53	67	19422754	24783176	0.109	2.563	0.281	longestORF	65	-	-	-	-
Shoot_CUFF.10843.0	488	3.27	4.645	1.42049	up	41	54	19422766	24783189	0.11	2.56	0.283	longestORF	116	-	-	-	-
Shoot_CUFF.283983.0	124	4.708	2.031	0.431393	down	15	6	19422792	24783237	0.11	2.552	0.283	blastx	41	ref|NP_850312.1|	1e-07	56.2	amino acid transporter family protein [Arabidopsis thaliana]
Shoot_CUFF.301115.0	166	4.221	2.023	0.47927	down	18	8	19422789	24783235	0.111	2.539	0.285	blastx	55	ref|NP_191530.1|	7e-14	76.6	short-chain dehydrogenase/reductase (SDR) family protein [Arabidopsis thaliana]
Shoot_CUFF.138238.0	1139	7.211	6.081	0.843295	down	211	165	19422596	24783078	0.111	2.538	0.285	longestORF	105	-	-	-	-
Shoot_CUFF.230707.0	633	2.706	1.79	0.661493	down	44	27	19422763	24783216	0.112	2.531	0.287	longestORF	66	-	-	-	-
Shoot_CUFF.5362.0	1083	9.129	7.829	0.857597	down	254	202	19422553	24783041	0.113	2.517	0.289	blastx	169	ref|NP_196860.2|	9e-36	152	unknown protein [Arabidopsis thaliana]
Shoot_CUFF.389540.0	421	20.248	17.149	0.846948	down	219	172	19422588	24783071	0.113	2.51	0.289	blastx	140	ref|NP_181015.6|	2e-45	181	AIR9; protein binding [Arabidopsis thaliana]
Shoot_CUFF.283065.0	838	6.317	7.664	1.21323	up	136	153	19422671	24783090	0.113	2.505	0.289	blastx	83	ref|NP_199513.1|	1e-13	77.8	glycine-rich protein [Arabidopsis thaliana]
Shoot_CUFF.354380.0	109	4.642	8.472	1.82508	up	13	22	19422794	24783221	0.114	2.498	0.291	longestORF	36	-	-	-	-
Shoot_CUFF.305907.0	495	4.561	3.222	0.706424	down	58	38	19422749	24783205	0.115	2.488	0.292	longestORF	44	-	-	-	-
Shoot_CUFF.263983.0	265	3.672	5.702	1.55283	up	25	36	19422782	24783207	0.115	2.488	0.292	blastx	30	ref|NP_190877.1|	2e-05	48.9	UPL7; ubiquitin-protein ligase [Arabidopsis thaliana]
Shoot_CUFF.73154.0	390	48.106	43.158	0.897144	down	482	401	19422325	24782842	0.115	2.478	0.292	blastx	129	ref|NP_174849.2|	2e-53	208	ACC1 (ACETYL-COENZYME A CARBOXYLASE 1); acetyl-CoA carboxylase [Arabidopsis thaliana]
Shoot_CUFF.347110.0	1527	18.226	16.685	0.91545	down	715	607	19422092	24782636	0.115	2.477	0.292	longestORF	269	-	-	-	-
Shoot_CUFF.290014.0	752	3.261	2.344	0.718798	down	63	42	19422744	24783201	0.116	2.473	0.294	longestORF	166	-	-	-	-
Shoot_CUFF.62147.0	635	4.475	3.305	0.738547	down	73	50	19422734	24783193	0.116	2.471	0.294	longestORF	142	-	-	-	-
Shoot_CUFF.228614.0	651	4.365	3.224	0.738603	down	73	50	19422734	24783193	0.116	2.471	0.294	blastx	216	sp|Q8LMR2|DCL1_ORYSJ	1e-112	403	Endoribonuclease Dicer homolog 1 OS=Oryza sativa subsp. japonica GN=DCL1 PE=3 SV=1
Shoot_CUFF.390440.0	129	20.518	14.968	0.729506	down	68	46	19422739	24783197	0.116	2.468	0.294	blastx	43	ref|NP_568337.3|	2e-10	65.5	EMB2247 (embryo defective 2247); ATP binding / aminoacyl-tRNA ligase/ nucleotide binding / valine-tRNA ligase [Arabidopsis thaliana]
Shoot_CUFF.210985.0	205	11.013	14.742	1.3386	up	58	72	19422749	24783171	0.116	2.468	0.294	blastx	68	ref|NP_177278.3|	1e-28	125	EBS1 (EMS-mutagenized bri1 suppressor 1); UDP-glucose:glycoprotein glucosyltransferase/ transferase, transferring glycosyl groups / transferase, transferring hexosyl groups [Arabidopsis thaliana]
Shoot_CUFF.93995.0	907	3.819	2.916	0.763551	down	89	63	19422718	24783180	0.117	2.461	0.295	longestORF	117	-	-	-	-
Shoot_CUFF.415076.0	739	8.796	7.27	0.826512	down	167	128	19422640	24783115	0.117	2.461	0.295	longestORF	60	-	-	-	-
Shoot_CUFF.153850.0	313	3.109	1.743	0.56063	down	25	13	19422782	24783230	0.117	2.454	0.295	longestORF	81	-	-	-	-
Shoot_CUFF.475492.0	3518	0.111	0.036	0.324324	down	10	3	19422797	24783240	0.118	2.443	0.298	blastx	60	sp|Q9PLI5|Y114_CHLMU	2e-23	113	Uncharacterized protein TC_0114 OS=Chlamydia muridarum GN=TC_0114 PE=4 SV=2
Shoot_CUFF.294990.0	252	8.341	5.83	0.698957	down	54	35	19422753	24783208	0.119	2.434	0.299	longestORF	71	-	-	-	-
Shoot_CUFF.306798.0	766	2.287	1.534	0.670748	down	45	28	19422762	24783215	0.119	2.432	0.299	longestORF	63	-	-	-	-
Shoot_CUFF.272123.0	141	9.662	13.991	1.44804	up	35	47	19422772	24783196	0.119	2.427	0.299	blastx	46	ref|NP_568658.1|	2e-15	82	CUL4 (CULLIN4); protein binding / ubiquitin-protein ligase [Arabidopsis thaliana]
Shoot_CUFF.171341.0	899	1.515	2.194	1.44818	up	35	47	19422772	24783196	0.119	2.427	0.299	longestORF	195	-	-	-	-
Shoot_CUFF.300584.0	300	10.25	7.695	0.750732	down	79	55	19422728	24783188	0.12	2.423	0.301	longestORF	63	-	-	-	-
Shoot_CUFF.403604.0	673	12.203	14.22	1.16529	up	211	228	19422596	24783015	0.12	2.415	0.301	longestORF	218	-	-	-	-
Shoot_CUFF.339314.0	429	5.807	4.207	0.72447	down	64	43	19422743	24783200	0.121	2.404	0.303	blastx	46	sp|Q0DHL2|LAC12_ORYSJ	7e-22	103	Laccase-12/13 OS=Oryza sativa subsp. japonica GN=LAC12 PE=2 SV=1
Shoot_CUFF.6825.0	256	6.234	4.099	0.657523	down	41	25	19422766	24783218	0.121	2.401	0.303	longestORF	31	-	-	-	-
Shoot_CUFF.185895.0	317	1.719	3.045	1.77138	up	14	23	19422793	24783220	0.121	2.4	0.303	longestORF	39	-	-	-	-
Shoot_CUFF.379104.0	902	1.251	0.745	0.595524	down	29	16	19422778	24783227	0.122	2.398	0.304	longestORF	295	-	-	-	-
Shoot_CUFF.374387.0	594	26.08	23.178	0.888727	down	398	328	19422409	24782915	0.122	2.395	0.304	longestORF	165	-	-	-	-
Shoot_CUFF.266455.0	555	16.201	13.84	0.854268	down	231	183	19422576	24783060	0.122	2.39	0.304	longestORF	185	-	-	-	-
Shoot_CUFF.358635.0	1171	2.825	2.151	0.761416	down	85	60	19422722	24783183	0.122	2.386	0.304	blastx	147	sp|Q69T58|ROC8_ORYSJ	1e-135	229	Homeobox-leucine zipper protein ROC8 OS=Oryza sativa subsp. japonica GN=ROC8 PE=2 SV=2
Shoot_CUFF.227665.0	201	9.295	12.738	1.37041	up	48	61	19422759	24783182	0.123	2.384	0.306	blastx	66	ref|NP_197670.1|	1e-28	125	adaptin family protein [Arabidopsis thaliana]
Shoot_CUFF.200633.0	480	52.952	48.358	0.913242	down	653	553	19422154	24782690	0.123	2.382	0.306	blastx	95	ref|NP_175036.1|	7e-41	166	emb1075 (embryo defective 1075); carboxy-lyase/ catalytic/ pyridoxal phosphate binding [Arabidopsis thaliana]
Shoot_CUFF.9357.0	163	7.88	4.893	0.620939	down	33	19	19422774	24783224	0.123	2.378	0.306	longestORF	54	-	-	-	-
Shoot_CUFF.329407.0	172	23.083	18.059	0.782351	down	102	74	19422705	24783169	0.124	2.372	0.307	blastx	55	ref|NP_174849.2|	4e-18	90.9	ACC1 (ACETYL-COENZYME A CARBOXYLASE 1); acetyl-CoA carboxylase [Arabidopsis thaliana]
Shoot_CUFF.6357.0	281	3.047	1.643	0.539219	down	22	11	19422785	24783232	0.124	2.371	0.307	longestORF	93	-	-	-	-
Shoot_CUFF.377954.0	897	0.955	0.515	0.539267	down	22	11	19422785	24783232	0.124	2.371	0.307	longestORF	208	-	-	-	-
Shoot_CUFF.420770.0	2079	5.561	6.319	1.13631	up	297	313	19422510	24782930	0.124	2.369	0.307	longestORF	580	-	-	-	-
Shoot_CUFF.401231.0	438	9.598	7.571	0.78881	down	108	79	19422699	24783164	0.124	2.362	0.307	longestORF	117	-	-	-	-
Shoot_CUFF.157567.0	1472	1.454	1.027	0.706327	down	55	36	19422752	24783207	0.125	2.355	0.309	longestORF	115	-	-	-	-
Shoot_CUFF.245412.0	643	3.632	2.611	0.718888	down	60	40	19422747	24783203	0.126	2.341	0.311	longestORF	182	-	-	-	-
Shoot_CUFF.38502.0	679	3.841	5.007	1.30357	up	67	81	19422740	24783162	0.127	2.335	0.313	longestORF	146	-	-	-	-
Shoot_CUFF.183525.0	1002	5.166	4.189	0.810879	down	133	100	19422674	24783143	0.127	2.326	0.313	longestORF	111	-	-	-	-
Shoot_CUFF.351107.0	123	6.645	10.579	1.59202	up	21	31	19422786	24783212	0.128	2.319	0.315	longestORF	40	-	-	-	-
Shoot_CUFF.223590.0	385	1.517	2.617	1.72512	up	15	24	19422792	24783219	0.128	2.312	0.315	longestORF	127	-	-	-	-
Shoot_CUFF.15938.0	646	1.747	2.599	1.48769	up	29	40	19422778	24783203	0.129	2.307	0.317	longestORF	141	-	-	-	-
Shoot_CUFF.349611.0	2021	6.105	5.358	0.877641	down	317	258	19422490	24782985	0.129	2.302	0.317	longestORF	447	-	-	-	-
Shoot_CUFF.274462.0	372	4.395	2.934	0.667577	down	42	26	19422765	24783217	0.129	2.301	0.317	longestORF	77	-	-	-	-
Shoot_CUFF.34549.0	307	12.425	9.707	0.781247	down	98	71	19422709	24783172	0.13	2.295	0.319	longestORF	45	-	-	-	-
Shoot_CUFF.196515.0	559	2.646	1.727	0.652683	down	38	23	19422769	24783220	0.132	2.272	0.323	longestORF	152	-	-	-	-
Shoot_CUFF.284589.0	520	4.566	3.31	0.724923	down	61	41	19422746	24783202	0.132	2.271	0.323	longestORF	144	-	-	-	-
Shoot_CUFF.332215.0	1109	6.563	7.683	1.17065	up	187	203	19422620	24783040	0.132	2.264	0.323	blastx	258	ref|NP_850294.1|	1e-101	226	FAC1 (EMBRYONIC FACTOR1); AMP deaminase [Arabidopsis thaliana]
Shoot_CUFF.416237.0	239	4.886	2.986	0.611134	down	30	17	19422777	24783226	0.133	2.259	0.325	blastx	51	ref|NP_178970.3|	3e-05	48.1	CHR5 (chromatin remodeling 5); ATP binding / DNA binding / chromatin binding / helicase/ nucleic acid binding [Arabidopsis thaliana]
Shoot_CUFF.431504.0	246	1.266	0.341	0.269352	down	8	2	19422799	24783241	0.133	2.253	0.325	longestORF	46	-	-	-	-
Shoot_CUFF.152713.0	1365	2.823	2.214	0.784272	down	99	72	19422708	24783171	0.134	2.25	0.327	longestORF	182	-	-	-	-
Shoot_CUFF.191498.0	831	5.761	4.647	0.806631	down	123	92	19422684	24783151	0.134	2.242	0.327	longestORF	75	-	-	-	-
Shoot_CUFF.243807.0	111	2.455	5.294	2.15642	up	7	14	19422800	24783229	0.136	2.221	0.331	-	-	-	-	-	-
Shoot_CUFF.469832.0	597	4.368	3.234	0.740385	down	67	46	19422740	24783197	0.137	2.21	0.334	longestORF	61	-	-	-	-
Shoot_CUFF.335030.0	469	9.544	11.635	1.21909	up	115	130	19422692	24783113	0.138	2.205	0.335	blastx	147	ref|NP_196857.2|	7e-49	193	KEG (KEEP ON GOING); protein binding / protein kinase/ ubiquitin-protein ligase [Arabidopsis thaliana]
Shoot_CUFF.95924.0	169	7.37	10.68	1.44912	up	32	43	19422775	24783200	0.138	2.199	0.335	longestORF	42	-	-	-	-
Shoot_CUFF.472647.0	230	3.892	2.19	0.562693	down	23	12	19422784	24783231	0.139	2.193	0.337	longestORF	50	-	-	-	-
Shoot_CUFF.292198.0	182	4.919	2.768	0.562716	down	23	12	19422784	24783231	0.139	2.193	0.337	longestORF	60	-	-	-	-
Shoot_CUFF.344181.0	732	2.34	3.211	1.37222	up	44	56	19422763	24783187	0.139	2.185	0.337	longestORF	39	-	-	-	-
Shoot_CUFF.345264.0	665	15.16	17.295	1.14083	up	259	274	19422548	24782969	0.14	2.183	0.339	longestORF	45	-	-	-	-
Shoot_CUFF.389435.0	505	6.397	8.062	1.26028	up	83	97	19422724	24783146	0.14	2.177	0.339	blastx	41	sp|Q40070|PSBR_HORVU	2e-25	81.3	Photosystem II 10 kDa polypeptide, chloroplastic OS=Hordeum vulgare GN=PSBR PE=3 SV=1
Shoot_CUFF.172304.0	1000	22.42	20.441	0.911731	down	576	487	19422231	24782756	0.141	2.166	0.341	longestORF	332	-	-	-	-
Shoot_CUFF.158344.0	636	4.468	3.366	0.753357	down	73	51	19422734	24783192	0.141	2.166	0.341	longestORF	168	-	-	-	-
Shoot_CUFF.89522.0	255	8.09	5.761	0.712114	down	53	35	19422754	24783208	0.143	2.147	0.343	longestORF	84	-	-	-	-
Shoot_CUFF.424472.0	228	9.048	6.443	0.712091	down	53	35	19422754	24783208	0.143	2.147	0.343	blastx	76	ref|NP_175530.2|	9e-20	96.3	PLT2 (PLETHORA 2); transcription factor [Arabidopsis thaliana]
Shoot_CUFF.183250.0	329	6.27	4.465	0.712121	down	53	35	19422754	24783208	0.143	2.147	0.343	blastx	109	ref|NP_199933.5|	3e-31	134	unknown protein [Arabidopsis thaliana]
Shoot_CUFF.276466.0	1001	13.61	12.076	0.887289	down	350	288	19422457	24782955	0.143	2.146	0.343	longestORF	309	-	-	-	-
Shoot_CUFF.167042.0	281	3.74	2.241	0.599198	down	27	15	19422780	24783228	0.143	2.145	0.343	longestORF	46	-	-	-	-
Shoot_CUFF.469361.0	233	5.847	3.783	0.646998	down	35	21	19422772	24783222	0.143	2.144	0.343	longestORF	74	-	-	-	-
Shoot_CUFF.462976.0	586	10.495	8.739	0.832682	down	158	122	19422649	24783121	0.143	2.144	0.343	blastx	125	ref|NP_568233.1|	1e-36	88.2	pentatricopeptide (PPR) repeat-containing protein / CBS domain-containing protein [Arabidopsis thaliana]
Shoot_CUFF.290599.0	1173	2.091	2.72	1.30081	up	63	76	19422744	24783167	0.143	2.141	0.343	longestORF	80	-	-	-	-
Shoot_CUFF.99566.0	295	0.792	0.142	0.179293	down	6	1	19422801	24783242	0.144	2.138	0.345	longestORF	37	-	-	-	-
Shoot_CUFF.462280.0	365	3.306	2.07	0.626134	down	31	18	19422776	24783225	0.144	2.133	0.345	longestORF	61	-	-	-	-
Shoot_CUFF.283025.1	1667	10.694	9.644	0.901814	down	458	383	19422349	24782860	0.144	2.133	0.345	blastx	555	ref|NP_199513.1|	0	751	glycine-rich protein [Arabidopsis thaliana]
Shoot_CUFF.178863.0	622	9.7	11.472	1.18268	up	155	170	19422652	24783073	0.145	2.122	0.347	blastx	97	ref|NP_190996.2|	2e-47	100	RGD3 (ROOT GROWTH DEFECTIVE 3); ATP binding / DNA binding / binding / helicase/ nucleic acid binding [Arabidopsis thaliana]
Shoot_CUFF.424753.0	2693	0.636	0.436	0.685535	down	44	28	19422763	24783215	0.146	2.119	0.348	longestORF	625	-	-	-	-
Shoot_CUFF.387032.0	2229	4.645	4.049	0.87169	down	266	215	19422541	24783028	0.146	2.119	0.348	longestORF	523	-	-	-	-
Shoot_CUFF.232687.0	214	2.183	3.923	1.79707	up	12	20	19422795	24783223	0.146	2.117	0.348	longestORF	68	-	-	-	-
Shoot_CUFF.251224.0	617	11.608	13.538	1.16626	up	184	199	19422623	24783044	0.146	2.113	0.348	blastx	123	ref|NP_850023.1|	2e-50	199	SR1 (SIGNAL RESPONSIVE 1); calmodulin binding / transcription regulator [Arabidopsis thaliana]
Shoot_CUFF.16346.0	129	5.431	8.785	1.61757	up	18	27	19422789	24783216	0.148	2.097	0.351	longestORF	42	-	-	-	-
Shoot_CUFF.45528.0	1044	2.573	1.93	0.750097	down	69	48	19422738	24783195	0.148	2.093	0.351	blastx	225	ref|NP_179268.2|	6e-39	162	DNA binding / transcription factor [Arabidopsis thaliana]
Shoot_CUFF.250843.0	866	5.439	4.411	0.810995	down	121	91	19422686	24783152	0.148	2.093	0.351	longestORF	112	-	-	-	-
Shoot_CUFF.438474.0	453	4.21	2.965	0.704276	down	49	32	19422758	24783211	0.148	2.089	0.351	longestORF	137	-	-	-	-
Shoot_CUFF.227668.0	184	20.519	16.197	0.789366	down	97	71	19422710	24783172	0.149	2.087	0.353	blastx	60	ref|NP_197670.1|	3e-24	111	adaptin family protein [Arabidopsis thaliana]
Shoot_CUFF.228406.0	545	19.14	16.713	0.873197	down	268	217	19422539	24783026	0.149	2.081	0.353	blastx	173	ref|NP_187372.4|	8e-60	230	ATGSL10 (glucan synthase-like 10); 1,3-beta-glucan synthase [Arabidopsis thaliana]
Shoot_CUFF.169757.0	1297	8.223	9.32	1.13341	up	274	288	19422533	24782955	0.149	2.081	0.353	blastx	63	ref|NP_193838.2|	3e-56	126	galactosyltransferase family protein [Arabidopsis thaliana]
Shoot_CUFF.258655.0	336	4.634	3.123	0.673932	down	40	25	19422767	24783218	0.15	2.075	0.354	longestORF	53	-	-	-	-
Shoot_CUFF.210976.0	1132	20.425	18.688	0.914957	down	594	504	19422213	24782739	0.15	2.069	0.354	blastx	241	ref|NP_177278.3|	2e-53	210	EBS1 (EMS-mutagenized bri1 suppressor 1); UDP-glucose:glycoprotein glucosyltransferase/ transferase, transferring glycosyl groups / transferase, transferring hexosyl groups [Arabidopsis thaliana]
Shoot_CUFF.462964.0	544	11.019	9.182	0.833288	down	154	119	19422653	24783124	0.15	2.068	0.354	blastx	146	ref|NP_568233.1|	7e-21	100	pentatricopeptide (PPR) repeat-containing protein / CBS domain-containing protein [Arabidopsis thaliana]
Shoot_CUFF.414762.0	1198	8.642	9.81	1.13515	up	266	280	19422541	24782963	0.15	2.067	0.354	blastx	398	ref|NP_179383.2|	1e-162	573	binding / inositol or phosphatidylinositol kinase/ phosphotransferase, alcohol group as acceptor [Arabidopsis thaliana]
Shoot_CUFF.219861.0	493	9.158	7.407	0.808801	down	116	87	19422691	24783156	0.152	2.051	0.359	longestORF	131	-	-	-	-
Shoot_CUFF.272117.0	533	21.397	18.821	0.879609	down	293	239	19422514	24783004	0.153	2.047	0.36	blastx	177	ref|NP_568658.1|	3e-53	208	CUL4 (CULLIN4); protein binding / ubiquitin-protein ligase [Arabidopsis thaliana]
Shoot_CUFF.390479.0	988	12.173	10.748	0.882938	down	309	253	19422498	24782990	0.153	2.041	0.36	blastx	261	ref|NP_001119179.1|	1e-130	465	UBP12 (UBIQUITIN-SPECIFIC PROTEASE 12); ubiquitin thiolesterase/ ubiquitin-specific protease [Arabidopsis thaliana]
Shoot_CUFF.97496.0	450	3.114	2.052	0.65896	down	36	22	19422771	24783221	0.153	2.04	0.36	longestORF	60	-	-	-	-
Shoot_CUFF.302518.0	468	6.071	7.713	1.27047	up	73	86	19422734	24783157	0.153	2.038	0.36	blastx	69	ref|NP_198505.2|	1e-09	62.8	BGLU42 (BETA GLUCOSIDASE 42); beta-glucosidase/ catalytic/ cation binding / hydrolase, hydrolyzing O-glycosyl compounds [Arabidopsis thaliana]
Shoot_CUFF.55673.0	130	3.294	1.292	0.392228	down	11	4	19422796	24783239	0.154	2.037	0.36	longestORF	42	-	-	-	-
Shoot_CUFF.273042.0	555	0.771	0.303	0.392996	down	11	4	19422796	24783239	0.154	2.037	0.36	longestORF	62	-	-	-	-
Shoot_CUFF.254833.0	154	11.374	7.904	0.694918	down	45	29	19422762	24783214	0.154	2.035	0.36	longestORF	51	-	-	-	-
Shoot_CUFF.338565.0	486	1.041	1.814	1.74256	up	13	21	19422794	24783222	0.154	2.028	0.36	blastx	162	ref|NP_187612.5|	8e-27	120	DML2 (DEMETER-LIKE 2); 4 iron, 4 sulfur cluster binding / catalytic/ endonuclease [Arabidopsis thaliana]
Shoot_CUFF.231292.0	165	3.067	5.342	1.74177	up	13	21	19422794	24783222	0.154	2.028	0.36	blastx	29	ref|NP_181219.4|	0.0001	45.8	binding [Arabidopsis thaliana]
Shoot_CUFF.229534.0	781	11.263	9.728	0.863713	down	226	181	19422581	24783062	0.155	2.025	0.362	longestORF	102	-	-	-	-
Shoot_CUFF.18158.0	559	12.255	10.362	0.845532	down	176	138	19422631	24783105	0.155	2.025	0.362	longestORF	159	-	-	-	-
Shoot_CUFF.173220.0	1987	4.878	4.246	0.870439	down	249	201	19422558	24783042	0.156	2.012	0.364	longestORF	415	-	-	-	-
Shoot_CUFF.415088.0	385	7.684	5.887	0.766137	down	76	54	19422731	24783189	0.157	2.008	0.366	blastx	127	ref|NP_191955.5|	1e-41	169	CRP (CRYPTIC PRECOCIOUS) [Arabidopsis thaliana]
Shoot_CUFF.7018.0	584	3.666	4.816	1.31369	up	55	67	19422752	24783176	0.158	1.997	0.368	blastx	194	sp|Q8GU87|PDR6_ORYSJ	1e-110	399	Pleiotropic drug resistance protein 6 OS=Oryza sativa subsp. japonica GN=PDR6 PE=2 SV=2
Shoot_CUFF.315286.0	1293	3.763	4.512	1.19904	up	125	139	19422682	24783104	0.158	1.997	0.368	blastx	356	ref|NP_197702.1|	1e-143	509	zinc finger (C3HC4-type RING finger) family protein [Arabidopsis thaliana]
Shoot_CUFF.209343.0	276	31.026	26.766	0.862696	down	220	176	19422587	24783067	0.158	1.997	0.368	blastx	52	ref|NP_567723.1|	3e-11	68.2	ACYB-2; carbon-monoxide oxygenase [Arabidopsis thaliana]
Shoot_CUFF.182169.0	1340	5.635	6.515	1.15617	up	194	208	19422613	24783035	0.16	1.973	0.372	blastx	445	ref|NP_186795.1|	1e-110	399	MBD9; DNA binding / methyl-CpG binding [Arabidopsis thaliana]
Shoot_CUFF.178993.0	1277	4.846	5.686	1.17334	up	159	173	19422648	24783070	0.161	1.963	0.374	longestORF	319	-	-	-	-
Shoot_CUFF.227671.0	224	10.078	13.117	1.30155	up	58	70	19422749	24783173	0.162	1.959	0.376	blastx	73	ref|NP_197670.1|	6e-30	130	adaptin family protein [Arabidopsis thaliana]
Shoot_CUFF.324078.0	358	1.522	2.579	1.69448	up	14	22	19422793	24783221	0.163	1.949	0.377	blastx	112	ref|NP_196731.1|	1e-36	152	glycine-rich protein [Arabidopsis thaliana]
Shoot_CUFF.391376.0	314	6.322	4.545	0.718918	down	51	34	19422756	24783209	0.163	1.943	0.377	longestORF	54	-	-	-	-
Shoot_CUFF.351117.0	642	22.554	20.203	0.895761	down	372	309	19422435	24782934	0.163	1.943	0.377	blastx	214	ref|NP_850271.4|	5e-62	238	GSL8 (GLUCAN SYNTHASE-LIKE 8); 1,3-beta-glucan synthase/ transferase, transferring glycosyl groups [Arabidopsis thaliana]
Shoot_CUFF.316160.0	171	2.049	3.927	1.91654	up	9	16	19422798	24783227	0.163	1.942	0.377	longestORF	44	-	-	-	-
Shoot_CUFF.304710.0	145	2.416	4.632	1.91722	up	9	16	19422798	24783227	0.163	1.942	0.377	longestORF	31	-	-	-	-
Shoot_CUFF.426737.0	316	2.587	3.985	1.54039	up	21	30	19422786	24783213	0.164	1.936	0.379	longestORF	75	-	-	-	-
Shoot_CUFF.248430.0	373	7.513	5.739	0.763876	down	72	51	19422735	24783192	0.164	1.932	0.379	longestORF	124	-	-	-	-
Shoot_CUFF.390431.0	913	9.209	7.953	0.863612	down	216	173	19422591	24783070	0.165	1.928	0.38	blastx	246	ref|NP_568337.3|	1e-105	382	EMB2247 (embryo defective 2247); ATP binding / aminoacyl-tRNA ligase/ nucleotide binding / valine-tRNA ligase [Arabidopsis thaliana]
Shoot_CUFF.289474.0	520	6.737	8.314	1.23408	up	90	103	19422717	24783140	0.165	1.927	0.38	blastx	173	ref|NP_180724.2|	5e-82	303	SAD2 (SUPER SENSITIVE TO ABA AND DROUGHT2); binding / protein transporter [Arabidopsis thaliana]
Shoot_CUFF.414767.0	347	10.208	12.58	1.23237	up	91	104	19422716	24783139	0.166	1.922	0.382	blastx	115	ref|NP_179383.2|	3e-46	184	binding / inositol or phosphatidylinositol kinase/ phosphotransferase, alcohol group as acceptor [Arabidopsis thaliana]
Shoot_CUFF.342512.0	774	6.035	4.935	0.81773	down	120	91	19422687	24783152	0.167	1.914	0.384	longestORF	139	-	-	-	-
Shoot_CUFF.334636.0	564	5.383	4.168	0.774289	down	78	56	19422729	24783187	0.167	1.911	0.384	longestORF	142	-	-	-	-
Shoot_CUFF.418290.0	1891	3.726	3.174	0.851852	down	181	143	19422626	24783100	0.168	1.904	0.386	longestORF	582	-	-	-	-
Shoot_CUFF.301868.0	381	4.291	2.975	0.693312	down	42	27	19422765	24783216	0.168	1.902	0.386	longestORF	101	-	-	-	-
Shoot_CUFF.100967.0	514	9.617	7.921	0.823646	down	127	97	19422680	24783146	0.169	1.896	0.387	blastx	159	ref|NP_177870.2|	3e-55	214	binding [Arabidopsis thaliana]
Shoot_CUFF.474217.0	332	2.931	1.77	0.603889	down	25	14	19422782	24783229	0.169	1.894	0.387	longestORF	79	-	-	-	-
Shoot_CUFF.228607.0	162	5.286	8.032	1.51949	up	22	31	19422785	24783212	0.169	1.891	0.387	blastx	54	sp|Q8LMR2|DCL1_ORYSJ	5e-24	110	Endoribonuclease Dicer homolog 1 OS=Oryza sativa subsp. japonica GN=DCL1 PE=3 SV=1
Shoot_CUFF.12664.0	1101	3.394	2.707	0.797584	down	96	71	19422711	24783172	0.169	1.888	0.387	longestORF	320	-	-	-	-
Shoot_CUFF.239496.0	710	3.125	2.306	0.73792	down	57	39	19422750	24783204	0.17	1.88	0.389	-	-	-	-	-	-
Shoot_CUFF.83744.0	371	4.826	6.449	1.3363	up	46	57	19422761	24783186	0.171	1.874	0.39	blastx	73	ref|NP_566180.1|	9e-20	96.3	integral membrane family protein [Arabidopsis thaliana]
Shoot_CUFF.261412.0	285	20.213	16.937	0.837926	down	148	115	19422659	24783128	0.172	1.863	0.392	blastx	94	sp|Q2QM47|BSL2_ORYSJ	5e-34	143	Serine/threonine-protein phosphatase BSL2 homolog OS=Oryza sativa subsp. japonica GN=BSL2 PE=2 SV=2
Shoot_CUFF.17789.0	518	5.11	3.889	0.761057	down	68	48	19422739	24783195	0.173	1.858	0.394	blastx	112	ref|NP_192075.1|	7e-43	173	ATABC1 (ARABIDOPSIS THALIANA ABC TRANSPORTER 1); transporter [Arabidopsis thaliana]
Shoot_CUFF.43650.0	109	36.781	29.651	0.80615	down	103	77	19422704	24783166	0.173	1.853	0.394	-	-	-	-	-	-
Shoot_CUFF.211000.0	319	13.788	16.579	1.20242	up	113	126	19422694	24783117	0.174	1.848	0.396	blastx	106	ref|NP_177278.3|	4e-24	110	EBS1 (EMS-mutagenized bri1 suppressor 1); UDP-glucose:glycoprotein glucosyltransferase/ transferase, transferring glycosyl groups / transferase, transferring hexosyl groups [Arabidopsis thaliana]
Shoot_CUFF.209814.0	356	1.968	1.061	0.539126	down	18	9	19422789	24783234	0.175	1.841	0.398	blastx	117	ref|NP_174594.1|	3e-11	68.2	AT-GTL1 (GT2-LIKE 1); DNA binding / transcription factor [Arabidopsis thaliana]
Shoot_CUFF.294996.0	738	15.717	13.935	0.88662	down	298	245	19422509	24782998	0.175	1.836	0.398	longestORF	154	-	-	-	-
Shoot_CUFF.392471.0	224	32.32	37.29	1.15377	up	186	199	19422621	24783044	0.176	1.827	0.4	blastx	74	ref|NP_566373.2|	4e-28	124	sporulation protein-related [Arabidopsis thaliana]
Shoot_CUFF.299528.0	135	39.212	32.647	0.832577	down	136	105	19422671	24783138	0.177	1.823	0.4	blastx	44	ref|NP_181777.2|	9e-12	69.7	copper amine oxidase, putative [Arabidopsis thaliana]
Shoot_CUFF.362213.0	1601	14.879	16.098	1.08193	up	612	614	19422195	24782629	0.177	1.821	0.4	longestORF	390	-	-	-	-
Shoot_CUFF.292063.0	366	13.932	16.514	1.18533	up	131	144	19422676	24783099	0.177	1.821	0.4	longestORF	121	-	-	-	-
Shoot_CUFF.42538.0	582	8.226	6.779	0.824094	down	123	94	19422684	24783149	0.177	1.819	0.4	blastx	194	sp|Q8LIY0|CSLC1_ORYSJ	1e-112	404	Probable xyloglucan glycosyltransferase 1 OS=Oryza sativa subsp. japonica GN=CSLC1 PE=2 SV=1
Shoot_CUFF.453249.0	148	8.942	5.956	0.66607	down	34	21	19422773	24783222	0.178	1.812	0.4	-	-	-	-	-	-
Shoot_CUFF.358632.0	460	2.877	1.916	0.665971	down	34	21	19422773	24783222	0.178	1.812	0.4	longestORF	68	-	-	-	-
Shoot_CUFF.300578.0	102	12.975	8.642	0.66605	down	34	21	19422773	24783222	0.178	1.812	0.4	-	-	-	-	-	-
Shoot_CUFF.189874.0	362	3.656	2.435	0.666028	down	34	21	19422773	24783222	0.178	1.812	0.4	longestORF	45	-	-	-	-
Shoot_CUFF.38496.0	396	2.359	3.498	1.48283	up	24	33	19422783	24783210	0.178	1.811	0.4	blastx	97	ref|NP_197549.3|	8e-16	83.2	XIK; motor/ protein binding [Arabidopsis thaliana]
Shoot_CUFF.310709.0	132	45.116	52.786	1.17001	up	153	166	19422654	24783077	0.178	1.811	0.4	blastx	44	ref|NP_001031116.1|	2e-15	82	MRP1 (ARABIDOPSIS THALIANA MULTIDRUG RESISTANCE-ASSOCIATED PROTEIN 1); ATPase, coupled to transmembrane movement of substances / xenobiotic-transporting ATPase [Arabidopsis thaliana]
Shoot_CUFF.178842.0	155	13.309	9.749	0.732512	down	53	36	19422754	24783207	0.178	1.811	0.4	blastx	41	ref|NP_190996.2|	6e-06	50.4	RGD3 (ROOT GROWTH DEFECTIVE 3); ATP binding / DNA binding / binding / helicase/ nucleic acid binding [Arabidopsis thaliana]
Shoot_CUFF.268405.0	410	0.57	1.229	2.15614	up	6	12	19422801	24783231	0.178	1.81	0.4	blastx	75	ref|NP_973651.1|	1e-10	65.9	RHC1A; protein binding / zinc ion binding [Arabidopsis thaliana]
Shoot_CUFF.422495.0	863	11.546	13.035	1.12896	up	256	268	19422551	24782975	0.179	1.807	0.401	longestORF	230	-	-	-	-
Shoot_CUFF.310091.0	136	0.859	2.469	2.87427	up	3	8	19422804	24783235	0.179	1.806	0.401	-	-	-	-	-	-
Shoot_CUFF.83741.0	809	11.788	10.325	0.875891	down	245	199	19422562	24783044	0.179	1.805	0.401	blastx	220	ref|NP_566180.1|	6e-30	132	integral membrane family protein [Arabidopsis thaliana]
Shoot_CUFF.205457.0	200	0.195	1.049	5.37949	up	1	5	19422806	24783238	0.179	1.805	0.401	-	-	-	-	-	-
Shoot_CUFF.204107.0	213	0.183	0.985	5.38251	up	1	5	19422806	24783238	0.179	1.805	0.401	longestORF	50	-	-	-	-
Shoot_CUFF.411520.0	495	4.01	5.257	1.31097	up	51	62	19422756	24783181	0.18	1.801	0.402	longestORF	45	-	-	-	-
Shoot_CUFF.182107.0	319	6.223	8.158	1.31094	up	51	62	19422756	24783181	0.18	1.801	0.402	blastx	105	ref|NP_198242.1|	4e-37	154	calcium-binding EF hand family protein [Arabidopsis thaliana]
Shoot_CUFF.90336.0	2152	5.444	6.085	1.11774	up	301	312	19422506	24782931	0.181	1.79	0.404	blastx	562	ref|NP_193447.5|	0	622	unknown protein [Arabidopsis thaliana]
Shoot_CUFF.470463.0	277	3.091	1.818	0.588159	down	22	12	19422785	24783231	0.182	1.78	0.406	longestORF	91	-	-	-	-
Shoot_CUFF.423026.0	190	4.507	2.651	0.588196	down	22	12	19422785	24783231	0.182	1.78	0.406	longestORF	61	-	-	-	-
Shoot_CUFF.172511.0	791	3.986	3.131	0.785499	down	81	59	19422726	24783184	0.183	1.777	0.407	longestORF	86	-	-	-	-
Shoot_CUFF.359390.0	921	20.286	18.503	0.912107	down	480	406	19422327	24782837	0.183	1.774	0.407	blastx	306	ref|NP_196609.1|	5e-98	358	kinesin motor protein-related [Arabidopsis thaliana]
Shoot_CUFF.390446.0	101	5.781	2.909	0.5032	down	15	7	19422792	24783236	0.183	1.77	0.407	blastx	33	ref|YP_001575541.1|	4e-09	60.8	valyl-tRNA synthetase [Staphylococcus aureus subsp. aureus USA300_TCH1516]
Shoot_CUFF.142786.0	233	2.84	4.504	1.58592	up	17	25	19422790	24783218	0.185	1.76	0.411	longestORF	64	-	-	-	-
Shoot_CUFF.193148.0	777	3.507	2.701	0.770174	down	70	50	19422737	24783193	0.185	1.758	0.411	longestORF	123	-	-	-	-
Shoot_CUFF.8745.0	284	7.401	5.468	0.738819	down	54	37	19422753	24783206	0.186	1.75	0.413	longestORF	31	-	-	-	-
Shoot_CUFF.7152.0	2320	6.51	5.88	0.903226	down	388	325	19422419	24782918	0.188	1.735	0.416	longestORF	731	-	-	-	-
Shoot_CUFF.321025.0	136	3.434	1.543	0.44933	down	12	5	19422795	24783238	0.188	1.735	0.416	longestORF	45	-	-	-	-
Shoot_CUFF.244524.0	152	3.073	1.381	0.449398	down	12	5	19422795	24783238	0.188	1.735	0.416	blastx	50	ref|NP_850475.2|	2e-12	72	ATP binding / microtubule motor [Arabidopsis thaliana]
Shoot_CUFF.424702.0	609	8.501	7.099	0.835078	down	133	103	19422674	24783140	0.19	1.72	0.42	blastx	55	ref|NP_175498.2|	1e-16	87	POLGAMMA2 (polymerase gamma 2); DNA binding / DNA-directed DNA polymerase [Arabidopsis thaliana]
Shoot_CUFF.284178.0	1829	4.192	3.626	0.864981	down	197	158	19422610	24783085	0.191	1.713	0.422	longestORF	363	-	-	-	-
Shoot_CUFF.234871.0	776	7.725	6.545	0.847249	down	154	121	19422653	24783122	0.191	1.709	0.422	blastx	219	ref|NP_566681.1|	5e-55	215	dentin sialophosphoprotein-related [Arabidopsis thaliana]
Shoot_CUFF.206046.0	1509	10.318	9.346	0.905796	down	400	336	19422407	24782907	0.193	1.693	0.426	blastx	311	ref|NP_001117592.1|	1e-106	386	eukaryotic translation initiation factor-related [Arabidopsis thaliana]
Shoot_CUFF.386010.0	484	3.297	4.423	1.34152	up	41	51	19422766	24783192	0.193	1.692	0.426	blastx	161	sp|Q9LXT9|CALS3_ARATH	2e-43	175	Callose synthase 3 OS=Arabidopsis thaliana GN=CALS3 PE=2 SV=2
Shoot_CUFF.405476.0	396	2.752	3.922	1.42515	up	28	37	19422779	24783206	0.194	1.683	0.428	longestORF	126	-	-	-	-
Shoot_CUFF.123750.0	320	6.082	4.46	0.733311	down	50	34	19422757	24783209	0.195	1.681	0.428	longestORF	106	-	-	-	-
Shoot_CUFF.473500.0	630	2.78	1.999	0.719065	down	45	30	19422762	24783213	0.195	1.679	0.428	longestORF	81	-	-	-	-
Shoot_CUFF.361870.0	213	7.675	10.247	1.33511	up	42	52	19422765	24783191	0.195	1.676	0.428	blastx	71	ref|NP_850117.1|	2e-28	124	SYD (SPLAYED); ATPase/ chromatin binding [Arabidopsis thaliana]
Shoot_CUFF.178411.0	378	32.642	29.204	0.894676	down	317	263	19422490	24782980	0.195	1.676	0.428	blastx	83	ref|NP_196482.2|	2e-35	148	GTP-binding protein LepA, putative [Arabidopsis thaliana]
Shoot_CUFF.50331.0	590	10.753	9.177	0.853436	down	163	129	19422644	24783114	0.197	1.663	0.433	longestORF	177	-	-	-	-
Shoot_CUFF.246819.0	156	7.236	10.224	1.41294	up	29	38	19422778	24783205	0.198	1.656	0.434	blastx	51	ref|NP_197329.4|	0.005	40.8	ATAPY2 (ARABIDOPSIS THALIANA APYRASE 2); ATPase/ nucleotide diphosphatase [Arabidopsis thaliana]
Shoot_CUFF.107000.0	553	17.315	15.256	0.881086	down	246	201	19422561	24783042	0.198	1.654	0.434	longestORF	154	-	-	-	-
Shoot_CUFF.10267.0	167	16.082	20.107	1.25028	up	69	80	19422738	24783163	0.201	1.638	0.44	blastx	55	ref|NP_181190.3|	3e-08	58.2	DML1 (DEMETER-LIKE 1); DNA N-glycosylase/ DNA-(apurinic or apyrimidinic site) lyase/ protein binding [Arabidopsis thaliana]
Shoot_CUFF.126793.0	475	5.736	7.158	1.24791	up	70	81	19422737	24783162	0.201	1.632	0.44	longestORF	158	-	-	-	-
Shoot_CUFF.228403.0	118	9.896	13.873	1.40188	up	30	39	19422777	24783204	0.202	1.631	0.441	blastx	38	ref|NP_187372.4|	6e-11	67	ATGSL10 (glucan synthase-like 10); 1,3-beta-glucan synthase [Arabidopsis thaliana]
Shoot_CUFF.309478.0	256	14.748	11.969	0.811568	down	97	73	19422710	24783170	0.202	1.628	0.441	longestORF	81	-	-	-	-
Shoot_CUFF.323928.0	547	5.052	6.292	1.24545	up	71	82	19422736	24783161	0.202	1.626	0.441	blastx	40	ref|YP_145914.1|	4e-09	62	hypoxanthine-guanine phosphoribosyltransferase [Geobacillus kaustophilus HTA426]
Shoot_CUFF.317945.0	468	3.41	2.422	0.710264	down	41	27	19422766	24783216	0.204	1.617	0.444	longestORF	59	-	-	-	-
Shoot_CUFF.452049.0	420	7.321	5.796	0.791695	down	79	58	19422728	24783185	0.204	1.616	0.444	longestORF	93	-	-	-	-
Shoot_CUFF.230953.0	445	7.435	5.942	0.799193	down	85	63	19422722	24783180	0.204	1.616	0.444	blastx	90	ref|NP_001119248.1|	4e-38	157	PIR121; transcription activator [Arabidopsis thaliana]
Shoot_CUFF.403364.0	681	0	0.185	-	up	0	3	19422807	24783240	0.204	1.611	0.444	longestORF	162	-	-	-	-
Shoot_CUFF.162764.0	1706	0	0.074	-	up	0	3	19422807	24783240	0.204	1.611	0.444	longestORF	73	-	-	-	-
Shoot_CUFF.34171.0	183	6.594	9.175	1.39142	up	31	40	19422776	24783203	0.205	1.608	0.445	longestORF	49	-	-	-	-
Shoot_CUFF.305115.0	559	14.622	12.765	0.873	down	210	170	19422597	24783073	0.205	1.608	0.445	blastx	185	ref|NP_182078.1|	2e-64	245	WD-40 repeat family protein / beige-related [Arabidopsis thaliana]
Shoot_CUFF.181680.0	396	11.5	9.54	0.829565	down	117	90	19422690	24783153	0.205	1.607	0.445	longestORF	109	-	-	-	-
Shoot_CUFF.299678.0	517	4.291	3.248	0.756933	down	57	40	19422750	24783203	0.208	1.582	0.451	longestORF	113	-	-	-	-
Shoot_CUFF.246744.0	2116	5.482	6.09	1.11091	up	298	307	19422509	24782936	0.21	1.57	0.455	blastx	699	ref|NP_193367.7|	0	913	SPK1 (SPIKE1); GTP binding / GTPase binding / guanyl-nucleotide exchange factor [Arabidopsis thaliana]
Shoot_CUFF.461401.0	375	8.719	10.633	1.21952	up	84	95	19422723	24783148	0.21	1.568	0.455	blastx	86	ref|NP_190628.5|	3e-27	121	nucleotide binding [Arabidopsis thaliana]
Shoot_CUFF.462979.0	145	8.858	12.158	1.37254	up	33	42	19422774	24783201	0.211	1.565	0.456	longestORF	37	-	-	-	-
Shoot_CUFF.191873.0	365	3.946	2.76	0.699442	down	37	24	19422770	24783219	0.212	1.557	0.458	longestORF	55	-	-	-	-
Shoot_CUFF.397079.0	1300	2.635	3.196	1.2129	up	88	99	19422719	24783144	0.212	1.556	0.458	longestORF	93	-	-	-	-
Shoot_CUFF.349361.0	221	4.931	3.229	0.654837	down	28	17	19422779	24783226	0.213	1.55	0.459	longestORF	55	-	-	-	-
Shoot_CUFF.183228.0	548	3.338	2.451	0.734272	down	47	32	19422760	24783211	0.213	1.55	0.459	-	-	-	-	-	-
Shoot_CUFF.75191.0	1637	12.245	13.256	1.08256	up	515	517	19422292	24782726	0.214	1.545	0.461	longestORF	488	-	-	-	-
Shoot_CUFF.414899.0	719	4.06	3.211	0.790887	down	75	55	19422732	24783188	0.215	1.538	0.463	longestORF	164	-	-	-	-
Shoot_CUFF.308452.0	461	35.715	32.596	0.91267	down	423	358	19422384	24782885	0.216	1.533	0.464	blastx	120	ref|NP_180901.1|	8e-29	126	DAL1 (DIFFERENTIATION AND GREENING-LIKE 1) [Arabidopsis thaliana]
Shoot_CUFF.438375.0	263	2.96	1.756	0.593243	down	20	11	19422787	24783232	0.216	1.529	0.464	longestORF	87	-	-	-	-
Shoot_CUFF.112766.0	345	2.708	1.703	0.628877	down	24	14	19422783	24783229	0.217	1.527	0.466	longestORF	53	-	-	-	-
Shoot_CUFF.300581.0	772	7.462	6.361	0.852452	down	148	117	19422659	24783126	0.218	1.517	0.468	longestORF	84	-	-	-	-
Shoot_CUFF.412267.0	507	2.764	3.726	1.34805	up	36	45	19422771	24783198	0.219	1.51	0.469	longestORF	126	-	-	-	-
Shoot_CUFF.452403.0	151	13.662	10.285	0.752818	down	53	37	19422754	24783206	0.219	1.508	0.469	blastx	50	ref|NP_186875.2|	3e-17	87.8	BIG (BIG); binding / ubiquitin-protein ligase/ zinc ion binding [Arabidopsis thaliana]
Shoot_CUFF.423328.0	154	13.396	10.085	0.752837	down	53	37	19422754	24783206	0.219	1.508	0.469	blastx	51	ref|NP_195305.1|	2e-21	101	NRPB1 (RNA POLYMERASE II LARGE SUBUNIT); DNA binding / DNA-directed RNA polymerase [Arabidopsis thaliana]
Shoot_CUFF.94454.0	542	0.934	0.465	0.497859	down	13	6	19422794	24783237	0.22	1.502	0.47	longestORF	121	-	-	-	-
Shoot_CUFF.440589.0	756	0.669	0.333	0.497758	down	13	6	19422794	24783237	0.22	1.502	0.47	longestORF	162	-	-	-	-
Shoot_CUFF.361885.0	103	21.918	27.711	1.2643	up	58	68	19422749	24783175	0.22	1.502	0.47	blastx	34	ref|NP_850117.1|	1e-09	62.4	SYD (SPLAYED); ATPase/ chromatin binding [Arabidopsis thaliana]
Shoot_CUFF.277616.0	924	2.949	2.317	0.78569	down	70	51	19422737	24783192	0.22	1.502	0.47	longestORF	169	-	-	-	-
Shoot_CUFF.399830.0	343	32.796	29.37	0.895536	down	289	240	19422518	24783003	0.222	1.492	0.473	blastx	109	ref|NP_171639.3|	5e-53	206	tetratricopeptide repeat (TPR)-containing protein [Arabidopsis thaliana]
Shoot_CUFF.31957.0	1011	28.336	26.488	0.934783	down	736	638	19422071	24782605	0.222	1.49	0.473	longestORF	134	-	-	-	-
Shoot_CUFF.289462.0	177	5.278	7.589	1.43786	up	24	32	19422783	24783211	0.223	1.485	0.475	blastx	58	ref|NP_191461.2|	1e-20	99.4	binding / protein transporter [Arabidopsis thaliana]
Shoot_CUFF.335027.0	324	13.815	11.53	0.8346	down	115	89	19422692	24783154	0.224	1.475	0.477	blastx	107	ref|NP_196857.2|	1e-40	165	KEG (KEEP ON GOING); protein binding / protein kinase/ ubiquitin-protein ligase [Arabidopsis thaliana]
Shoot_CUFF.116594.0	134	2.905	1.253	0.431325	down	10	4	19422797	24783239	0.226	1.468	0.48	longestORF	44	-	-	-	-
Shoot_CUFF.389537.0	139	18.202	14.193	0.779749	down	65	47	19422742	24783196	0.226	1.467	0.48	blastx	45	ref|NP_181015.6|	2e-07	55.5	AIR9; protein binding [Arabidopsis thaliana]
Shoot_CUFF.114831.0	830	3.048	2.377	0.779856	down	65	47	19422742	24783196	0.226	1.467	0.48	longestORF	121	-	-	-	-
Shoot_CUFF.80293.0	197	1.778	3.196	1.79753	up	9	15	19422798	24783228	0.227	1.461	0.48	longestORF	56	-	-	-	-
Shoot_CUFF.308686.0	161	2.176	3.911	1.79733	up	9	15	19422798	24783228	0.227	1.461	0.48	-	-	-	-	-	-
Shoot_CUFF.66782.0	616	4.865	3.884	0.798356	down	77	57	19422730	24783186	0.227	1.46	0.48	longestORF	40	-	-	-	-
Shoot_CUFF.264266.0	504	13.901	12.076	0.868714	down	180	145	19422627	24783098	0.227	1.46	0.48	blastx	167	ref|NP_197549.3|	2e-73	275	XIK; motor/ protein binding [Arabidopsis thaliana]
Shoot_CUFF.195989.0	824	3.354	2.649	0.789803	down	71	52	19422736	24783191	0.227	1.46	0.48	longestORF	87	-	-	-	-
Shoot_CUFF.133042.0	751	18.658	16.935	0.907654	down	360	303	19422447	24782940	0.228	1.454	0.482	longestORF	172	-	-	-	-
Shoot_CUFF.67286.0	153	24.423	20.027	0.820006	down	96	73	19422711	24783170	0.228	1.453	0.482	blastx	50	ref|NP_568051.1|	1e-05	49.3	VHA-A3 (VACUOLAR PROTON ATPASE A3); ATPase [Arabidopsis thaliana]
Shoot_CUFF.11512.0	440	13.358	11.447	0.85694	down	151	120	19422656	24783123	0.229	1.45	0.483	longestORF	62	-	-	-	-
Shoot_CUFF.309328.0	662	8.467	7.228	0.853667	down	144	114	19422663	24783129	0.229	1.446	0.483	blastx	185	ref|NP_001118799.1|	1e-26	120	unknown protein [Arabidopsis thaliana]
Shoot_CUFF.461159.0	2447	6.156	5.609	0.911144	down	387	327	19422420	24782916	0.229	1.445	0.483	longestORF	780	-	-	-	-
Shoot_CUFF.190574.0	882	15.578	14.134	0.907305	down	353	297	19422454	24782946	0.231	1.434	0.486	blastx	233	ref|NP_568792.1|	8e-39	161	CLPX; ATP binding / ATPase/ nucleoside-triphosphatase/ nucleotide binding / protein binding [Arabidopsis thaliana]
Shoot_CUFF.397062.0	566	1.788	2.521	1.40996	up	26	34	19422781	24783209	0.231	1.432	0.486	longestORF	145	-	-	-	-
Shoot_CUFF.118559.0	964	7.429	8.447	1.13703	up	184	194	19422623	24783049	0.232	1.431	0.488	blastx	59	ref|NP_565944.1|	6e-11	69.3	UBP5 (UBIQUITIN-SPECIFIC PROTEASE 5); ubiquitin-specific protease [Arabidopsis thaliana]
Shoot_CUFF.215672.0	784	4.17	3.373	0.808873	down	84	63	19422723	24783180	0.232	1.43	0.488	blastx	86	sp|P15479|ACEA_RICCO	1e-10	68.2	Isocitrate lyase OS=Ricinus communis PE=2 SV=1
Shoot_CUFF.95213.0	405	3.268	2.28	0.697674	down	34	22	19422773	24783221	0.233	1.425	0.488	longestORF	31	-	-	-	-
Shoot_CUFF.402869.0	673	2.545	1.871	0.735167	down	44	30	19422763	24783213	0.233	1.42	0.488	longestORF	172	-	-	-	-
Shoot_CUFF.386250.0	219	4.443	2.875	0.647085	down	25	15	19422782	24783228	0.233	1.42	0.488	-	-	-	-	-	-
Shoot_CUFF.360865.0	217	4.484	2.901	0.646967	down	25	15	19422782	24783228	0.233	1.42	0.488	blastx	34	ref|NP_563871.1|	0.0005	43.9	emb2004 (embryo defective 2004) [Arabidopsis thaliana]
Shoot_CUFF.54656.0	186	3.558	2.031	0.570826	down	17	9	19422790	24783234	0.234	1.417	0.489	longestORF	43	-	-	-	-
Shoot_CUFF.147187.0	154	4.297	2.453	0.570863	down	17	9	19422790	24783234	0.234	1.417	0.489	longestORF	39	-	-	-	-
Shoot_CUFF.389522.0	154	9.857	7.087	0.718981	down	39	26	19422768	24783217	0.234	1.415	0.489	longestORF	51	-	-	-	-
Shoot_CUFF.67295.0	132	22.116	27.029	1.22215	up	75	85	19422732	24783158	0.235	1.413	0.49	blastx	43	ref|NP_568051.1|	2e-12	72	VHA-A3 (VACUOLAR PROTON ATPASE A3); ATPase [Arabidopsis thaliana]
Shoot_CUFF.351084.0	357	18.862	21.516	1.14071	up	173	183	19422634	24783060	0.235	1.413	0.49	blastx	117	ref|NP_850271.4|	5e-44	176	GSL8 (GLUCAN SYNTHASE-LIKE 8); 1,3-beta-glucan synthase/ transferase, transferring glycosyl groups [Arabidopsis thaliana]
Shoot_CUFF.329398.0	101	10.405	14.546	1.39798	up	27	35	19422780	24783208	0.235	1.408	0.49	blastx	33	ref|NP_174850.3|	4e-12	70.9	ACC2 (ACETYL-COA CARBOXYLASE 2); acetyl-CoA carboxylase [Arabidopsis thaliana]
Shoot_CUFF.261416.0	880	7.475	8.538	1.14221	up	169	179	19422638	24783064	0.236	1.407	0.49	blastx	98	sp|Q2QM47|BSL2_ORYSJ	8e-29	128	Serine/threonine-protein phosphatase BSL2 homolog OS=Oryza sativa subsp. japonica GN=BSL2 PE=2 SV=2
Shoot_CUFF.360872.0	254	8.428	6.445	0.764713	down	55	39	19422752	24783204	0.236	1.406	0.49	blastx	70	ref|NP_563871.1|	5e-23	107	emb2004 (embryo defective 2004) [Arabidopsis thaliana]
Shoot_CUFF.48819.0	124	1.569	3.385	2.15743	up	5	10	19422802	24783233	0.236	1.403	0.49	blastx	30	ref|NP_178257.1|	3e-05	48.1	unknown protein [Arabidopsis thaliana]
Shoot_CUFF.69521.0	214	3.82	2.354	0.61623	down	21	12	19422786	24783231	0.236	1.402	0.49	longestORF	71	-	-	-	-
Shoot_CUFF.423097.0	113	7.234	4.457	0.616118	down	21	12	19422786	24783231	0.236	1.402	0.49	longestORF	37	-	-	-	-
Shoot_CUFF.363168.0	252	3.244	1.999	0.616215	down	21	12	19422786	24783231	0.236	1.402	0.49	blastx	83	ref|NP_173942.2|	6e-24	110	binding / protein transporter [Arabidopsis thaliana]
Shoot_CUFF.4149.0	679	4.873	3.956	0.81182	down	85	64	19422722	24783179	0.237	1.396	0.492	blastx	167	sp|A2ZP58|ARP5_ORYSJ	3e-91	335	Actin-related protein 5 OS=Oryza sativa subsp. japonica GN=ARP5 PE=3 SV=2
Shoot_CUFF.212345.0	1163	4.418	3.753	0.849479	down	132	104	19422675	24783139	0.238	1.394	0.492	blastx	70	ref|NP_851177.1|	1e-19	98.6	myb family transcription factor [Arabidopsis thaliana]
Shoot_CUFF.202691.0	667	22.35	20.389	0.91226	down	383	324	19422424	24782919	0.238	1.393	0.492	longestORF	202	-	-	-	-
Shoot_CUFF.418284.0	283	2.338	3.56	1.52267	up	17	24	19422790	24783219	0.238	1.392	0.492	longestORF	80	-	-	-	-
Shoot_CUFF.83891.0	467	5.084	3.955	0.777931	down	61	44	19422746	24783199	0.238	1.39	0.492	longestORF	74	-	-	-	-
Shoot_CUFF.307770.0	598	3.97	3.088	0.777834	down	61	44	19422746	24783199	0.238	1.39	0.492	longestORF	131	-	-	-	-
Shoot_CUFF.146155.0	282	8.42	6.549	0.777791	down	61	44	19422746	24783199	0.238	1.39	0.492	-	-	-	-	-	-
Shoot_CUFF.178668.0	527	5.835	4.699	0.805313	down	79	59	19422728	24783184	0.239	1.387	0.493	longestORF	128	-	-	-	-
Shoot_CUFF.170435.0	1432	2.338	2.814	1.20359	up	86	96	19422721	24783147	0.24	1.383	0.495	longestORF	197	-	-	-	-
Shoot_CUFF.267055.0	1507	9.531	10.417	1.09296	up	369	374	19422438	24782869	0.24	1.381	0.495	longestORF	307	-	-	-	-
Shoot_CUFF.349607.0	182	6.416	4.382	0.68298	down	30	19	19422777	24783224	0.242	1.37	0.498	longestORF	60	-	-	-	-
Shoot_CUFF.432942.0	453	8.163	9.729	1.19184	up	95	105	19422712	24783138	0.242	1.369	0.498	blastx	140	ref|NP_849732.1|	2e-38	158	CCC1 (CATION-CHLORIDE CO-TRANSPORTER 1); cation:chloride symporter/ sodium:potassium:chloride symporter [Arabidopsis thaliana]
Shoot_CUFF.347050.0	285	6.556	8.395	1.28051	up	48	57	19422759	24783186	0.243	1.363	0.498	longestORF	90	-	-	-	-
Shoot_CUFF.297049.0	1213	2.76	2.249	0.814855	down	86	65	19422721	24783178	0.243	1.363	0.498	longestORF	222	-	-	-	-
Shoot_CUFF.251932.0	545	6.142	5.006	0.815044	down	86	65	19422721	24783178	0.243	1.363	0.498	longestORF	165	-	-	-	-
Shoot_CUFF.228379.0	236	7.917	10.138	1.28054	up	48	57	19422759	24783186	0.243	1.363	0.498	blastx	60	ref|NP_187372.4|	1e-17	89.4	ATGSL10 (glucan synthase-like 10); 1,3-beta-glucan synthase [Arabidopsis thaliana]
Shoot_CUFF.209332.0	381	13.179	15.313	1.16192	up	129	139	19422678	24783104	0.243	1.363	0.498	blastx	98	ref|NP_567723.1|	1e-24	112	ACYB-2; carbon-monoxide oxygenase [Arabidopsis thaliana]
Shoot_CUFF.73148.0	519	51.448	48.121	0.935333	down	686	595	19422121	24782648	0.243	1.36	0.498	blastx	172	ref|NP_174849.2|	3e-85	314	ACC1 (ACETYL-COENZYME A CARBOXYLASE 1); acetyl-CoA carboxylase [Arabidopsis thaliana]
Shoot_CUFF.172295.0	299	14.971	17.548	1.17213	up	115	125	19422692	24783118	0.244	1.358	0.5	blastx	92	ref|NP_195572.2|	7e-15	80.1	KAK (KAKTUS); ubiquitin-protein ligase [Arabidopsis thaliana]
Shoot_CUFF.386008.0	948	3.285	2.657	0.808828	down	80	60	19422727	24783183	0.245	1.352	0.501	blastx	50	ref|NP_001154712.1|	2e-80	300	ATGSL12 (glucan synthase-like 12); 1,3-beta-glucan synthase/ transferase, transferring glycosyl groups [Arabidopsis thaliana]
Shoot_CUFF.109622.0	124	1.569	0.339	0.216061	down	5	1	19422802	24783242	0.245	1.352	0.501	longestORF	36	-	-	-	-
Shoot_CUFF.4338.0	494	2.758	1.954	0.708484	down	35	23	19422772	24783220	0.245	1.351	0.501	longestORF	51	-	-	-	-
Shoot_CUFF.175931.0	963	4.567	3.836	0.839939	down	113	88	19422694	24783155	0.246	1.348	0.502	longestORF	155	-	-	-	-
Shoot_CUFF.161128.0	414	44.189	40.758	0.922356	down	470	402	19422337	24782841	0.247	1.338	0.504	longestORF	138	-	-	-	-
Shoot_CUFF.290731.0	418	2.421	1.607	0.663775	down	26	16	19422781	24783227	0.25	1.324	0.509	longestORF	34	-	-	-	-
Shoot_CUFF.182101.0	295	6.993	8.822	1.26155	up	53	62	19422754	24783181	0.25	1.324	0.509	blastx	97	ref|NP_175847.1|	8e-45	179	calcium-binding EF-hand family protein [Arabidopsis thaliana]
Shoot_CUFF.317957.0	1540	3.235	2.753	0.851005	down	128	101	19422679	24783142	0.25	1.322	0.509	longestORF	243	-	-	-	-
Shoot_CUFF.175379.0	297	7.077	8.904	1.25816	up	54	63	19422753	24783180	0.251	1.318	0.509	longestORF	90	-	-	-	-
Shoot_CUFF.62114.0	269	2.026	1.092	0.538993	down	14	7	19422793	24783236	0.251	1.316	0.509	longestORF	79	-	-	-	-
Shoot_CUFF.451215.0	853	0.639	0.344	0.538341	down	14	7	19422793	24783236	0.251	1.316	0.509	longestORF	106	-	-	-	-
Shoot_CUFF.290405.0	211	2.583	1.393	0.539295	down	14	7	19422793	24783236	0.251	1.316	0.509	blastx	28	ref|NP_568633.1|	0.005	40.8	haloacid dehalogenase-like hydrolase family protein [Arabidopsis thaliana]
Shoot_CUFF.163877.0	751	0.726	0.391	0.538567	down	14	7	19422793	24783236	0.251	1.316	0.509	longestORF	48	-	-	-	-
Shoot_CUFF.440667.0	803	2.763	2.143	0.775606	down	57	41	19422750	24783202	0.252	1.313	0.51	longestORF	58	-	-	-	-
Shoot_CUFF.326635.0	334	6.643	5.153	0.775704	down	57	41	19422750	24783202	0.252	1.313	0.51	blastx	86	ref|NP_001117459.1|	7e-12	70.1	TOR (TARGET OF RAPAMYCIN); 1-phosphatidylinositol-3-kinase/ protein binding [Arabidopsis thaliana]
Shoot_CUFF.74960.0	190	0.615	0	0	down	3	0	19422804	24783243	0.253	1.309	0.51	longestORF	63	-	-	-	-
Shoot_CUFF.413392.0	2689	12.203	11.504	0.942719	down	843	737	19421964	24782506	0.253	1.309	0.51	blastx	771	ref|NP_850020.1|	0	795	RKP (Related to KPC1); protein binding / zinc ion binding [Arabidopsis thaliana]
Shoot_CUFF.255283.0	1745	0.067	0	0	down	3	0	19422804	24783243	0.253	1.309	0.51	longestORF	133	-	-	-	-
Shoot_CUFF.24204.0	147	0.794	0	0	down	3	0	19422804	24783243	0.253	1.309	0.51	longestORF	49	-	-	-	-
Shoot_CUFF.147313.0	325	0.359	0	0	down	3	0	19422804	24783243	0.253	1.309	0.51	longestORF	93	-	-	-	-
Shoot_CUFF.251224.1	225	10.899	8.581	0.78732	down	63	46	19422744	24783197	0.253	1.305	0.51	blastx	74	ref|NP_201227.3|	5e-33	140	calmodulin-binding protein [Arabidopsis thaliana]
Shoot_CUFF.323931.0	195	6.188	4.305	0.695701	down	31	20	19422776	24783223	0.256	1.292	0.515	blastx	54	ref|NP_177320.1|	2e-15	82	phosphoribosyltransferase family protein [Arabidopsis thaliana]
Shoot_CUFF.203897.0	673	1.272	0.811	0.637579	down	22	13	19422785	24783230	0.256	1.291	0.515	longestORF	131	-	-	-	-
Shoot_CUFF.176568.0	337	4.736	3.487	0.736275	down	41	28	19422766	24783215	0.256	1.29	0.515	blastx	22	sp|Q6Z2W3|ARFE_ORYSJ	0.001	42.7	Auxin response factor 5 OS=Oryza sativa subsp. japonica GN=ARF5 PE=2 SV=2
Shoot_CUFF.269743.0	697	5.305	4.396	0.828652	down	95	73	19422712	24783170	0.257	1.286	0.516	longestORF	127	-	-	-	-
Shoot_CUFF.178987.0	395	5.912	7.332	1.24019	up	60	69	19422747	24783174	0.257	1.284	0.516	blastx	131	ref|NP_974047.1|	3e-39	160	binding [Arabidopsis thaliana]
Shoot_CUFF.244522.0	480	2.919	2.099	0.719082	down	36	24	19422771	24783219	0.257	1.283	0.516	blastx	159	ref|NP_850475.2|	2e-37	155	ATP binding / microtubule motor [Arabidopsis thaliana]
Shoot_CUFF.208458.0	314	4.215	5.614	1.33191	up	34	42	19422773	24783201	0.258	1.282	0.517	longestORF	34	-	-	-	-
Shoot_CUFF.405482.0	129	5.431	3.254	0.599153	down	18	10	19422789	24783233	0.258	1.28	0.517	longestORF	43	-	-	-	-
Shoot_CUFF.315157.0	129	5.431	3.254	0.599153	down	18	10	19422789	24783233	0.258	1.28	0.517	longestORF	38	-	-	-	-
Shoot_CUFF.229312.0	1734	7.452	8.158	1.09474	up	332	337	19422475	24782906	0.258	1.278	0.517	longestORF	154	-	-	-	-
Shoot_CUFF.416255.0	585	11.644	10.189	0.875043	down	175	142	19422632	24783101	0.259	1.272	0.518	longestORF	137	-	-	-	-
Shoot_CUFF.265921.0	976	15.553	16.901	1.08667	up	390	393	19422417	24782850	0.26	1.27	0.52	longestORF	212	-	-	-	-
Shoot_CUFF.228397.0	358	17.287	19.697	1.13941	up	159	168	19422648	24783075	0.261	1.265	0.521	blastx	117	ref|NP_187372.4|	9e-33	139	ATGSL10 (glucan synthase-like 10); 1,3-beta-glucan synthase [Arabidopsis thaliana]
Shoot_CUFF.345882.0	1326	4.609	5.255	1.14016	up	157	166	19422650	24783077	0.261	1.261	0.521	blastx	101	ref|NP_188427.2|	3e-10	67.8	XPL1 (XIPOTL 1); methyltransferase/ phosphoethanolamine N-methyltransferase [Arabidopsis thaliana]
Shoot_CUFF.452412.0	171	4.78	6.873	1.43787	up	21	28	19422786	24783215	0.262	1.259	0.522	longestORF	49	-	-	-	-
Shoot_CUFF.246828.0	322	2.538	3.65	1.43814	up	21	28	19422786	24783215	0.262	1.259	0.522	blastx	30	sp|P80595|APY_SOLTU	0.003	41.2	Apyrase OS=Solanum tuberosum GN=RROP1 PE=1 SV=2
Shoot_CUFF.257401.0	714	2.562	1.94	0.757221	down	47	33	19422760	24783210	0.263	1.255	0.524	longestORF	67	-	-	-	-
Shoot_CUFF.264187.0	1426	5.677	5.033	0.88656	down	208	171	19422599	24783072	0.264	1.248	0.525	blastx	475	ref|NP_195008.5|	1e-143	509	binding [Arabidopsis thaliana]
Shoot_CUFF.199085.0	791	3.395	4.139	1.21915	up	69	78	19422738	24783165	0.264	1.248	0.525	longestORF	79	-	-	-	-
Shoot_CUFF.234715.0	903	3.017	3.672	1.2171	up	70	79	19422737	24783164	0.264	1.245	0.525	blastx	233	ref|NP_974681.1|	4e-36	152	unknown protein [Arabidopsis thaliana]
Shoot_CUFF.425207.0	2306	17.723	16.837	0.950008	down	1050	925	19421757	24782318	0.265	1.245	0.526	longestORF	629	-	-	-	-
Shoot_CUFF.228340.0	242	11.741	14.223	1.2114	up	73	82	19422734	24783161	0.266	1.237	0.526	blastx	80	ref|NP_187372.4|	2e-15	81.6	ATGSL10 (glucan synthase-like 10); 1,3-beta-glucan synthase [Arabidopsis thaliana]
Shoot_CUFF.185598.0	268	3.921	2.663	0.679163	down	27	17	19422780	24783226	0.266	1.237	0.526	blastx	88	ref|NP_568680.1|	1e-25	115	atnudt8 (Arabidopsis thaliana Nudix hydrolase homolog 8); hydrolase
Shoot_CUFF.77934.0	1184	1.742	1.347	0.773249	down	53	38	19422754	24783205	0.266	1.236	0.526	longestORF	71	-	-	-	-
Shoot_CUFF.397415.0	1697	1.216	0.94	0.773026	down	53	38	19422754	24783205	0.266	1.236	0.526	blastx	556	sp|Q6Z351|ALDOL_ORYSJ	0	1106	Putative aldehyde oxidase-like protein OS=Oryza sativa subsp. japonica GN=Os07g0281700 PE=3 SV=1
Shoot_CUFF.361867.0	351	22.511	25.232	1.12087	up	203	211	19422604	24783032	0.266	1.236	0.526	blastx	116	ref|NP_850117.1|	1e-40	165	SYD (SPLAYED); ATPase/ chromatin binding [Arabidopsis thaliana]
Shoot_CUFF.21558.0	454	4.544	3.513	0.773107	down	53	38	19422754	24783205	0.266	1.236	0.526	longestORF	118	-	-	-	-
Shoot_CUFF.334639.0	155	5.525	7.853	1.42136	up	22	29	19422785	24783214	0.267	1.233	0.527	blastx	30	sp|Q60E60|NADK3_ORYSJ	1e-09	62.4	Putative NAD kinase 3 OS=Oryza sativa subsp. japonica GN=Os05g0388400 PE=3 SV=2
Shoot_CUFF.170772.0	224	3.823	5.434	1.4214	up	22	29	19422785	24783214	0.267	1.233	0.527	blastx	74	ref|NP_198963.2|	1e-24	112	GLA1 (GLOBULAR ARREST1); dihydrofolate synthase [Arabidopsis thaliana]
Shoot_CUFF.413102.0	256	14.748	12.297	0.833808	down	97	75	19422710	24783168	0.267	1.231	0.527	blastx	84	ref|NP_201227.3|	1e-39	162	calmodulin-binding protein [Arabidopsis thaliana]
Shoot_CUFF.301059.0	571	10.021	8.674	0.865582	down	147	118	19422660	24783125	0.268	1.228	0.528	blastx	69	ref|NP_187413.1|	2e-15	83.2	DNA binding [Arabidopsis thaliana]
Shoot_CUFF.287167.0	978	4.139	3.476	0.839816	down	104	81	19422703	24783162	0.268	1.226	0.528	longestORF	199	-	-	-	-
Shoot_CUFF.348846.0	549	9.146	10.551	1.15362	up	129	138	19422678	24783105	0.269	1.223	0.529	blastx	24	sp|Q6L5D4|MPK9_ORYSJ	1e-73	48.5	Mitogen-activated protein kinase 9 OS=Oryza sativa subsp. japonica GN=MPK9 PE=3 SV=2
Shoot_CUFF.29731.0	366	14.889	12.845	0.862717	down	140	112	19422667	24783131	0.269	1.22	0.529	longestORF	111	-	-	-	-
Shoot_CUFF.65903.0	2047	7.074	7.689	1.08694	up	372	375	19422435	24782868	0.27	1.219	0.531	longestORF	91	-	-	-	-
Shoot_CUFF.100562.0	153	21.879	26.062	1.19119	up	86	95	19422721	24783148	0.27	1.215	0.531	blastx	51	ref|NP_974127.1|	4e-06	50.8	PTP1 (PROTEIN TYROSINE PHOSPHATASE 1); protein tyrosine phosphatase [Arabidopsis thaliana]
Shoot_CUFF.383346.0	534	6.487	7.703	1.18745	up	89	98	19422718	24783145	0.271	1.212	0.532	longestORF	178	-	-	-	-
Shoot_CUFF.90333.0	559	2.785	3.604	1.29408	up	40	48	19422767	24783195	0.271	1.211	0.532	longestORF	165	-	-	-	-
Shoot_CUFF.106829.0	404	21.87	19.533	0.893141	down	227	188	19422580	24783055	0.272	1.208	0.533	longestORF	134	-	-	-	-
Shoot_CUFF.3321.0	596	3.135	2.394	0.763636	down	48	34	19422759	24783209	0.272	1.205	0.533	longestORF	146	-	-	-	-
Shoot_CUFF.264269.0	661	11.012	9.716	0.88231	down	187	153	19422620	24783090	0.273	1.202	0.534	blastx	44	ref|NP_180749.2|	5e-10	65.5	XIF; motor [Arabidopsis thaliana]
Shoot_CUFF.48829.0	1042	3.922	3.303	0.842172	down	105	82	19422702	24783161	0.273	1.2	0.534	blastx	172	ref|NP_178257.1|	2e-34	147	unknown protein [Arabidopsis thaliana]
Shoot_CUFF.414905.0	939	5.845	5.051	0.864157	down	141	113	19422666	24783130	0.273	1.2	0.534	blastx	43	ref|NP_187280.3|	1e-124	446	unknown protein [Arabidopsis thaliana]
Shoot_CUFF.20374.0	499	3.276	4.206	1.28388	up	42	50	19422765	24783193	0.275	1.192	0.537	longestORF	88	-	-	-	-
Shoot_CUFF.178845.0	1160	13.12	14.221	1.08392	up	391	393	19422416	24782850	0.275	1.192	0.537	longestORF	377	-	-	-	-
Shoot_CUFF.229529.0	235	43.396	39.116	0.901373	down	262	219	19422545	24783024	0.276	1.187	0.539	blastx	77	sp|Q9LXT9|CALS3_ARATH	2e-24	112	Callose synthase 3 OS=Arabidopsis thaliana GN=CALS3 PE=2 SV=2
Shoot_CUFF.50013.0	573	2.921	3.736	1.27901	up	43	51	19422764	24783192	0.277	1.184	0.54	longestORF	107	-	-	-	-
Shoot_CUFF.236992.0	447	8.011	6.667	0.832231	down	92	71	19422715	24783172	0.277	1.183	0.54	blastx	58	ref|NP_189575.2|	9e-13	73.2	emb2076 (embryo defective 2076) [Arabidopsis thaliana]
Shoot_CUFF.374099.0	502	12.173	10.619	0.87234	down	157	127	19422650	24783116	0.277	1.182	0.54	longestORF	62	-	-	-	-
Shoot_CUFF.179538.0	690	4.456	3.65	0.81912	down	79	60	19422728	24783183	0.278	1.177	0.541	longestORF	142	-	-	-	-
Shoot_CUFF.229550.0	428	23.736	26.185	1.10318	up	261	267	19422546	24782976	0.278	1.176	0.541	blastx	41	ref|NP_191469.2|	3e-33	40.4	ATGSL11 (glucan synthase-like 11); 1,3-beta-glucan synthase/ transferase, transferring glycosyl groups [Arabidopsis thaliana]
Shoot_CUFF.420748.0	1216	15.076	13.98	0.927302	down	471	405	19422336	24782838	0.279	1.17	0.542	longestORF	218	-	-	-	-
Shoot_CUFF.182103.0	147	3.707	5.711	1.5406	up	14	20	19422793	24783223	0.281	1.164	0.545	blastx	38	ref|NP_198242.1|	6e-08	57	calcium-binding EF hand family protein [Arabidopsis thaliana]
Shoot_CUFF.386310.0	142	10.416	7.685	0.737807	down	38	26	19422769	24783217	0.281	1.161	0.545	blastx	47	ref|NP_564814.1|	1e-15	82.4	transcription factor jumonji (jmjC) domain-containing protein [Arabidopsis thaliana]
Shoot_CUFF.281075.0	177	7.257	5.217	0.718892	down	33	22	19422774	24783221	0.283	1.152	0.547	blastx	58	sp|Q7XFU9|Y1030_ORYSJ	3e-22	104	B3 domain-containing protein Os10g0323000 OS=Oryza sativa subsp. japonica GN=Os10g0323000 PE=2 SV=1
Shoot_CUFF.196962.0	447	14.281	16.151	1.13094	up	164	172	19422643	24783071	0.283	1.152	0.547	blastx	71	ref|NP_187074.1|	2e-36	68.9	SEC (secret agent); transferase, transferring glycosyl groups [Arabidopsis thaliana]
Shoot_CUFF.190045.0	346	3.712	2.669	0.719019	down	33	22	19422774	24783221	0.283	1.152	0.547	-	-	-	-	-	-
Shoot_CUFF.187117.0	537	2.392	1.72	0.719064	down	33	22	19422774	24783221	0.283	1.152	0.547	blastx	76	sp|Q9LUD7|CALS8_ARATH	3e-66	125	Putative callose synthase 8 OS=Arabidopsis thaliana GN=CALS8 PE=3 SV=2
Shoot_CUFF.154552.0	383	3.354	2.411	0.718843	down	33	22	19422774	24783221	0.283	1.152	0.547	blastx	127	ref|NP_001078482.1|	4e-59	226	DNA-directed DNA polymerase family protein [Arabidopsis thaliana]
Shoot_CUFF.399824.0	701	24.209	22.394	0.925028	down	436	374	19422371	24782869	0.284	1.148	0.549	blastx	112	ref|NP_171639.3|	5e-75	281	tetratricopeptide repeat (TPR)-containing protein [Arabidopsis thaliana]
Shoot_CUFF.326638.0	459	13.483	11.797	0.874954	down	159	129	19422648	24783114	0.284	1.147	0.549	blastx	151	ref|NP_001117459.1|	1e-62	239	TOR (TARGET OF RAPAMYCIN); 1-phosphatidylinositol-3-kinase/ protein binding [Arabidopsis thaliana]
Shoot_CUFF.4503.0	1390	19.238	20.413	1.06108	up	687	676	19422120	24782567	0.286	1.14	0.552	longestORF	409	-	-	-	-
Shoot_CUFF.71720.0	313	6.218	7.778	1.25088	up	50	58	19422757	24783185	0.287	1.136	0.553	blastx	104	ref|NP_195046.3|	4e-42	170	XI-I; motor/ protein binding [Arabidopsis thaliana]
Shoot_CUFF.260821.0	197	9.879	12.358	1.25094	up	50	58	19422757	24783185	0.287	1.136	0.553	longestORF	62	-	-	-	-
Shoot_CUFF.326644.0	420	14.828	12.992	0.87618	down	160	130	19422647	24783113	0.288	1.129	0.555	blastx	138	ref|NP_001117459.1|	2e-47	187	TOR (TARGET OF RAPAMYCIN); 1-phosphatidylinositol-3-kinase/ protein binding [Arabidopsis thaliana]
Shoot_CUFF.45066.0	608	3.329	4.142	1.24422	up	52	60	19422755	24783183	0.289	1.125	0.556	longestORF	202	-	-	-	-
Shoot_CUFF.18050.0	324	1.802	2.721	1.50999	up	15	21	19422792	24783222	0.289	1.125	0.556	longestORF	107	-	-	-	-
Shoot_CUFF.312765.0	217	6.995	5.223	0.746676	down	39	27	19422768	24783216	0.293	1.106	0.562	-	-	-	-	-	-
Shoot_CUFF.15203.0	618	2.456	1.834	0.746743	down	39	27	19422768	24783216	0.293	1.106	0.562	longestORF	77	-	-	-	-
Shoot_CUFF.73163.0	114	49.849	43.447	0.871572	down	146	118	19422661	24783125	0.293	1.105	0.562	longestORF	37	-	-	-	-
Shoot_CUFF.345261.0	330	3.421	4.579	1.3385	up	29	36	19422778	24783207	0.294	1.1	0.564	blastx	73	ref|NP_175931.2|	0.0007	43.5	unknown protein [Arabidopsis thaliana]
Shoot_CUFF.423796.0	313	0.995	1.743	1.75176	up	8	13	19422799	24783230	0.295	1.098	0.565	blastx	104	ref|NP_186828.2|	1e-42	172	ribosomal protein L13 family protein [Arabidopsis thaliana]
Shoot_CUFF.298915.0	178	1.749	3.066	1.753	up	8	13	19422799	24783230	0.295	1.098	0.565	longestORF	36	-	-	-	-
Shoot_CUFF.228598.0	117	2.661	4.664	1.75272	up	8	13	19422799	24783230	0.295	1.098	0.565	blastx	38	sp|Q8LMR2|DCL1_ORYSJ	3e-10	64.7	Endoribonuclease Dicer homolog 1 OS=Oryza sativa subsp. japonica GN=DCL1 PE=3 SV=1
Shoot_CUFF.310712.0	773	80.264	77.215	0.962013	down	1594	1422	19421213	24781821	0.297	1.09	0.568	blastx	257	ref|NP_181013.1|	1e-121	435	ATMRP2 (ARABIDOPSIS THALIANA MULTIDRUG RESISTANCE-ASSOCIATED PROTEIN 2); ATPase, coupled to transmembrane movement of substances [Arabidopsis thaliana]
Shoot_CUFF.2288.0	278	8.821	7.096	0.804444	down	63	47	19422744	24783196	0.299	1.077	0.572	blastx	68	ref|NP_192344.1|	4e-17	87.4	EMB2369 (EMBRYO DEFECTIVE 2369); ATP binding / aminoacyl-tRNA ligase/ leucine-tRNA ligase/ nucleotide binding [Arabidopsis thaliana]
Shoot_CUFF.222540.0	1615	2.82	3.249	1.15213	up	117	125	19422690	24783118	0.3	1.075	0.573	blastx	535	ref|NP_178872.2|	1e-165	584	ATMAK10; acetyltransferase [Arabidopsis thaliana]
Shoot_CUFF.77965.0	3728	15.682	16.303	1.0396	up	1502	1448	19421305	24781795	0.3	1.073	0.573	longestORF	1043	-	-	-	-
Shoot_CUFF.362452.0	817	5.288	6.114	1.1562	up	111	119	19422696	24783124	0.301	1.069	0.574	longestORF	63	-	-	-	-
Shoot_CUFF.228388.0	372	18.625	20.874	1.12075	up	178	185	19422629	24783058	0.301	1.068	0.574	blastx	123	ref|NP_187372.4|	2e-31	134	ATGSL10 (glucan synthase-like 10); 1,3-beta-glucan synthase [Arabidopsis thaliana]
Shoot_CUFF.416240.0	255	11.448	13.662	1.1934	up	75	83	19422732	24783160	0.302	1.063	0.575	blastx	83	ref|NP_178970.3|	3e-21	101	CHR5 (chromatin remodeling 5); ATP binding / DNA binding / chromatin binding / helicase/ nucleic acid binding [Arabidopsis thaliana]
Shoot_CUFF.310742.0	274	10.796	12.868	1.19192	up	76	84	19422731	24783159	0.303	1.062	0.576	blastx	75	ref|NP_174330.2|	0.0001	45.8	ATMRP13; ATPase, coupled to transmembrane movement of substances [Arabidopsis thaliana]
Shoot_CUFF.215933.0	150	5.19	3.358	0.647013	down	20	12	19422787	24783231	0.303	1.061	0.576	-	-	-	-	-	-
Shoot_CUFF.183399.0	548	16.337	14.706	0.900165	down	230	192	19422577	24783051	0.304	1.057	0.576	longestORF	136	-	-	-	-
Shoot_CUFF.465935.0	151	3.093	1.668	0.539282	down	12	6	19422795	24783237	0.304	1.056	0.576	longestORF	39	-	-	-	-
Shoot_CUFF.355253.0	149	22.988	27.044	1.17644	up	88	96	19422719	24783147	0.304	1.056	0.576	longestORF	49	-	-	-	-
Shoot_CUFF.212982.0	818	4.283	3.592	0.838664	down	90	70	19422717	24783173	0.304	1.056	0.576	blastx	112	ref|NP_187887.3|	7e-40	165	PIE1 (PHOTOPERIOD-INDEPENDENT EARLY FLOWERING 1); ATP binding / DNA binding / helicase/ nucleic acid binding [Arabidopsis thaliana]
Shoot_CUFF.173508.0	246	11.076	9.043	0.81645	down	70	53	19422737	24783190	0.304	1.055	0.576	blastx	60	ref|NP_182126.2|	2e-24	112	transcription regulatory protein SNF2, putative [Arabidopsis thaliana]
Shoot_CUFF.169421.0	590	2.639	1.992	0.754831	down	40	28	19422767	24783215	0.305	1.054	0.578	longestORF	55	-	-	-	-
Shoot_CUFF.178854.0	548	15.129	16.774	1.10873	up	213	219	19422594	24783024	0.306	1.05	0.579	blastx	182	ref|NP_190996.2|	2e-65	248	RGD3 (ROOT GROWTH DEFECTIVE 3); ATP binding / DNA binding / binding / helicase/ nucleic acid binding [Arabidopsis thaliana]
Shoot_CUFF.329411.0	944	21.235	22.677	1.06791	up	515	510	19422292	24782733	0.308	1.041	0.582	blastx	282	ref|NP_174850.3|	2e-76	286	ACC2 (ACETYL-COA CARBOXYLASE 2); acetyl-CoA carboxylase [Arabidopsis thaliana]
Shoot_CUFF.390443.0	342	12.747	10.923	0.856908	down	112	89	19422695	24783154	0.308	1.039	0.582	blastx	113	ref|NP_568337.3|	5e-56	216	EMB2247 (embryo defective 2247); ATP binding / aminoacyl-tRNA ligase/ nucleotide binding / valine-tRNA ligase [Arabidopsis thaliana]
Shoot_CUFF.308968.0	153	4.07	2.469	0.606634	down	16	9	19422791	24783234	0.309	1.037	0.582	blastx	51	sp|Q7X7E9|DNLI4_ORYSJ	6e-22	103	Putative DNA ligase 4 OS=Oryza sativa subsp. japonica GN=LIG4 PE=2 SV=2
Shoot_CUFF.154570.0	117	5.323	3.229	0.606613	down	16	9	19422791	24783234	0.309	1.037	0.582	blastx	38	ref|NP_001078482.1|	3e-09	61.2	DNA-directed DNA polymerase family protein [Arabidopsis thaliana]
Shoot_CUFF.389468.0	571	5.726	4.778	0.834439	down	84	65	19422723	24783178	0.309	1.034	0.582	longestORF	40	-	-	-	-
Shoot_CUFF.312399.0	164	2.136	3.583	1.67743	up	9	14	19422798	24783229	0.309	1.034	0.582	longestORF	35	-	-	-	-
Shoot_CUFF.147829.0	370	1.894	2.723	1.4377	up	18	24	19422789	24783219	0.309	1.034	0.582	longestORF	72	-	-	-	-
Shoot_CUFF.453246.0	172	7.92	5.857	0.73952	down	35	24	19422772	24783219	0.31	1.033	0.582	longestORF	50	-	-	-	-
Shoot_CUFF.27840.0	435	3.132	2.316	0.739464	down	35	24	19422772	24783219	0.31	1.033	0.582	longestORF	89	-	-	-	-
Shoot_CUFF.451059.0	339	5.971	4.705	0.787975	down	52	38	19422755	24783205	0.31	1.032	0.582	-	-	-	-	-	-
Shoot_CUFF.117050.0	684	2.959	2.332	0.788104	down	52	38	19422755	24783205	0.31	1.032	0.582	longestORF	74	-	-	-	-
Shoot_CUFF.310754.0	194	32.303	36.349	1.12525	up	161	168	19422646	24783075	0.31	1.03	0.582	blastx	57	ref|NP_181013.1|	4e-13	74.3	ATMRP2 (ARABIDOPSIS THALIANA MULTIDRUG RESISTANCE-ASSOCIATED PROTEIN 2); ATPase, coupled to transmembrane movement of substances [Arabidopsis thaliana]
Shoot_CUFF.423721.0	1047	5.725	6.454	1.12734	up	154	161	19422653	24783082	0.314	1.015	0.589	longestORF	245	-	-	-	-
Shoot_CUFF.433706.0	608	2.625	2.002	0.762667	down	41	29	19422766	24783214	0.316	1.005	0.592	longestORF	56	-	-	-	-
Shoot_CUFF.38526.0	497	2.976	3.8	1.27688	up	38	45	19422769	24783198	0.316	1.005	0.592	blastx	165	ref|NP_180749.2|	7e-75	280	XIF; motor [Arabidopsis thaliana]
Shoot_CUFF.461494.0	552	14.737	13.231	0.897808	down	209	174	19422598	24783069	0.317	1.002	0.592	blastx	175	ref|NP_001031279.1|	1e-63	243	TAF2 (TBP-ASSOCIATED FACTOR 2); metallopeptidase/ zinc ion binding [Arabidopsis thaliana]
Shoot_CUFF.387131.0	1114	7.303	6.556	0.897713	down	209	174	19422598	24783069	0.317	1.002	0.592	longestORF	285	-	-	-	-
Shoot_CUFF.329405.0	197	30.032	26.42	0.879728	down	152	124	19422655	24783119	0.317	1.001	0.592	blastx	65	ref|NP_001117417.1|	8e-29	126	ACC2 (ACETYL-COA CARBOXYLASE 2); acetyl-CoA carboxylase [Arabidopsis thaliana]
Shoot_CUFF.221067.0	315	0.494	1.066	2.15789	up	4	8	19422803	24783235	0.317	1.001	0.592	longestORF	58	-	-	-	-
Shoot_CUFF.204221.0	477	0.326	0.704	2.15951	up	4	8	19422803	24783235	0.317	1.001	0.592	longestORF	108	-	-	-	-
Shoot_CUFF.230905.0	424	3.58	4.554	1.27207	up	39	46	19422768	24783197	0.318	0.998	0.594	longestORF	72	-	-	-	-
Shoot_CUFF.395978.0	489	17.352	15.622	0.9003	down	218	182	19422589	24783061	0.319	0.995	0.595	blastx	122	sp|Q8H3C7|ILL9_ORYSJ	3e-63	241	IAA-amino acid hydrolase ILR1-like 9 OS=Oryza sativa subsp. japonica GN=ILL9 PE=2 SV=2
Shoot_CUFF.461164.0	723	9.529	8.476	0.889495	down	177	146	19422630	24783097	0.321	0.986	0.598	longestORF	137	-	-	-	-
Shoot_CUFF.126814.0	692	0.056	0.243	4.33929	up	1	4	19422806	24783239	0.322	0.981	0.598	longestORF	230	-	-	-	-
Shoot_CUFF.438137.0	209	1.862	3.012	1.61762	up	10	15	19422797	24783228	0.322	0.98	0.598	longestORF	42	-	-	-	-
Shoot_CUFF.283059.0	117	3.327	5.381	1.61737	up	10	15	19422797	24783228	0.322	0.98	0.598	longestORF	35	-	-	-	-
Shoot_CUFF.277904.0	196	7.149	5.354	0.748916	down	36	25	19422771	24783218	0.322	0.979	0.598	longestORF	59	-	-	-	-
Shoot_CUFF.225945.0	426	3.289	2.463	0.74886	down	36	25	19422771	24783218	0.322	0.979	0.598	blastx	100	ref|NP_197072.3|	6e-21	100	binding [Arabidopsis thaliana]
Shoot_CUFF.201380.0	897	7.03	6.224	0.885349	down	162	133	19422645	24783110	0.325	0.969	0.603	blastx	145	ref|NP_564474.1|	1e-08	61.6	unknown protein [Arabidopsis thaliana]
Shoot_CUFF.7503.0	197	8.694	10.866	1.24983	up	44	51	19422763	24783192	0.325	0.967	0.603	longestORF	65	-	-	-	-
Shoot_CUFF.7827.0	611	3.822	3.091	0.808739	down	60	45	19422747	24783198	0.326	0.965	0.605	longestORF	115	-	-	-	-
Shoot_CUFF.74462.0	284	5.756	4.434	0.770327	down	42	30	19422765	24783213	0.327	0.96	0.606	blastx	63	ref|NP_177101.2|	9e-07	53.1	zinc finger (DHHC type) family protein [Arabidopsis thaliana]
Shoot_CUFF.288253.0	136	8.872	6.481	0.7305	down	31	21	19422776	24783222	0.327	0.96	0.606	longestORF	45	-	-	-	-
Shoot_CUFF.247608.0	651	2.87	2.257	0.786411	down	48	35	19422759	24783208	0.329	0.954	0.609	longestORF	163	-	-	-	-
Shoot_CUFF.220998.0	448	12.772	11.243	0.880285	down	147	120	19422660	24783123	0.329	0.954	0.609	longestORF	38	-	-	-	-
Shoot_CUFF.60284.0	509	9.482	8.246	0.869648	down	124	100	19422683	24783143	0.33	0.949	0.61	blastx	123	ref|NP_187865.6|	1e-24	112	unknown protein [Arabidopsis thaliana]
Shoot_CUFF.459655.0	284	46.325	42.713	0.922029	down	338	289	19422469	24782954	0.33	0.949	0.61	blastx	94	ref|NP_176221.1|	9e-36	149	ATTPS10 (trehalose phosphate synthase); transferase, transferring glycosyl groups / trehalose-phosphatase [Arabidopsis thaliana]
Shoot_CUFF.389531.0	501	15.927	14.327	0.899542	down	205	171	19422602	24783072	0.331	0.945	0.611	blastx	166	ref|NP_181015.6|	8e-55	213	AIR9; protein binding [Arabidopsis thaliana]
Shoot_CUFF.283056.0	518	8.341	9.562	1.14639	up	111	118	19422696	24783125	0.333	0.936	0.614	blastx	78	ref|NP_199513.1|	2e-35	68.9	glycine-rich protein [Arabidopsis thaliana]
Shoot_CUFF.475303.0	641	4.919	4.125	0.838585	down	81	63	19422726	24783180	0.334	0.934	0.615	longestORF	173	-	-	-	-
Shoot_CUFF.402467.0	193	4.639	6.307	1.35956	up	23	29	19422784	24783214	0.334	0.933	0.615	blastx	53	ref|NP_188995.2|	2e-13	75.1	cyclopropane fatty acid synthase, putative / CPA-FA synthase, putative [Arabidopsis thaliana]
Shoot_CUFF.358900.0	999	2.377	1.933	0.81321	down	61	46	19422746	24783197	0.334	0.933	0.615	longestORF	180	-	-	-	-
Shoot_CUFF.371.0	796	6.112	5.326	0.871401	down	125	101	19422682	24783142	0.335	0.931	0.616	longestORF	103	-	-	-	-
Shoot_CUFF.227677.0	235	17.723	20.362	1.1489	up	107	114	19422700	24783129	0.335	0.93	0.616	blastx	78	ref|NP_197670.1|	4e-25	114	adaptin family protein [Arabidopsis thaliana]
Shoot_CUFF.178417.0	217	31.031	27.66	0.891367	down	173	143	19422634	24783100	0.336	0.927	0.617	blastx	70	ref|NP_196482.2|	8e-24	109	GTP-binding protein LepA, putative [Arabidopsis thaliana]
Shoot_CUFF.304716.0	1981	3.203	3.581	1.11801	up	163	169	19422644	24783074	0.336	0.925	0.617	longestORF	642	-	-	-	-
Shoot_CUFF.104567.0	797	4.737	5.477	1.15622	up	97	104	19422710	24783139	0.338	0.918	0.62	longestORF	246	-	-	-	-
Shoot_CUFF.183232.0	430	3.892	3.026	0.777492	down	43	31	19422764	24783212	0.338	0.917	0.62	longestORF	113	-	-	-	-
Shoot_CUFF.90329.0	497	6.814	7.939	1.1651	up	87	94	19422720	24783149	0.34	0.909	0.623	longestORF	160	-	-	-	-
Shoot_CUFF.119498.0	352	9.289	10.851	1.16816	up	84	91	19422723	24783152	0.341	0.908	0.623	blastx	117	ref|NP_566869.1|	2e-52	204	CEF (clone eighty-four); protein binding / transporter/ zinc ion binding [Arabidopsis thaliana]
Shoot_CUFF.387134.0	511	5.408	6.407	1.18473	up	71	78	19422736	24783165	0.341	0.906	0.623	blastx	169	ref|NP_197058.2|	1e-43	176	EMB2773 (EMBRYO DEFECTIVE 2773); binding / protein binding / zinc ion binding [Arabidopsis thaliana]
Shoot_CUFF.310745.0	103	30.232	35.454	1.17273	up	80	87	19422727	24783156	0.341	0.906	0.623	blastx	34	ref|NP_174330.2|	0.003	41.6	ATMRP13; ATPase, coupled to transmembrane movement of substances [Arabidopsis thaliana]
Shoot_CUFF.178413.0	187	15.611	18.406	1.17904	up	75	82	19422732	24783161	0.341	0.905	0.623	blastx	38	ref|NP_196482.2|	2e-10	65.1	GTP-binding protein LepA, putative [Arabidopsis thaliana]
Shoot_CUFF.389534.0	121	19.944	16.304	0.817489	down	62	47	19422745	24783196	0.342	0.902	0.625	blastx	39	ref|NP_181015.6|	3e-09	61.2	AIR9; protein binding [Arabidopsis thaliana]
Shoot_CUFF.163436.0	332	22.627	25.033	1.10633	up	193	198	19422614	24783045	0.343	0.899	0.626	longestORF	110	-	-	-	-
Shoot_CUFF.88988.0	549	0.354	0.688	1.9435	up	5	9	19422802	24783234	0.344	0.894	0.627	blastx	43	ref|NP_565869.1|	2e-18	92.8	fringe-related protein [Arabidopsis thaliana]
Shoot_CUFF.410881.0	136	1.431	2.778	1.9413	up	5	9	19422802	24783234	0.344	0.894	0.627	blastx	34	ref|NP_190511.1|	8e-08	56.6	Got1-like family protein [Arabidopsis thaliana]
Shoot_CUFF.306381.0	659	1.536	2.038	1.32682	up	26	32	19422781	24783211	0.345	0.891	0.628	longestORF	201	-	-	-	-
Shoot_CUFF.320430.0	109	9.642	6.932	0.718938	down	27	18	19422780	24783225	0.345	0.89	0.628	longestORF	36	-	-	-	-
Shoot_CUFF.379528.0	642	5.457	4.642	0.850651	down	90	71	19422717	24783172	0.346	0.888	0.63	blastx	214	sp|Q67W65|TAF1_ORYSJ	1e-116	419	Transcription initiation factor TFIID subunit 1 OS=Oryza sativa subsp. japonica GN=TAF1 PE=2 SV=1
Shoot_CUFF.370697.0	515	6.273	5.298	0.844572	down	83	65	19422724	24783178	0.347	0.885	0.631	longestORF	83	-	-	-	-
Shoot_CUFF.90293.0	165	11.795	9.412	0.797965	down	50	37	19422757	24783206	0.349	0.879	0.634	-	-	-	-	-	-
Shoot_CUFF.196628.0	1114	2.935	2.487	0.847359	down	84	66	19422723	24783177	0.353	0.862	0.641	longestORF	235	-	-	-	-
Shoot_CUFF.196940.0	129	31.984	27.657	0.864714	down	106	85	19422701	24783158	0.354	0.861	0.642	blastx	43	ref|NP_187074.1|	3e-10	64.7	SEC (secret agent); transferase, transferring glycosyl groups [Arabidopsis thaliana]
Shoot_CUFF.178396.0	122	24.567	20.643	0.840274	down	77	60	19422730	24783183	0.354	0.861	0.642	blastx	40	ref|NP_196482.2|	3e-14	77.8	GTP-binding protein LepA, putative [Arabidopsis thaliana]
Shoot_CUFF.218706.0	152	45.582	50.535	1.10866	up	178	183	19422629	24783060	0.354	0.86	0.642	blastx	33	ref|NP_850962.1|	6e-08	57	ATPREP2 (ARABIDOPSIS THALIANA PRESEQUENCE PROTEASE 2); catalytic/ metal ion binding / metalloendopeptidase/ metallopeptidase/ zinc ion binding [Arabidopsis thaliana]
Shoot_CUFF.71723.0	308	8.088	6.678	0.825668	down	64	49	19422743	24783194	0.358	0.843	0.648	blastx	101	ref|NP_195046.3|	7e-31	133	XI-I; motor/ protein binding [Arabidopsis thaliana]
Shoot_CUFF.420773.0	296	4.076	5.247	1.28729	up	31	37	19422776	24783206	0.359	0.842	0.649	longestORF	67	-	-	-	-
Shoot_CUFF.246831.0	509	2.371	3.051	1.2868	up	31	37	19422776	24783206	0.359	0.842	0.649	blastx	68	ref|NP_001154717.1|	1e-08	60.1	ATAPY2 (ARABIDOPSIS THALIANA APYRASE 2); ATPase/ nucleotide diphosphatase [Arabidopsis thaliana]
Shoot_CUFF.172058.0	154	4.55	2.998	0.658901	down	18	11	19422789	24783232	0.36	0.839	0.65	longestORF	49	-	-	-	-
Shoot_CUFF.114224.0	184	3.808	2.509	0.658876	down	18	11	19422789	24783232	0.36	0.839	0.65	longestORF	61	-	-	-	-
Shoot_CUFF.1799.0	1306	2.325	1.961	0.843441	down	78	61	19422729	24783182	0.36	0.836	0.65	longestORF	347	-	-	-	-
Shoot_CUFF.262222.0	184	2.962	4.334	1.4632	up	14	19	19422793	24783224	0.361	0.835	0.651	longestORF	39	-	-	-	-
Shoot_CUFF.218324.0	657	50.417	48.107	0.954182	down	851	753	19421956	24782490	0.361	0.833	0.651	longestORF	204	-	-	-	-
Shoot_CUFF.473506.0	338	2.649	1.863	0.703284	down	23	15	19422784	24783228	0.364	0.823	0.656	longestORF	73	-	-	-	-
Shoot_CUFF.429905.0	316	2.833	1.992	0.703142	down	23	15	19422784	24783228	0.364	0.823	0.656	longestORF	81	-	-	-	-
Shoot_CUFF.56856.0	581	12.126	10.909	0.899637	down	181	151	19422626	24783092	0.365	0.821	0.657	longestORF	160	-	-	-	-
Shoot_CUFF.475669.0	3518	0.066	0.119	1.80303	up	6	10	19422801	24783233	0.367	0.815	0.659	blastx	60	sp|Q9PLI5|Y114_CHLMU	2e-23	113	Uncharacterized protein TC_0114 OS=Chlamydia muridarum GN=TC_0114 PE=4 SV=2
Shoot_CUFF.412264.0	552	2.468	3.118	1.26337	up	35	41	19422772	24783202	0.367	0.815	0.659	blastx	117	ref|NP_188021.1|	1e-17	90.5	RSH2 (RELA-SPOT HOMOLOG 2); GTP diphosphokinase [Arabidopsis thaliana]
Shoot_CUFF.163874.0	125	1.868	3.358	1.79764	up	6	10	19422801	24783233	0.367	0.815	0.659	longestORF	38	-	-	-	-
Shoot_CUFF.274458.0	608	2.945	2.347	0.796944	down	46	34	19422761	24783209	0.371	0.801	0.663	longestORF	141	-	-	-	-
Shoot_CUFF.80034.0	365	1.493	0.92	0.616209	down	14	8	19422793	24783235	0.371	0.8	0.663	longestORF	85	-	-	-	-
Shoot_CUFF.324228.0	147	3.707	2.284	0.616132	down	14	8	19422793	24783235	0.371	0.8	0.663	longestORF	49	-	-	-	-
Shoot_CUFF.300569.0	145	3.758	2.316	0.616285	down	14	8	19422793	24783235	0.371	0.8	0.663	longestORF	48	-	-	-	-
Shoot_CUFF.189703.0	350	1.557	0.959	0.615928	down	14	8	19422793	24783235	0.371	0.8	0.663	longestORF	114	-	-	-	-
Shoot_CUFF.425717.0	104	3.743	2.018	0.53914	down	10	5	19422797	24783238	0.371	0.799	0.663	-	-	-	-	-	-
Shoot_CUFF.185925.0	453	0.859	0.463	0.538999	down	10	5	19422797	24783238	0.371	0.799	0.663	longestORF	90	-	-	-	-
Shoot_CUFF.411517.0	362	14.301	12.639	0.883784	down	133	109	19422674	24783134	0.372	0.798	0.664	blastx	65	ref|NP_172837.1|	6e-13	73.6	hydrolase, alpha/beta fold family protein [Arabidopsis thaliana]
Shoot_CUFF.416249.0	799	22.117	20.751	0.938238	down	454	395	19422353	24782848	0.372	0.797	0.664	longestORF	228	-	-	-	-
Shoot_CUFF.402704.0	605	3.796	3.122	0.822445	down	59	45	19422748	24783198	0.372	0.796	0.664	longestORF	101	-	-	-	-
Shoot_CUFF.393284.0	968	8.766	7.979	0.910221	down	218	184	19422589	24783059	0.373	0.794	0.665	longestORF	58	-	-	-	-
Shoot_CUFF.329743.0	694	2.3	2.843	1.23609	up	41	47	19422766	24783196	0.375	0.787	0.668	longestORF	91	-	-	-	-
Shoot_CUFF.404612.0	789	2.072	2.554	1.23263	up	42	48	19422765	24783195	0.376	0.783	0.67	longestORF	165	-	-	-	-
Shoot_CUFF.312771.0	682	25.511	23.941	0.938458	down	447	389	19422360	24782854	0.378	0.778	0.673	blastx	214	ref|NP_173408.2|	2e-53	209	ATCNGC8 (CYCLIC NUCLEOTIDE GATED CHANNEL 8); calmodulin binding / cyclic nucleotide binding / ion channel [Arabidopsis thaliana]
Shoot_CUFF.210952.1	538	19.172	17.632	0.919675	down	265	226	19422542	24783017	0.379	0.775	0.674	longestORF	155	-	-	-	-
Shoot_CUFF.288196.0	455	3.935	4.797	1.21906	up	46	52	19422761	24783191	0.38	0.772	0.674	longestORF	55	-	-	-	-
Shoot_CUFF.20260.0	996	1.837	2.234	1.21611	up	47	53	19422760	24783190	0.38	0.77	0.674	blastx	37	ref|NP_179466.1|	2e-20	54.3	CHR8 (chromatin remodeling 8); ATP binding / DNA binding / helicase/ nucleic acid binding [Arabidopsis thaliana]
Shoot_CUFF.413107.0	160	20.435	23.61	1.15537	up	84	90	19422723	24783153	0.381	0.769	0.674	blastx	53	ref|NP_201227.3|	3e-10	64.7	calmodulin-binding protein [Arabidopsis thaliana]
Shoot_CUFF.473491.0	1011	2.31	1.91	0.82684	down	60	46	19422747	24783197	0.381	0.768	0.674	blastx	284	ref|NP_198864.1|	3e-86	319	EMB3012 (embryo defective 3012) [Arabidopsis thaliana]
Shoot_CUFF.469121.0	971	2.405	1.988	0.826611	down	60	46	19422747	24783197	0.381	0.768	0.674	longestORF	212	-	-	-	-
Shoot_CUFF.172302.0	598	13.799	15.091	1.09363	up	212	215	19422595	24783028	0.381	0.768	0.674	blastx	187	ref|NP_195572.2|	4e-82	304	KAK (KAKTUS); ubiquitin-protein ligase [Arabidopsis thaliana]
Shoot_CUFF.462982.0	777	6.362	5.618	0.883056	down	127	104	19422680	24783139	0.381	0.767	0.674	blastx	98	ref|NP_568233.1|	7e-25	115	pentatricopeptide (PPR) repeat-containing protein / CBS domain-containing protein [Arabidopsis thaliana]
Shoot_CUFF.343164.0	227	8.402	10.17	1.21043	up	49	55	19422758	24783188	0.382	0.766	0.674	longestORF	75	-	-	-	-
Shoot_CUFF.13903.0	881	3.623	4.193	1.15733	up	82	88	19422725	24783155	0.381	0.766	0.674	blastx	62	sp|Q55DM1|LVSA_DICDI	5e-05	49.7	BEACH domain-containing protein lvsA OS=Dictyostelium discoideum GN=lvsA PE=4 SV=2
Shoot_CUFF.228337.0	718	24.341	22.858	0.939074	down	449	391	19422358	24782852	0.382	0.765	0.674	blastx	155	ref|NP_187372.4|	1e-53	210	ATGSL10 (glucan synthase-like 10); 1,3-beta-glucan synthase [Arabidopsis thaliana]
Shoot_CUFF.216036.0	1334	2.801	2.423	0.865048	down	96	77	19422711	24783166	0.382	0.764	0.674	longestORF	42	-	-	-	-
Shoot_CUFF.193262.0	1166	3.205	2.772	0.864899	down	96	77	19422711	24783166	0.382	0.764	0.674	longestORF	126	-	-	-	-
Shoot_CUFF.261422.0	186	16.532	19.182	1.1603	up	79	85	19422728	24783158	0.382	0.763	0.674	blastx	61	sp|Q2QM47|BSL2_ORYSJ	2e-30	131	Serine/threonine-protein phosphatase BSL2 homolog OS=Oryza sativa subsp. japonica GN=BSL2 PE=2 SV=2
Shoot_CUFF.49536.0	162	5.766	4.146	0.719043	down	24	16	19422783	24783227	0.383	0.76	0.675	-	-	-	-	-	-
Shoot_CUFF.427103.0	188	3.934	2.679	0.680986	down	19	12	19422788	24783231	0.383	0.76	0.675	blastx	62	ref|NP_172023.1|	5e-17	87	pectinesterase family protein [Arabidopsis thaliana]
Shoot_CUFF.286066.0	250	3.737	2.686	0.718758	down	24	16	19422783	24783227	0.383	0.76	0.675	longestORF	83	-	-	-	-
Shoot_CUFF.246822.0	233	9.021	10.809	1.1982	up	54	60	19422753	24783183	0.384	0.759	0.676	blastx	69	ref|NP_197329.4|	4e-24	110	ATAPY2 (ARABIDOPSIS THALIANA APYRASE 2); ATPase/ nucleotide diphosphatase [Arabidopsis thaliana]
Shoot_CUFF.90339.0	506	4.923	5.807	1.17957	up	64	70	19422743	24783173	0.385	0.755	0.676	blastx	168	ref|NP_193447.5|	5e-70	263	unknown protein [Arabidopsis thaliana]
Shoot_CUFF.73169.0	107	24.009	28.244	1.17639	up	66	72	19422741	24783171	0.385	0.755	0.676	longestORF	35	-	-	-	-
Shoot_CUFF.136426.0	176	1.548	2.623	1.69444	up	7	11	19422800	24783232	0.385	0.754	0.676	longestORF	58	-	-	-	-
Shoot_CUFF.373634.0	1096	3.978	3.485	0.876068	down	112	91	19422695	24783152	0.385	0.753	0.676	longestORF	363	-	-	-	-
Shoot_CUFF.310763.0	385	94.63	90.708	0.958554	down	936	832	19421871	24782411	0.387	0.748	0.679	longestORF	111	-	-	-	-
Shoot_CUFF.248751.0	384	9.832	8.526	0.867168	down	97	78	19422710	24783165	0.388	0.746	0.68	blastx	127	ref|NP_191289.2|	3e-46	184	INO80 (INO80 ORTHOLOG); ATP binding / DNA binding / helicase/ nucleic acid binding [Arabidopsis thaliana]
Shoot_CUFF.226359.0	561	4.232	3.517	0.831049	down	61	47	19422746	24783196	0.389	0.741	0.682	longestORF	146	-	-	-	-
Shoot_CUFF.30754.0	1076	0.072	0.195	2.70833	up	2	5	19422805	24783238	0.39	0.74	0.682	longestORF	60	-	-	-	-
Shoot_CUFF.248742.0	258	10.259	8.623	0.84053	down	68	53	19422739	24783190	0.39	0.739	0.682	blastx	85	ref|NP_191289.2|	6e-38	156	INO80 (INO80 ORTHOLOG); ATP binding / DNA binding / helicase/ nucleic acid binding [Arabidopsis thaliana]
Shoot_CUFF.392462.0	174	42.055	38.114	0.906289	down	188	158	19422619	24783085	0.39	0.738	0.682	blastx	58	ref|NP_566373.2|	4e-22	103	sporulation protein-related [Arabidopsis thaliana]
Shoot_CUFF.165884.0	2035	5.451	5.878	1.07833	up	285	285	19422522	24782958	0.39	0.737	0.682	blastx	57	ref|NP_194199.4|	3e-10	68.6	unknown protein [Arabidopsis thaliana]
Shoot_CUFF.76334.0	436	4.91	4.043	0.823422	down	55	42	19422752	24783201	0.396	0.721	0.691	blastx	144	sp|Q7PC67|CSLA2_ORYSJ	2e-77	287	Probable mannan synthase 2 OS=Oryza sativa subsp. japonica GN=CSLA2 PE=2 SV=2
Shoot_CUFF.52700.0	308	4.55	3.543	0.778681	down	36	26	19422771	24783217	0.396	0.72	0.691	longestORF	38	-	-	-	-
Shoot_CUFF.43914.0	228	6.146	4.787	0.778881	down	36	26	19422771	24783217	0.396	0.72	0.691	longestORF	76	-	-	-	-
Shoot_CUFF.261419.0	174	13.869	11.579	0.834884	down	62	48	19422745	24783195	0.398	0.716	0.694	blastx	57	ref|NP_172318.1|	2e-28	124	kelch repeat-containing protein / serine/threonine phosphoesterase family protein [Arabidopsis thaliana]
Shoot_CUFF.321031.0	236	2.474	1.601	0.64713	down	15	9	19422792	24783234	0.401	0.706	0.698	longestORF	66	-	-	-	-
Shoot_CUFF.158251.0	853	0.684	0.443	0.647661	down	15	9	19422792	24783234	0.401	0.706	0.698	longestORF	89	-	-	-	-
Shoot_CUFF.47343.0	1069	6.955	6.322	0.908986	down	191	161	19422616	24783082	0.401	0.705	0.698	blastx	87	sp|Q68Y48|TLP9_ORYSJ	3e-12	73.9	Tubby-like F-box protein 9 OS=Oryza sativa subsp. japonica GN=TULP9 PE=2 SV=1
Shoot_CUFF.300572.0	105	2.595	1.199	0.462042	down	7	3	19422800	24783240	0.402	0.702	0.699	longestORF	32	-	-	-	-
Shoot_CUFF.15456.0	246	1.108	0.512	0.462094	down	7	3	19422800	24783240	0.402	0.702	0.699	blastx	82	ref|NP_196230.2|	2e-27	121	Ran-binding protein, putative [Arabidopsis thaliana]
Shoot_CUFF.408798.0	461	9.456	10.653	1.12659	up	112	117	19422695	24783126	0.404	0.698	0.7	longestORF	153	-	-	-	-
Shoot_CUFF.402335.0	583	6.142	5.328	0.86747	down	92	74	19422715	24783169	0.404	0.698	0.7	blastx	192	ref|NP_179344.1|	1e-20	100	protein kinase family protein [Arabidopsis thaliana]
Shoot_CUFF.229522.0	243	34.759	37.829	1.08832	up	217	219	19422590	24783024	0.403	0.698	0.7	blastx	65	ref|NP_001154712.1|	4e-16	84.3	ATGSL12 (glucan synthase-like 12); 1,3-beta-glucan synthase/ transferase, transferring glycosyl groups [Arabidopsis thaliana]
Shoot_CUFF.312363.0	938	12.947	12.037	0.929713	down	312	269	19422495	24782974	0.404	0.696	0.7	blastx	222	ref|NP_175498.2|	3e-36	153	POLGAMMA2 (polymerase gamma 2); DNA binding / DNA-directed DNA polymerase [Arabidopsis thaliana]
Shoot_CUFF.350978.0	578	2.896	2.324	0.802486	down	43	32	19422764	24783211	0.406	0.689	0.704	longestORF	38	-	-	-	-
Shoot_CUFF.196935.0	990	12.306	11.447	0.930197	down	313	270	19422494	24782973	0.407	0.689	0.705	blastx	91	ref|NP_187074.1|	5e-22	106	SEC (secret agent); transferase, transferring glycosyl groups [Arabidopsis thaliana]
Shoot_CUFF.60281.1	1056	7.777	8.466	1.08859	up	211	213	19422596	24783030	0.409	0.681	0.707	blastx	351	ref|NP_187865.6|	1e-88	327	unknown protein [Arabidopsis thaliana]
Shoot_CUFF.60281.0	1059	7.755	8.442	1.08859	up	211	213	19422596	24783030	0.409	0.681	0.707	blastx	352	ref|NP_187865.6|	1e-87	324	unknown protein [Arabidopsis thaliana]
Shoot_CUFF.376175.0	1654	3.13	2.792	0.892013	down	133	110	19422674	24783133	0.409	0.68	0.707	longestORF	441	-	-	-	-
Shoot_CUFF.352343.0	1026	5.046	4.5	0.891795	down	133	110	19422674	24783133	0.409	0.68	0.707	blastx	210	ref|NP_191258.2|	1e-46	188	EDA7 (embryo sac development arrest 7) [Arabidopsis thaliana]
Shoot_CUFF.71768.0	309	0.504	0.136	0.269841	down	4	1	19422803	24783242	0.41	0.679	0.707	blastx	74	ref|NP_850311.1|	4e-12	62	protein kinase, putative [Arabidopsis thaliana]
Shoot_CUFF.135838.0	370	2.525	3.29	1.30297	up	24	29	19422783	24783214	0.41	0.679	0.707	longestORF	103	-	-	-	-
Shoot_CUFF.54632.0	883	2.204	1.806	0.819419	down	50	38	19422757	24783205	0.412	0.674	0.709	longestORF	280	-	-	-	-
Shoot_CUFF.400757.0	364	5.347	4.382	0.819525	down	50	38	19422757	24783205	0.412	0.674	0.709	longestORF	121	-	-	-	-
Shoot_CUFF.225051.0	731	2.662	2.182	0.819684	down	50	38	19422757	24783205	0.412	0.674	0.709	blastx	130	ref|NP_197235.1|	2e-05	50.4	GAD; calmodulin binding / glutamate decarboxylase [Arabidopsis thaliana]
Shoot_CUFF.375911.0	800	7.736	6.978	0.902017	down	159	133	19422648	24783110	0.412	0.672	0.709	blastx	265	ref|NP_566749.1|	3e-97	355	ALDH2C4; 3-chloroallyl aldehyde dehydrogenase/ aldehyde dehydrogenase (NAD)/ coniferyl-aldehyde dehydrogenase [Arabidopsis thaliana]
Shoot_CUFF.62315.0	175	29.804	26.624	0.893303	down	134	111	19422673	24783132	0.414	0.667	0.712	blastx	58	ref|NP_194739.1|	5e-09	60.5	tRNA-splicing endonuclease positive effector-related [Arabidopsis thaliana]
Shoot_CUFF.173216.0	1126	6.741	6.151	0.912476	down	195	165	19422612	24783078	0.416	0.663	0.715	longestORF	290	-	-	-	-
Shoot_CUFF.390485.0	247	18.595	16.484	0.886475	down	118	97	19422689	24783146	0.417	0.66	0.716	blastx	82	ref|NP_187797.3|	4e-36	150	UBP13 (UBIQUITIN-SPECIFIC PROTEASE 13); ubiquitin thiolesterase/ ubiquitin-specific protease [Arabidopsis thaliana]
Shoot_CUFF.268549.0	820	6.551	7.269	1.1096	up	138	142	19422669	24783101	0.418	0.657	0.718	longestORF	169	-	-	-	-
Shoot_CUFF.7155.0	153	6.614	4.938	0.746598	down	26	18	19422781	24783225	0.419	0.653	0.719	blastx	50	ref|NP_180137.2|	2e-17	88.6	emb2410 (embryo defective 2410) [Arabidopsis thaliana]
Shoot_CUFF.265402.0	394	7.113	6.072	0.853648	down	72	57	19422735	24783186	0.42	0.65	0.72	blastx	80	ref|NP_974503.1|	1e-20	99.4	unknown protein [Arabidopsis thaliana]
Shoot_CUFF.224697.0	295	9.5	8.11	0.853684	down	72	57	19422735	24783186	0.42	0.65	0.72	longestORF	98	-	-	-	-
Shoot_CUFF.155701.0	442	10.479	9.306	0.888062	down	119	98	19422688	24783145	0.422	0.646	0.722	longestORF	118	-	-	-	-
Shoot_CUFF.267301.0	379	20.232	18.495	0.914146	down	197	167	19422610	24783076	0.423	0.643	0.722	longestORF	59	-	-	-	-
Shoot_CUFF.310748.0	117	19.295	16.144	0.836693	down	58	45	19422749	24783198	0.423	0.642	0.722	longestORF	35	-	-	-	-
Shoot_CUFF.211006.0	103	21.918	18.338	0.836664	down	58	45	19422749	24783198	0.423	0.642	0.722	longestORF	33	-	-	-	-
Shoot_CUFF.184233.0	552	2.256	1.749	0.775266	down	32	23	19422775	24783220	0.423	0.642	0.722	blastx	88	ref|NP_172602.1|	8e-17	87.4	SD1-13 (S-DOMAIN-1 13); kinase/ protein kinase/ protein serine/threonine kinase [Arabidopsis thaliana]
Shoot_CUFF.290965.0	461	2.533	3.187	1.25819	up	30	35	19422777	24783208	0.423	0.641	0.722	longestORF	59	-	-	-	-
Shoot_CUFF.123946.0	282	4.141	5.21	1.25815	up	30	35	19422777	24783208	0.423	0.641	0.722	blastx	89	ref|NP_563920.1|	3e-19	94.4	importin-related [Arabidopsis thaliana]
Shoot_CUFF.409683.0	913	3.581	4.092	1.1427	up	84	89	19422723	24783154	0.424	0.64	0.723	longestORF	104	-	-	-	-
Shoot_CUFF.173516.0	250	12.456	10.745	0.862636	down	80	64	19422727	24783179	0.424	0.638	0.723	blastx	39	ref|NP_182126.2|	1e-09	62.4	transcription regulatory protein SNF2, putative [Arabidopsis thaliana]
Shoot_CUFF.310727.0	176	49.318	53.422	1.08322	up	223	224	19422584	24783019	0.425	0.636	0.723	blastx	58	ref|NP_181013.1|	6e-22	103	ATMRP2 (ARABIDOPSIS THALIANA MULTIDRUG RESISTANCE-ASSOCIATED PROTEIN 2); ATPase, coupled to transmembrane movement of substances [Arabidopsis thaliana]
Shoot_CUFF.390482.0	356	8.856	10.14	1.14499	up	81	86	19422726	24783157	0.425	0.635	0.723	blastx	110	ref|NP_001119179.1|	1e-51	202	UBP12 (UBIQUITIN-SPECIFIC PROTEASE 12); ubiquitin thiolesterase/ ubiquitin-specific protease [Arabidopsis thaliana]
Shoot_CUFF.272108.0	605	22.196	23.658	1.06587	up	345	341	19422462	24782902	0.425	0.635	0.723	longestORF	201	-	-	-	-
Shoot_CUFF.283053.0	314	9.917	11.362	1.14571	up	80	85	19422727	24783158	0.426	0.634	0.724	blastx	97	ref|NP_199513.1|	2e-26	118	glycine-rich protein [Arabidopsis thaliana]
Shoot_CUFF.216869.0	1270	7.478	6.908	0.923776	down	244	209	19422563	24783034	0.426	0.633	0.724	blastx	224	ref|NP_565277.1|	4e-71	270	WOL (WOODEN LEG); cytokinin receptor/ osmosensor/ phosphoprotein phosphatase/ protein histidine kinase [Arabidopsis thaliana]
Shoot_CUFF.263987.0	413	3.016	3.76	1.24668	up	32	37	19422775	24783206	0.427	0.632	0.724	blastx	137	ref|NP_190877.1|	3e-64	244	UPL7; ubiquitin-protein ligase [Arabidopsis thaliana]
Shoot_CUFF.127309.0	195	4.192	3.014	0.718989	down	21	14	19422786	24783229	0.427	0.631	0.724	longestORF	65	-	-	-	-
Shoot_CUFF.201284.0	995	2.856	2.447	0.856793	down	73	58	19422734	24783185	0.428	0.629	0.724	longestORF	194	-	-	-	-
Shoot_CUFF.399827.0	147	27.538	24.271	0.881364	down	104	85	19422703	24783158	0.428	0.628	0.724	blastx	48	ref|NP_194537.6|	7e-20	96.7	binding [Arabidopsis thaliana]
Shoot_CUFF.74465.0	231	2.696	1.817	0.673961	down	16	10	19422791	24783233	0.428	0.627	0.724	-	-	-	-	-	-
Shoot_CUFF.475192.0	1706	0.365	0.246	0.673973	down	16	10	19422791	24783233	0.428	0.627	0.724	longestORF	73	-	-	-	-
Shoot_CUFF.21483.0	671	2.61	2.127	0.814943	down	45	34	19422762	24783209	0.428	0.627	0.724	longestORF	127	-	-	-	-
Shoot_CUFF.329383.0	349	8.142	9.381	1.15217	up	73	78	19422734	24783165	0.43	0.623	0.725	blastx	49	ref|NP_174849.2|	4e-08	57.8	ACC1 (ACETYL-COENZYME A CARBOXYLASE 1); acetyl-CoA carboxylase [Arabidopsis thaliana]
Shoot_CUFF.150385.0	721	4.373	3.784	0.86531	down	81	65	19422726	24783178	0.431	0.62	0.725	longestORF	75	-	-	-	-
Shoot_CUFF.350558.0	755	1.856	2.279	1.22791	up	36	41	19422771	24783202	0.431	0.619	0.725	longestORF	189	-	-	-	-
Shoot_CUFF.425081.0	661	3.474	2.921	0.840818	down	59	46	19422748	24783197	0.432	0.618	0.725	longestORF	195	-	-	-	-
Shoot_CUFF.433505.0	663	11.037	12.029	1.08988	up	188	190	19422619	24783053	0.433	0.616	0.725	longestORF	198	-	-	-	-
Shoot_CUFF.73160.0	119	31.728	27.865	0.878246	down	97	79	19422710	24783164	0.434	0.612	0.725	blastx	39	ref|NP_174850.3|	3e-12	71.2	ACC2 (ACETYL-COA CARBOXYLASE 2); acetyl-CoA carboxylase [Arabidopsis thaliana]
Shoot_CUFF.35920.0	364	0.321	0.692	2.15576	up	3	6	19422804	24783237	0.434	0.612	0.725	blastx	121	ref|NP_187876.2|	2e-16	85.5	aspartyl protease family protein [Arabidopsis thaliana]
Shoot_CUFF.348902.0	654	0.179	0.385	2.15084	up	3	6	19422804	24783237	0.434	0.612	0.725	longestORF	133	-	-	-	-
Shoot_CUFF.345162.0	150	0.778	1.679	2.1581	up	3	6	19422804	24783237	0.434	0.612	0.725	blastx	35	ref|NP_566466.1|	6e-06	50.4	HSP60-3A (HEAT SHOCK PROTEIN 60-3A); ATP binding / protein binding [Arabidopsis thaliana]
Shoot_CUFF.244873.0	630	6.487	5.73	0.883305	down	105	86	19422702	24783157	0.434	0.612	0.725	blastx	210	ref|NP_850474.3|	1e-89	329	nucleotide binding [Arabidopsis thaliana]
Shoot_CUFF.228373.0	124	12.242	9.817	0.801911	down	39	29	19422768	24783214	0.434	0.612	0.725	blastx	41	ref|NP_850271.4|	1e-07	55.8	GSL8 (GLUCAN SYNTHASE-LIKE 8); 1,3-beta-glucan synthase/ transferase, transferring glycosyl groups [Arabidopsis thaliana]
Shoot_CUFF.349605.0	215	1.991	2.928	1.47062	up	11	15	19422796	24783228	0.435	0.61	0.725	longestORF	36	-	-	-	-
Shoot_CUFF.263224.0	137	3.125	4.596	1.47072	up	11	15	19422796	24783228	0.435	0.61	0.725	longestORF	45	-	-	-	-
Shoot_CUFF.183247.0	597	4.108	4.781	1.16383	up	63	68	19422744	24783175	0.435	0.61	0.725	longestORF	76	-	-	-	-
Shoot_CUFF.165633.0	186	8.58	10.381	1.20991	up	41	46	19422766	24783197	0.435	0.61	0.725	blastx	61	ref|NP_566568.1|	2e-10	65.5	RFC3 (REGULATOR OF FATTY-ACID COMPOSITION 3); structural constituent of ribosome [Arabidopsis thaliana]
Shoot_CUFF.410148.0	605	2.702	3.261	1.20688	up	42	47	19422765	24783196	0.435	0.608	0.725	blastx	141	ref|NP_201564.1|	5e-55	214	DNA helicase, putative [Arabidopsis thaliana]
Shoot_CUFF.237983.0	343	4.766	5.752	1.20688	up	42	47	19422765	24783196	0.435	0.608	0.725	longestORF	49	-	-	-	-
Shoot_CUFF.374747.0	417	5.507	6.442	1.16978	up	59	64	19422748	24783179	0.436	0.607	0.725	longestORF	59	-	-	-	-
Shoot_CUFF.316163.0	374	2.81	2.132	0.758719	down	27	19	19422780	24783224	0.436	0.607	0.725	blastx	63	sp|O23814|GPX4_SPIOL	7e-14	76.6	Probable phospholipid hydroperoxide glutathione peroxidase OS=Spinacia oleracea PE=2 SV=1
Shoot_CUFF.307170.0	378	2.78	2.11	0.758993	down	27	19	19422780	24783224	0.436	0.607	0.725	longestORF	75	-	-	-	-
Shoot_CUFF.237271.0	159	6.61	5.016	0.75885	down	27	19	19422780	24783224	0.436	0.607	0.725	blastx	39	ref|NP_200922.2|	3e-11	68.2	DEAD box RNA helicase, putative [Arabidopsis thaliana]
Shoot_CUFF.445470.0	581	3.015	3.612	1.19801	up	45	50	19422762	24783193	0.436	0.605	0.725	longestORF	111	-	-	-	-
Shoot_CUFF.45882.0	854	2.233	2.654	1.18854	up	49	54	19422758	24783189	0.437	0.604	0.725	longestORF	84	-	-	-	-
Shoot_CUFF.433697.0	538	2.388	1.872	0.78392	down	33	24	19422774	24783219	0.437	0.604	0.725	longestORF	135	-	-	-	-
Shoot_CUFF.310769.0	318	6.242	7.392	1.18424	up	51	56	19422756	24783187	0.437	0.604	0.725	longestORF	56	-	-	-	-
Shoot_CUFF.95255.0	272	0	0.309	-	up	0	2	19422807	24783241	0.438	0.602	0.725	longestORF	89	-	-	-	-
Shoot_CUFF.83474.0	125	0	0.672	-	up	0	2	19422807	24783241	0.438	0.602	0.725	longestORF	41	-	-	-	-
Shoot_CUFF.57332.0	352	0	0.238	-	up	0	2	19422807	24783241	0.438	0.602	0.725	blastx	61	ref|NP_174005.1|	2e-38	67.8	ATCUL3 (ARABIDOPSIS THALIANA CULLIN 3); protein binding / ubiquitin-protein ligase [Arabidopsis thaliana]
Shoot_CUFF.413749.0	292	0	0.287	-	up	0	2	19422807	24783241	0.438	0.602	0.725	longestORF	48	-	-	-	-
Shoot_CUFF.326371.0	224	0	0.375	-	up	0	2	19422807	24783241	0.438	0.602	0.725	blastx	49	ref|NP_566728.1|	2e-12	71.6	plastid-lipid associated protein PAP / fibrillin family protein [Arabidopsis thaliana]
Shoot_CUFF.326263.0	253	0	0.332	-	up	0	2	19422807	24783241	0.438	0.602	0.725	longestORF	59	-	-	-	-
Shoot_CUFF.193505.0	627	0	0.134	-	up	0	2	19422807	24783241	0.438	0.602	0.725	longestORF	139	-	-	-	-
Shoot_CUFF.148231.0	445	0	0.189	-	up	0	2	19422807	24783241	0.438	0.602	0.725	blastx	85	ref|NP_568078.1|	0.0003	45.1	unknown protein [Arabidopsis thaliana]
Shoot_CUFF.139501.0	110	0	0.763	-	up	0	2	19422807	24783241	0.438	0.602	0.725	blastx	36	ref|NP_187466.4|	4e-12	70.9	clathrin heavy chain, putative [Arabidopsis thaliana]
Shoot_CUFF.136381.0	175	0	0.48	-	up	0	2	19422807	24783241	0.438	0.602	0.725	longestORF	43	-	-	-	-
Shoot_CUFF.13630.0	256	0	0.328	-	up	0	2	19422807	24783241	0.438	0.602	0.725	longestORF	62	-	-	-	-
Shoot_CUFF.252802.0	640	5.474	4.788	0.87468	down	90	73	19422717	24783170	0.439	0.598	0.726	longestORF	167	-	-	-	-
Shoot_CUFF.102186.0	1462	3.062	3.417	1.11594	up	115	119	19422692	24783124	0.439	0.598	0.726	longestORF	332	-	-	-	-
Shoot_CUFF.440532.0	460	4.485	3.741	0.834114	down	53	41	19422754	24783202	0.441	0.594	0.729	longestORF	134	-	-	-	-
Shoot_CUFF.301068.0	188	8.282	6.698	0.808742	down	40	30	19422767	24783213	0.446	0.581	0.737	blastx	62	ref|NP_187413.1|	6e-18	90.1	DNA binding [Arabidopsis thaliana]
Shoot_CUFF.132286.0	3353	4.284	4.031	0.940943	down	369	322	19422438	24782921	0.448	0.577	0.74	longestORF	937	-	-	-	-
Shoot_CUFF.244858.0	126	3.707	2.332	0.62908	down	12	7	19422795	24783236	0.449	0.574	0.741	blastx	41	ref|NP_199754.2|	3e-14	78.2	transducin family protein / WD-40 repeat family protein [Arabidopsis thaliana]
Shoot_CUFF.17786.0	290	6.308	5.211	0.826094	down	47	36	19422760	24783207	0.45	0.571	0.741	blastx	83	ref|NP_192075.1|	3e-19	94.7	ATABC1 (ARABIDOPSIS THALIANA ABC TRANSPORTER 1); transporter [Arabidopsis thaliana]
Shoot_CUFF.52402.0	187	2.706	3.816	1.4102	up	13	17	19422794	24783226	0.45	0.57	0.741	blastx	48	ref|NP_973880.1|	0.0002	45.4	wound-responsive family protein [Arabidopsis thaliana]
Shoot_CUFF.315803.0	252	2.008	2.832	1.41036	up	13	17	19422794	24783226	0.45	0.57	0.741	longestORF	81	-	-	-	-
Shoot_CUFF.73172.0	132	31.847	28.301	0.888655	down	108	89	19422699	24783154	0.451	0.569	0.742	blastx	43	ref|NP_174849.2|	2e-11	68.9	ACC1 (ACETYL-COENZYME A CARBOXYLASE 1); acetyl-CoA carboxylase [Arabidopsis thaliana]
Shoot_CUFF.420758.0	1002	8.701	8.043	0.924377	down	224	192	19422583	24783051	0.452	0.565	0.743	longestORF	321	-	-	-	-
Shoot_CUFF.178434.0	285	18.984	20.913	1.10161	up	139	142	19422668	24783101	0.452	0.565	0.743	longestORF	94	-	-	-	-
Shoot_CUFF.12628.0	1264	3.11	3.487	1.12122	up	101	105	19422706	24783138	0.453	0.563	0.744	longestORF	234	-	-	-	-
Shoot_CUFF.104081.0	856	12.368	11.523	0.931679	down	272	235	19422535	24783008	0.453	0.563	0.744	longestORF	160	-	-	-	-
Shoot_CUFF.359396.0	633	15.557	14.456	0.929228	down	253	218	19422554	24783025	0.454	0.561	0.744	blastx	208	ref|NP_196609.1|	1e-86	320	kinesin motor protein-related [Arabidopsis thaliana]
Shoot_CUFF.148171.0	1234	3.154	3.538	1.12175	up	100	104	19422707	24783139	0.454	0.561	0.744	longestORF	166	-	-	-	-
Shoot_CUFF.306177.0	187	3.539	2.469	0.697655	down	17	11	19422790	24783232	0.454	0.56	0.744	-	-	-	-	-	-
Shoot_CUFF.266194.0	901	13.479	12.625	0.936642	down	312	271	19422495	24782972	0.455	0.558	0.745	longestORF	266	-	-	-	-
Shoot_CUFF.355280.0	409	9.326	10.468	1.12245	up	98	102	19422709	24783141	0.456	0.556	0.747	blastx	56	ref|NP_191713.1|	3e-36	82.8	peptidase family protein [Arabidopsis thaliana]
Shoot_CUFF.40386.0	113	4.822	6.686	1.38656	up	14	18	19422793	24783225	0.457	0.554	0.748	blastx	34	ref|NP_197475.2|	1e-08	59.7	peptidase M28 family protein [Arabidopsis thaliana]
Shoot_CUFF.290380.0	506	0.615	0.332	0.539837	down	8	4	19422799	24783239	0.459	0.549	0.749	blastx	35	ref|NP_568633.1|	0.001	43.1	haloacid dehalogenase-like hydrolase family protein [Arabidopsis thaliana]
Shoot_CUFF.240666.0	431	0.722	0.39	0.540166	down	8	4	19422799	24783239	0.459	0.549	0.749	longestORF	107	-	-	-	-
Shoot_CUFF.22848.0	1303	2.838	3.189	1.12368	up	95	99	19422712	24783144	0.459	0.549	0.749	longestORF	275	-	-	-	-
Shoot_CUFF.90312.0	431	10.657	9.544	0.895562	down	118	98	19422689	24783145	0.459	0.547	0.749	blastx	139	ref|NP_193447.5|	8e-35	146	unknown protein [Arabidopsis thaliana]
Shoot_CUFF.197231.0	1421	4.93	4.519	0.916633	down	180	153	19422627	24783090	0.461	0.544	0.752	longestORF	82	-	-	-	-
Shoot_CUFF.448644.0	1057	9.059	8.419	0.929352	down	246	212	19422561	24783031	0.462	0.542	0.753	longestORF	320	-	-	-	-
Shoot_CUFF.86696.0	465	10.631	9.568	0.900009	down	127	106	19422680	24783137	0.462	0.541	0.753	longestORF	50	-	-	-	-
Shoot_CUFF.447366.0	630	6.302	5.597	0.888131	down	102	84	19422705	24783159	0.463	0.538	0.754	longestORF	72	-	-	-	-
Shoot_CUFF.257296.0	337	9.009	7.847	0.871018	down	78	63	19422729	24783180	0.464	0.537	0.755	longestORF	36	-	-	-	-
Shoot_CUFF.463360.0	2893	10.683	11.099	1.03894	up	794	765	19422013	24782478	0.466	0.532	0.756	longestORF	954	-	-	-	-
Shoot_CUFF.411499.0	104	23.579	20.18	0.855846	down	63	50	19422744	24783193	0.466	0.532	0.756	blastx	34	ref|NP_198738.2|	2e-08	58.9	hydrolase, alpha/beta fold family protein [Arabidopsis thaliana]
Shoot_CUFF.231061.0	759	3.231	2.765	0.855772	down	63	50	19422744	24783193	0.466	0.532	0.756	longestORF	220	-	-	-	-
Shoot_CUFF.157123.0	462	5.308	4.543	0.855878	down	63	50	19422744	24783193	0.466	0.532	0.756	longestORF	100	-	-	-	-
Shoot_CUFF.287782.0	878	8.246	8.94	1.08416	up	186	187	19422621	24783056	0.466	0.531	0.756	longestORF	60	-	-	-	-
Shoot_CUFF.2256.0	289	17.239	15.541	0.901502	down	128	107	19422679	24783136	0.467	0.53	0.757	blastx	94	ref|NP_192344.1|	5e-29	127	EMB2369 (EMBRYO DEFECTIVE 2369); ATP binding / aminoacyl-tRNA ligase/ leucine-tRNA ligase/ nucleotide binding [Arabidopsis thaliana]
Shoot_CUFF.200624.0	607	77.27	74.89	0.969199	down	1205	1083	19421602	24782160	0.467	0.528	0.757	blastx	161	ref|NP_175036.1|	2e-14	80.1	emb1075 (embryo defective 1075); carboxy-lyase/ catalytic/ pyridoxal phosphate binding [Arabidopsis thaliana]
Shoot_CUFF.400760.0	210	5.375	4.197	0.780837	down	29	21	19422778	24783222	0.468	0.526	0.758	longestORF	60	-	-	-	-
Shoot_CUFF.442318.0	361	6.038	5.116	0.8473	down	56	44	19422751	24783199	0.469	0.525	0.759	longestORF	120	-	-	-	-
Shoot_CUFF.230902.0	802	2.718	2.303	0.847314	down	56	44	19422751	24783199	0.469	0.525	0.759	longestORF	136	-	-	-	-
Shoot_CUFF.216872.0	238	8.014	6.702	0.836286	down	49	38	19422758	24783205	0.47	0.521	0.76	blastx	78	ref|NP_565277.1|	3e-22	104	WOL (WOODEN LEG); cytokinin receptor/ osmosensor/ phosphoprotein phosphatase/ protein histidine kinase [Arabidopsis thaliana]
Shoot_CUFF.150436.0	1178	4.262	3.848	0.902863	down	129	108	19422678	24783135	0.472	0.518	0.763	longestORF	170	-	-	-	-
Shoot_CUFF.322593.0	130	5.389	7.103	1.31806	up	18	22	19422789	24783221	0.476	0.508	0.769	blastx	43	ref|NP_178124.1|	3e-18	91.3	SUS2 (ABNORMAL SUSPENSOR 2) [Arabidopsis thaliana]
Shoot_CUFF.261424.0	114	6.146	8.1	1.31793	up	18	22	19422789	24783221	0.476	0.508	0.769	blastx	37	ref|NP_180289.3|	2e-07	55.1	kelch repeat-containing serine/threonine phosphoesterase family protein [Arabidopsis thaliana]
Shoot_CUFF.66800.0	716	3.099	2.638	0.851242	down	57	45	19422750	24783198	0.478	0.504	0.77	longestORF	83	-	-	-	-
Shoot_CUFF.266182.0	227	9.774	8.321	0.85134	down	57	45	19422750	24783198	0.478	0.504	0.77	blastx	68	ref|NP_850960.1|	8e-13	73.2	ATPI4K ALPHA; 1-phosphatidylinositol 4-kinase/ inositol or phosphatidylinositol kinase [Arabidopsis thaliana]
Shoot_CUFF.2252.0	194	27.889	25.314	0.90767	down	139	117	19422668	24783126	0.478	0.504	0.77	blastx	64	ref|NP_192344.1|	1e-21	102	EMB2369 (EMBRYO DEFECTIVE 2369); ATP binding / aminoacyl-tRNA ligase/ leucine-tRNA ligase/ nucleotide binding [Arabidopsis thaliana]
Shoot_CUFF.424087.0	305	2.425	3.165	1.30515	up	19	23	19422788	24783220	0.479	0.501	0.771	longestORF	56	-	-	-	-
Shoot_CUFF.90302.0	220	8.846	7.441	0.841171	down	50	39	19422757	24783204	0.48	0.498	0.771	longestORF	59	-	-	-	-
Shoot_CUFF.248425.0	577	7.083	6.329	0.893548	down	105	87	19422702	24783156	0.481	0.498	0.771	longestORF	161	-	-	-	-
Shoot_CUFF.70802.0	595	0.85	0.564	0.663529	down	13	8	19422794	24783235	0.482	0.495	0.771	blastx	198	sp|P16081|NIA1_ORYSJ	1e-100	365	Nitrate reductase [NADH] 1 OS=Oryza sativa subsp. japonica GN=NIA1 PE=2 SV=3
Shoot_CUFF.6828.0	190	2.663	1.767	0.663537	down	13	8	19422794	24783235	0.482	0.495	0.771	blastx	62	ref|NP_172999.1|	4e-22	103	BOR4 (REQUIRES HIGH BORON 4); anion exchanger [Arabidopsis thaliana]
Shoot_CUFF.475258.0	1041	0.486	0.323	0.664609	down	13	8	19422794	24783235	0.482	0.495	0.771	blastx	138	sp|P0C524|CYB_ORYSJ	6e-72	272	Cytochrome b OS=Oryza sativa subsp. japonica GN=MT-CYB PE=2 SV=1
Shoot_CUFF.351089.0	112	22.59	19.488	0.862683	down	65	52	19422742	24783191	0.482	0.494	0.771	blastx	33	ref|NP_850271.4|	5e-07	53.9	GSL8 (GLUCAN SYNTHASE-LIKE 8); 1,3-beta-glucan synthase/ transferase, transferring glycosyl groups [Arabidopsis thaliana]
Shoot_CUFF.62291.0	318	2.57	3.3	1.28405	up	21	25	19422786	24783218	0.485	0.488	0.771	longestORF	38	-	-	-	-
Shoot_CUFF.269746.0	316	2.587	3.321	1.28373	up	21	25	19422786	24783218	0.485	0.488	0.771	longestORF	37	-	-	-	-
Shoot_CUFF.438468.0	2933	3.105	2.891	0.931079	down	234	202	19422573	24783041	0.485	0.487	0.771	longestORF	329	-	-	-	-
Shoot_CUFF.228376.0	150	6.228	4.757	0.763809	down	24	17	19422783	24783226	0.485	0.487	0.771	blastx	49	ref|NP_187372.4|	1e-10	65.9	ATGSL10 (glucan synthase-like 10); 1,3-beta-glucan synthase [Arabidopsis thaliana]
Shoot_CUFF.260699.0	2535	8.46	8.842	1.04515	up	551	534	19422256	24782709	0.486	0.484	0.771	longestORF	592	-	-	-	-
Shoot_CUFF.463357.0	226	3.789	4.829	1.27448	up	22	26	19422785	24783217	0.487	0.482	0.771	blastx	74	ref|NP_178413.1|	3e-06	51.6	CAAX amino terminal protease family protein [Arabidopsis thaliana]
Shoot_CUFF.424102.0	426	2.01	2.562	1.27463	up	22	26	19422785	24783217	0.487	0.482	0.771	longestORF	81	-	-	-	-
Shoot_CUFF.206274.0	915	53.983	52.433	0.971287	down	1269	1143	19421538	24782100	0.488	0.481	0.771	blastx	145	ref|NP_197133.1|	3e-29	130	acetolactate synthase small subunit, putative [Arabidopsis thaliana]
Shoot_CUFF.92052.0	424	0.459	0.792	1.72549	up	5	8	19422802	24783235	0.489	0.478	0.771	longestORF	32	-	-	-	-
Shoot_CUFF.63149.0	598	0.325	0.562	1.72923	up	5	8	19422802	24783235	0.489	0.478	0.771	blastx	77	sp|P49608|ACOC_CUCMA	0.0006	45.1	Aconitate hydratase, cytoplasmic OS=Cucurbita maxima PE=2 SV=1
Shoot_CUFF.162158.0	2064	0.434	0.549	1.26498	up	23	27	19422784	24783216	0.49	0.478	0.771	longestORF	203	-	-	-	-
Shoot_CUFF.55671.0	545	8.856	8.01	0.904472	down	124	104	19422683	24783139	0.49	0.476	0.771	longestORF	31	-	-	-	-
Shoot_CUFF.35551.0	1258	31.838	32.865	1.03226	up	1029	985	19421778	24782258	0.49	0.476	0.771	longestORF	236	-	-	-	-
Shoot_CUFF.355259.0	284	6.99	5.912	0.84578	down	51	40	19422756	24783203	0.49	0.476	0.771	blastx	94	ref|NP_197467.1|	2e-42	171	S1P (SITE-1 PROTEASE); endopeptidase/ serine-type endopeptidase [Arabidopsis thaliana]
Shoot_CUFF.344880.1	324	4.445	3.627	0.815973	down	37	28	19422770	24783215	0.49	0.476	0.771	longestORF	45	-	-	-	-
Shoot_CUFF.231298.0	301	8.535	7.391	0.865964	down	66	53	19422741	24783190	0.49	0.476	0.771	blastx	100	ref|NP_181219.4|	1e-29	129	binding [Arabidopsis thaliana]
Shoot_CUFF.273679.0	514	4.392	5.063	1.15278	up	58	62	19422749	24783181	0.492	0.472	0.771	blastx	170	sp|Q84T03|RH27_ORYSJ	2e-92	338	DEAD-box ATP-dependent RNA helicase 27 OS=Oryza sativa subsp. japonica GN=Os03g0802700 PE=3 SV=1
Shoot_CUFF.351114.0	198	22.804	20.563	0.901728	down	116	97	19422691	24783146	0.494	0.468	0.771	blastx	65	ref|NP_850271.4|	5e-18	90.5	GSL8 (GLUCAN SYNTHASE-LIKE 8); 1,3-beta-glucan synthase/ transferase, transferring glycosyl groups [Arabidopsis thaliana]
Shoot_CUFF.310733.0	107	45.471	41.19	0.905852	down	125	105	19422682	24783138	0.495	0.465	0.771	blastx	35	ref|NP_001031116.1|	2e-09	62	MRP1 (ARABIDOPSIS THALIANA MULTIDRUG RESISTANCE-ASSOCIATED PROTEIN 1); ATPase, coupled to transmembrane movement of substances / xenobiotic-transporting ATPase [Arabidopsis thaliana]
Shoot_CUFF.295654.0	343	3.064	3.794	1.23825	up	27	31	19422780	24783212	0.496	0.464	0.771	longestORF	50	-	-	-	-
Shoot_CUFF.309499.0	533	4.893	4.253	0.869201	down	67	54	19422740	24783189	0.498	0.459	0.771	longestORF	177	-	-	-	-
Shoot_CUFF.432959.0	205	5.696	6.962	1.22226	up	30	34	19422777	24783209	0.499	0.458	0.771	blastx	30	ref|NP_849732.1|	0.008	40	CCC1 (CATION-CHLORIDE CO-TRANSPORTER 1); cation:chloride symporter/ sodium:potassium:chloride symporter [Arabidopsis thaliana]
Shoot_CUFF.290366.0	518	3.532	4.133	1.17016	up	47	51	19422760	24783192	0.499	0.458	0.771	blastx	172	ref|NP_568633.1|	1e-66	252	haloacid dehalogenase-like hydrolase family protein [Arabidopsis thaliana]
Shoot_CUFF.169592.0	674	4.331	3.799	0.877165	down	75	61	19422732	24783182	0.499	0.457	0.771	longestORF	117	-	-	-	-
Shoot_CUFF.139483.0	218	5.714	6.932	1.21316	up	32	36	19422775	24783207	0.5	0.456	0.771	blastx	69	ref|NP_187466.4|	2e-08	58.5	clathrin heavy chain, putative [Arabidopsis thaliana]
Shoot_CUFF.351104.0	100	17.126	20.148	1.17646	up	44	48	19422763	24783195	0.5	0.455	0.771	blastx	33	ref|NP_187372.4|	2e-09	61.6	ATGSL10 (glucan synthase-like 10); 1,3-beta-glucan synthase [Arabidopsis thaliana]
Shoot_CUFF.141100.0	532	3.073	3.629	1.18093	up	42	46	19422765	24783197	0.5	0.454	0.771	longestORF	177	-	-	-	-
Shoot_CUFF.37253.0	106	13.587	16.235	1.19489	up	37	41	19422770	24783202	0.501	0.453	0.771	blastx	35	ref|NP_174080.2|	0.0001	46.2	unknown protein [Arabidopsis thaliana]
Shoot_CUFF.94151.0	304	0.128	0.138	1.07812	up	1	1	19422806	24783242	0.502	0.451	0.771	longestORF	101	-	-	-	-
Shoot_CUFF.92108.0	852	0.091	0	0	down	2	0	19422805	24783243	0.502	0.451	0.771	longestORF	163	-	-	-	-
Shoot_CUFF.9003.0	153	0.509	0	0	down	2	0	19422805	24783243	0.502	0.451	0.771	longestORF	50	-	-	-	-
Shoot_CUFF.88985.0	138	0.282	0.304	1.07801	up	1	1	19422806	24783242	0.502	0.451	0.771	longestORF	46	-	-	-	-
Shoot_CUFF.79488.0	357	0.218	0	0	down	2	0	19422805	24783243	0.502	0.451	0.771	longestORF	33	-	-	-	-
Shoot_CUFF.68222.0	453	0.086	0.093	1.0814	up	1	1	19422806	24783242	0.502	0.451	0.771	blastx	101	sp|O48956|C98A1_SORBI	2e-43	174	Cytochrome P450 98A1 OS=Sorghum bicolor GN=CYP98A1 PE=2 SV=1
Shoot_CUFF.62582.0	171	0.228	0.245	1.07456	up	1	1	19422806	24783242	0.502	0.451	0.771	longestORF	47	-	-	-	-
Shoot_CUFF.471015.0	469	0.083	0.089	1.07229	up	1	1	19422806	24783242	0.502	0.451	0.771	longestORF	39	-	-	-	-
Shoot_CUFF.443790.0	143	0.272	0.294	1.08088	up	1	1	19422806	24783242	0.502	0.451	0.771	longestORF	47	-	-	-	-
Shoot_CUFF.40404.0	338	0.23	0	0	down	2	0	19422805	24783243	0.502	0.451	0.771	longestORF	111	-	-	-	-
Shoot_CUFF.397967.0	197	0.395	0	0	down	2	0	19422805	24783243	0.502	0.451	0.771	longestORF	41	-	-	-	-
Shoot_CUFF.39296.0	101	0.385	0.416	1.08052	up	1	1	19422806	24783242	0.502	0.451	0.771	blastx	33	sp|Q7FMW4|PDR15_ORYSJ	7e-12	70.1	Pleiotropic drug resistance protein 15 OS=Oryza sativa subsp. japonica GN=PDR15 PE=3 SV=1
Shoot_CUFF.391511.0	171	0.455	0	0	down	2	0	19422805	24783243	0.502	0.451	0.771	longestORF	57	-	-	-	-
Shoot_CUFF.380124.0	130	0.299	0.323	1.08027	up	1	1	19422806	24783242	0.502	0.451	0.771	longestORF	36	-	-	-	-
Shoot_CUFF.369566.0	108	0.721	0	0	down	2	0	19422805	24783243	0.502	0.451	0.771	blastx	35	sp|Q9AWA5|GWD1_SOLTU	6e-09	44.7	Alpha-glucan water dikinase, chloroplastic OS=Solanum tuberosum GN=R1 PE=1 SV=2
Shoot_CUFF.365285.0	631	0.123	0	0	down	2	0	19422805	24783243	0.502	0.451	0.771	longestORF	163	-	-	-	-
Shoot_CUFF.363479.0	194	0.401	0	0	down	2	0	19422805	24783243	0.502	0.451	0.771	longestORF	51	-	-	-	-
Shoot_CUFF.348686.0	407	0.096	0.103	1.07292	up	1	1	19422806	24783242	0.502	0.451	0.771	longestORF	52	-	-	-	-
Shoot_CUFF.333396.0	160	0.243	0.262	1.07819	up	1	1	19422806	24783242	0.502	0.451	0.771	blastx	53	ref|NP_563666.1|	9e-18	89.7	BGLU11 (BETA GLUCOSIDASE 11); catalytic/ cation binding / hydrolase, hydrolyzing O-glycosyl compounds [Arabidopsis thaliana]
Shoot_CUFF.290233.0	127	0.613	0	0	down	2	0	19422805	24783243	0.502	0.451	0.771	longestORF	42	-	-	-	-
Shoot_CUFF.289540.0	159	0.245	0.264	1.07755	up	1	1	19422806	24783242	0.502	0.451	0.771	blastx	25	sp|P49249|IN22_MAIZE	7e-06	35.8	IN2-2 protein OS=Zea mays GN=IN2-2 PE=2 SV=1
Shoot_CUFF.288676.0	1179	0.033	0.036	1.09091	up	1	1	19422806	24783242	0.502	0.451	0.771	longestORF	73	-	-	-	-
Shoot_CUFF.281693.0	117	0.333	0.359	1.07808	up	1	1	19422806	24783242	0.502	0.451	0.771	longestORF	38	-	-	-	-
Shoot_CUFF.274089.0	140	0.556	0	0	down	2	0	19422805	24783243	0.502	0.451	0.771	blastx	46	ref|NP_849444.1|	1e-15	82.4	ACD1-LIKE (ACD1-LIKE); 2 iron, 2 sulfur cluster binding / electron carrier/ oxidoreductase [Arabidopsis thaliana]
Shoot_CUFF.271099.0	442	0.176	0	0	down	2	0	19422805	24783243	0.502	0.451	0.771	longestORF	147	-	-	-	-
Shoot_CUFF.269863.0	152	0.256	0.276	1.07812	up	1	1	19422806	24783242	0.502	0.451	0.771	-	-	-	-	-	-
Shoot_CUFF.259501.0	136	0.572	0	0	down	2	0	19422805	24783243	0.502	0.451	0.771	longestORF	44	-	-	-	-
Shoot_CUFF.25719.0	900	0.043	0.047	1.09302	up	1	1	19422806	24783242	0.502	0.451	0.771	longestORF	205	-	-	-	-
Shoot_CUFF.254485.0	266	0.146	0.158	1.08219	up	1	1	19422806	24783242	0.502	0.451	0.771	longestORF	88	-	-	-	-
Shoot_CUFF.252493.0	164	0.237	0.256	1.08017	up	1	1	19422806	24783242	0.502	0.451	0.771	longestORF	54	-	-	-	-
Shoot_CUFF.245040.0	1547	0.05	0	0	down	2	0	19422805	24783243	0.502	0.451	0.771	longestORF	129	-	-	-	-
Shoot_CUFF.240315.0	218	0.179	0.193	1.07821	up	1	1	19422806	24783242	0.502	0.451	0.771	blastx	70	ref|NP_974147.1|	4e-09	60.8	HhH-GPD base excision DNA repair family protein [Arabidopsis thaliana]
Shoot_CUFF.221070.0	168	0.463	0	0	down	2	0	19422805	24783243	0.502	0.451	0.771	longestORF	56	-	-	-	-
Shoot_CUFF.21978.0	364	0.107	0.115	1.07477	up	1	1	19422806	24783242	0.502	0.451	0.771	blastx	39	ref|NP_850397.1|	0.0004	44.3	EMB2777 (EMBRYO DEFECTIVE 2777) [Arabidopsis thaliana]
Shoot_CUFF.213116.0	640	0.122	0	0	down	2	0	19422805	24783243	0.502	0.451	0.771	longestORF	88	-	-	-	-
Shoot_CUFF.200495.0	318	0.122	0.132	1.08197	up	1	1	19422806	24783242	0.502	0.451	0.771	longestORF	84	-	-	-	-
Shoot_CUFF.174569.0	832	0.047	0.05	1.06383	up	1	1	19422806	24783242	0.502	0.451	0.771	longestORF	232	-	-	-	-
Shoot_CUFF.162914.0	220	0.177	0.191	1.0791	up	1	1	19422806	24783242	0.502	0.451	0.771	longestORF	73	-	-	-	-
Shoot_CUFF.157738.0	326	0.239	0	0	down	2	0	19422805	24783243	0.502	0.451	0.771	longestORF	108	-	-	-	-
Shoot_CUFF.145528.0	726	0.054	0.058	1.07407	up	1	1	19422806	24783242	0.502	0.451	0.771	-	-	-	-	-	-
Shoot_CUFF.142846.0	275	0.283	0	0	down	2	0	19422805	24783243	0.502	0.451	0.771	longestORF	91	-	-	-	-
Shoot_CUFF.139504.0	129	0.302	0.325	1.07616	up	1	1	19422806	24783242	0.502	0.451	0.771	blastx	40	ref|NP_187466.4|	6e-13	73.6	clathrin heavy chain, putative [Arabidopsis thaliana]
Shoot_CUFF.135145.0	169	0.461	0	0	down	2	0	19422805	24783243	0.502	0.451	0.771	longestORF	56	-	-	-	-
Shoot_CUFF.134833.0	414	0.188	0	0	down	2	0	19422805	24783243	0.502	0.451	0.771	longestORF	34	-	-	-	-
Shoot_CUFF.132829.0	125	0.623	0	0	down	2	0	19422805	24783243	0.502	0.451	0.771	longestORF	41	-	-	-	-
Shoot_CUFF.125554.0	1025	0.038	0.041	1.07895	up	1	1	19422806	24783242	0.502	0.451	0.771	longestORF	83	-	-	-	-
Shoot_CUFF.120126.0	164	0.237	0.256	1.08017	up	1	1	19422806	24783242	0.502	0.451	0.771	longestORF	54	-	-	-	-
Shoot_CUFF.115856.0	193	0.403	0	0	down	2	0	19422805	24783243	0.502	0.451	0.771	-	-	-	-	-	-
Shoot_CUFF.108965.0	660	0.059	0.064	1.08475	up	1	1	19422806	24783242	0.502	0.451	0.771	longestORF	202	-	-	-	-
Shoot_CUFF.107795.0	301	0.129	0.139	1.07752	up	1	1	19422806	24783242	0.502	0.451	0.771	blastx	59	sp|P12151|RR16_ORYSJ	2e-24	111	30S ribosomal protein S16, chloroplastic OS=Oryza sativa subsp. japonica GN=rps16 PE=3 SV=2
Shoot_CUFF.164849.0	472	3.711	3.112	0.838588	down	45	35	19422762	24783208	0.503	0.449	0.772	longestORF	113	-	-	-	-
Shoot_CUFF.438230.0	347	2.804	2.177	0.776391	down	25	18	19422782	24783225	0.503	0.448	0.772	longestORF	58	-	-	-	-
Shoot_CUFF.12478.0	259	3.757	2.917	0.776417	down	25	18	19422782	24783225	0.503	0.448	0.772	longestORF	54	-	-	-	-
Shoot_CUFF.421415.0	351	6.654	5.74	0.862639	down	60	48	19422747	24783195	0.504	0.446	0.772	longestORF	105	-	-	-	-
Shoot_CUFF.231286.0	508	4.597	3.966	0.862737	down	60	48	19422747	24783195	0.504	0.446	0.772	blastx	144	ref|NP_181219.4|	3e-41	168	binding [Arabidopsis thaliana]
Shoot_CUFF.180828.0	662	3.528	3.043	0.862528	down	60	48	19422747	24783195	0.504	0.446	0.772	longestORF	143	-	-	-	-
Shoot_CUFF.373625.0	115	3.046	1.825	0.599146	down	9	5	19422798	24783238	0.506	0.441	0.774	longestORF	38	-	-	-	-
Shoot_CUFF.349143.0	132	2.654	1.59	0.599096	down	9	5	19422798	24783238	0.506	0.441	0.774	-	-	-	-	-	-
Shoot_CUFF.307438.0	3375	2.549	2.375	0.931738	down	221	191	19422586	24783052	0.507	0.441	0.774	longestORF	844	-	-	-	-
Shoot_CUFF.252037.0	1321	6.04	6.482	1.07318	up	205	204	19422602	24783039	0.507	0.441	0.774	longestORF	96	-	-	-	-
Shoot_CUFF.62117.0	145	1.611	2.605	1.61701	up	6	9	19422801	24783234	0.507	0.44	0.774	-	-	-	-	-	-
Shoot_CUFF.426725.0	167	1.398	2.262	1.61803	up	6	9	19422801	24783234	0.507	0.44	0.774	blastx	55	ref|NP_176009.1|	6e-17	87	leucine-rich repeat family protein / protein kinase family protein [Arabidopsis thaliana]
Shoot_CUFF.206563.0	239	0.977	1.581	1.61822	up	6	9	19422801	24783234	0.507	0.44	0.774	-	-	-	-	-	-
Shoot_CUFF.120942.0	662	0.294	0.127	0.431973	down	5	2	19422802	24783241	0.508	0.439	0.775	blastx	195	ref|NP_175459.1|	2e-30	72.8	SCL3; transcription factor [Arabidopsis thaliana]
Shoot_CUFF.210715.0	310	11.426	12.728	1.11395	up	91	94	19422716	24783149	0.509	0.436	0.775	longestORF	46	-	-	-	-
Shoot_CUFF.390701.0	815	4.442	3.966	0.892841	down	93	77	19422714	24783166	0.509	0.435	0.775	longestORF	80	-	-	-	-
Shoot_CUFF.115019.0	657	7.583	6.9	0.90993	down	128	108	19422679	24783135	0.51	0.434	0.776	longestORF	74	-	-	-	-
Shoot_CUFF.73136.0	442	30.293	28.679	0.94672	down	344	302	19422463	24782941	0.512	0.43	0.778	longestORF	111	-	-	-	-
Shoot_CUFF.107421.0	1015	3.26	2.895	0.888037	down	85	70	19422722	24783173	0.512	0.43	0.778	longestORF	72	-	-	-	-
Shoot_CUFF.168320.0	657	6.043	5.43	0.89856	down	102	85	19422705	24783158	0.512	0.429	0.778	longestORF	124	-	-	-	-
Shoot_CUFF.391853.0	159	7.834	6.336	0.808782	down	32	24	19422775	24783219	0.513	0.429	0.779	longestORF	52	-	-	-	-
Shoot_CUFF.475051.0	612	2.926	2.469	0.843814	down	46	36	19422761	24783207	0.513	0.427	0.779	blastx	148	sp|Q37680|NU5M_WHEAT	1e-69	263	NADH-ubiquinone oxidoreductase chain 5 OS=Triticum aestivum GN=ND5 PE=3 SV=1
Shoot_CUFF.424714.0	447	3.396	2.817	0.829505	down	39	30	19422768	24783213	0.515	0.424	0.781	longestORF	149	-	-	-	-
Shoot_CUFF.423325.0	331	17.286	18.768	1.08573	up	147	148	19422660	24783095	0.517	0.42	0.784	blastx	110	ref|NP_195305.1|	4e-57	220	NRPB1 (RNA POLYMERASE II LARGE SUBUNIT); DNA binding / DNA-directed RNA polymerase [Arabidopsis thaliana]
Shoot_CUFF.213260.0	460	14.892	13.778	0.925195	down	176	151	19422631	24783092	0.518	0.417	0.785	blastx	36	ref|NP_197182.2|	0.0004	44.7	GCN5-related N-acetyltransferase (GNAT) family protein [Arabidopsis thaliana]
Shoot_CUFF.150448.0	1607	2.834	3.108	1.09668	up	117	119	19422690	24783124	0.519	0.416	0.786	longestORF	78	-	-	-	-
Shoot_CUFF.23307.0	1167	5.904	5.467	0.925982	down	177	152	19422630	24783091	0.522	0.41	0.79	longestORF	280	-	-	-	-
Shoot_CUFF.302206.0	254	3.065	2.314	0.754976	down	20	14	19422787	24783229	0.522	0.409	0.79	blastx	82	sp|A7LFZ6|DCL4_ORYSJ	1e-41	169	Endoribonuclease Dicer homolog 4 OS=Oryza sativa subsp. japonica GN=DCL4 PE=2 SV=1
Shoot_CUFF.364325.0	189	6.796	5.552	0.816951	down	33	25	19422774	24783218	0.526	0.401	0.796	longestORF	40	-	-	-	-
Shoot_CUFF.183390.0	153	10.176	8.505	0.83579	down	40	31	19422767	24783212	0.527	0.401	0.796	blastx	50	ref|NP_850740.1|	3e-11	68.2	peptidyl-prolyl cis-trans isomerase cyclophilin-type family protein [Arabidopsis thaliana]
Shoot_CUFF.442830.0	208	14.409	16.144	1.12041	up	77	80	19422730	24783163	0.527	0.4	0.796	blastx	56	ref|NP_567924.1|	8e-11	66.6	PAA1 (P-TYPE ATP-ASE 1); ATPase, coupled to transmembrane movement of ions, phosphorylative mechanism / copper ion transmembrane transporter [Arabidopsis thaliana]
Shoot_CUFF.384537.0	1465	19.502	18.824	0.965234	down	734	657	19422073	24782586	0.527	0.399	0.796	blastx	354	ref|NP_173023.1|	1e-106	387	prephenate dehydrogenase family protein [Arabidopsis thaliana]
Shoot_CUFF.190556.0	357	5.997	5.173	0.862598	down	55	44	19422752	24783199	0.528	0.398	0.797	blastx	81	ref|NP_568792.1|	4e-19	94	CLPX; ATP binding / ATPase/ nucleoside-triphosphatase/ nucleotide binding / protein binding [Arabidopsis thaliana]
Shoot_CUFF.323943.0	507	5.681	6.375	1.12216	up	74	77	19422733	24783166	0.531	0.392	0.801	blastx	106	ref|NP_177320.1|	7e-22	103	phosphoribosyltransferase family protein [Arabidopsis thaliana]
Shoot_CUFF.200822.0	2772	4.451	4.694	1.05459	up	317	310	19422490	24782933	0.532	0.391	0.801	blastx	924	ref|NP_199203.1|	0	1050	MYA2 (ARABIDOPSIS MYOSIN 2); GTP-dependent protein binding / Rab GTPase binding / motor [Arabidopsis thaliana]
Shoot_CUFF.173505.0	461	15.789	16.935	1.07258	up	187	186	19422620	24783057	0.532	0.391	0.801	blastx	153	ref|NP_973695.1|	3e-74	277	transcription regulatory protein SNF2, putative [Arabidopsis thaliana]
Shoot_CUFF.137074.0	1410	10.297	9.794	0.951151	down	373	329	19422434	24782914	0.532	0.39	0.801	longestORF	65	-	-	-	-
Shoot_CUFF.363159.0	184	1.692	2.509	1.48286	up	8	11	19422799	24783232	0.533	0.389	0.801	blastx	60	ref|NP_173942.2|	7e-12	70.1	binding / protein transporter [Arabidopsis thaliana]
Shoot_CUFF.351509.0	358	0.87	1.29	1.48276	up	8	11	19422799	24783232	0.533	0.389	0.801	longestORF	118	-	-	-	-
Shoot_CUFF.10564.0	1103	11.681	11.074	0.948035	down	331	291	19422476	24782952	0.533	0.389	0.801	longestORF	140	-	-	-	-
Shoot_CUFF.107601.0	432	6.397	7.19	1.12396	up	71	74	19422736	24783169	0.535	0.385	0.804	blastx	143	ref|NP_850173.2|	1e-45	182	acetolactate synthase small subunit, putative [Arabidopsis thaliana]
Shoot_CUFF.404477.0	336	3.128	2.498	0.798593	down	27	20	19422780	24783223	0.536	0.382	0.805	-	-	-	-	-	-
Shoot_CUFF.269599.0	1267	2.734	2.452	0.896854	down	89	74	19422718	24783169	0.538	0.38	0.807	blastx	310	ref|NP_200365.1|	3e-94	346	TRN1 (TORNADO 1) [Arabidopsis thaliana]
Shoot_CUFF.178860.0	343	7.263	6.363	0.876084	down	64	52	19422743	24783191	0.538	0.38	0.807	blastx	41	ref|NP_190996.2|	5e-13	73.9	RGD3 (ROOT GROWTH DEFECTIVE 3); ATP binding / DNA binding / binding / helicase/ nucleic acid binding [Arabidopsis thaliana]
Shoot_CUFF.278129.0	308	5.181	4.361	0.841729	down	41	32	19422766	24783211	0.538	0.379	0.807	longestORF	38	-	-	-	-
Shoot_CUFF.388880.0	134	4.357	3.132	0.718843	down	15	10	19422792	24783233	0.539	0.377	0.807	longestORF	44	-	-	-	-
Shoot_CUFF.190546.0	214	2.728	1.961	0.718842	down	15	10	19422792	24783233	0.539	0.377	0.807	blastx	26	ref|NP_568792.1|	0.0002	45.1	CLPX; ATP binding / ATPase/ nucleoside-triphosphatase/ nucleotide binding / protein binding [Arabidopsis thaliana]
Shoot_CUFF.370508.0	112	11.816	9.744	0.824645	down	34	26	19422773	24783217	0.54	0.376	0.808	blastx	37	ref|NP_189189.1|	8e-11	66.6	haloacid dehalogenase-like hydrolase family protein [Arabidopsis thaliana]
Shoot_CUFF.286201.0	1032	4.375	3.986	0.911086	down	116	98	19422691	24783145	0.541	0.374	0.809	longestORF	126	-	-	-	-
Shoot_CUFF.201368.0	450	13.234	12.219	0.923304	down	153	131	19422654	24783112	0.541	0.374	0.809	longestORF	61	-	-	-	-
Shoot_CUFF.324081.0	133	2.634	3.787	1.43774	up	9	12	19422798	24783231	0.542	0.372	0.81	blastx	44	ref|NP_196731.1|	2e-09	62	glycine-rich protein [Arabidopsis thaliana]
Shoot_CUFF.312405.0	158	2.217	3.188	1.43798	up	9	12	19422798	24783231	0.542	0.372	0.81	longestORF	31	-	-	-	-
Shoot_CUFF.401843.0	403	6.278	7.082	1.12807	up	65	68	19422742	24783175	0.543	0.37	0.811	blastx	60	ref|NP_191679.1|	1e-06	52.8	thioesterase family protein [Arabidopsis thaliana]
Shoot_CUFF.198393.0	177	10.775	9.249	0.858376	down	49	39	19422758	24783204	0.544	0.368	0.811	blastx	59	ref|NP_197180.1|	4e-15	80.9	DOT2 (DEFECTIVELY ORGANIZED TRIBUTARIES 2) [Arabidopsis thaliana]
Shoot_CUFF.142789.0	1164	4.514	4.147	0.918697	down	135	115	19422672	24783128	0.544	0.368	0.811	blastx	227	ref|NP_179268.2|	5e-40	166	DNA binding / transcription factor [Arabidopsis thaliana]
Shoot_CUFF.351077.0	140	30.027	27.283	0.908616	down	108	91	19422699	24783152	0.546	0.364	0.814	blastx	46	ref|NP_850271.4|	9e-12	69.7	GSL8 (GLUCAN SYNTHASE-LIKE 8); 1,3-beta-glucan synthase/ transferase, transferring glycosyl groups [Arabidopsis thaliana]
Shoot_CUFF.62297.0	147	16.417	18.56	1.13054	up	62	65	19422745	24783178	0.547	0.363	0.814	blastx	44	ref|NP_179502.1|	4e-10	64.3	tRNA-splicing endonuclease positive effector-related [Arabidopsis thaliana]
Shoot_CUFF.393833.0	435	27.381	28.851	1.05369	up	306	299	19422501	24782944	0.547	0.363	0.814	longestORF	37	-	-	-	-
Shoot_CUFF.55667.0	145	2.684	1.737	0.647168	down	10	6	19422797	24783237	0.547	0.362	0.814	-	-	-	-	-	-
Shoot_CUFF.178981.0	954	6.202	6.688	1.07836	up	152	152	19422655	24783091	0.548	0.36	0.815	blastx	310	ref|NP_974047.1|	8e-91	334	binding [Arabidopsis thaliana]
Shoot_CUFF.452415.0	110	3.539	4.961	1.40181	up	10	13	19422797	24783230	0.55	0.358	0.817	longestORF	36	-	-	-	-
Shoot_CUFF.197252.0	316	5.173	4.383	0.847284	down	42	33	19422765	24783210	0.55	0.358	0.817	longestORF	105	-	-	-	-
Shoot_CUFF.187114.0	229	1.7	2.383	1.40176	up	10	13	19422797	24783230	0.55	0.358	0.817	blastx	76	ref|NP_188075.1|	2e-31	135	ATGSL04 (glucan synthase-like 4); 1,3-beta-glucan synthase/ transferase, transferring glycosyl groups [Arabidopsis thaliana]
Shoot_CUFF.178663.0	704	3.262	3.697	1.13335	up	59	62	19422748	24783181	0.551	0.356	0.818	blastx	234	ref|NP_190280.5|	7e-80	297	ATP binding / ATP-dependent helicase/ helicase/ hydrolase, acting on acid anhydrides, in phosphorus-containing anhydrides / nucleic acid binding [Arabidopsis thaliana]
Shoot_CUFF.370727.0	325	3.353	2.712	0.808828	down	28	21	19422779	24783222	0.552	0.354	0.818	longestORF	34	-	-	-	-
Shoot_CUFF.351068.0	208	10.854	12.31	1.13414	up	58	61	19422749	24783182	0.552	0.354	0.818	blastx	38	ref|NP_850271.4|	2e-13	75.5	GSL8 (GLUCAN SYNTHASE-LIKE 8); 1,3-beta-glucan synthase/ transferase, transferring glycosyl groups [Arabidopsis thaliana]
Shoot_CUFF.178857.0	565	15.087	16.047	1.06363	up	219	216	19422588	24783027	0.552	0.354	0.818	blastx	187	ref|NP_190996.2|	1e-81	302	RGD3 (ROOT GROWTH DEFECTIVE 3); ATP binding / DNA binding / binding / helicase/ nucleic acid binding [Arabidopsis thaliana]
Shoot_CUFF.17783.0	672	3.359	3.81	1.13427	up	58	61	19422749	24783182	0.552	0.354	0.818	longestORF	223	-	-	-	-
Shoot_CUFF.338894.0	440	3.096	2.576	0.832041	down	35	27	19422772	24783216	0.553	0.352	0.819	longestORF	48	-	-	-	-
Shoot_CUFF.140101.0	1050	2.447	2.159	0.882305	down	66	54	19422741	24783189	0.554	0.351	0.82	longestORF	132	-	-	-	-
Shoot_CUFF.472975.0	201	2.13	2.924	1.37277	up	11	14	19422796	24783229	0.556	0.347	0.821	longestORF	46	-	-	-	-
Shoot_CUFF.463354.0	1338	9.862	10.352	1.04969	up	339	330	19422468	24782913	0.556	0.347	0.821	blastx	415	ref|NP_178413.1|	1e-106	387	CAAX amino terminal protease family protein [Arabidopsis thaliana]
Shoot_CUFF.363162.0	210	2.039	2.798	1.37224	up	11	14	19422796	24783229	0.556	0.347	0.821	blastx	69	ref|NP_173942.2|	1e-17	89.4	binding / protein transporter [Arabidopsis thaliana]
Shoot_CUFF.390476.0	433	13.214	12.214	0.924323	down	147	126	19422660	24783117	0.556	0.346	0.821	blastx	88	ref|NP_187797.3|	5e-20	97.1	UBP13 (UBIQUITIN-SPECIFIC PROTEASE 13); ubiquitin thiolesterase/ ubiquitin-specific protease [Arabidopsis thaliana]
Shoot_CUFF.276468.0	219	9.598	10.925	1.13826	up	54	57	19422753	24783186	0.557	0.345	0.822	longestORF	72	-	-	-	-
Shoot_CUFF.183235.0	364	5.774	6.573	1.13838	up	54	57	19422753	24783186	0.557	0.345	0.822	longestORF	78	-	-	-	-
Shoot_CUFF.286957.0	740	2.788	3.176	1.13917	up	53	56	19422754	24783187	0.558	0.343	0.823	longestORF	159	-	-	-	-
Shoot_CUFF.91296.0	1417	11.345	11.849	1.04442	up	413	400	19422394	24782843	0.559	0.342	0.823	blastx	367	ref|NP_180257.3|	1e-124	447	GRV2 (GRAVITROPISM DEFECTIVE 2); binding / heat shock protein binding [Arabidopsis thaliana]
Shoot_CUFF.234571.0	363	14.797	13.644	0.922079	down	138	118	19422669	24783125	0.559	0.342	0.823	longestORF	112	-	-	-	-
Shoot_CUFF.404963.0	542	3.734	4.259	1.1406	up	52	55	19422755	24783188	0.56	0.341	0.824	blastx	128	sp|Q69RI8|HAK14_ORYSJ	7e-55	213	Probable potassium transporter 14 OS=Oryza sativa subsp. japonica GN=HAK14 PE=2 SV=1
Shoot_CUFF.315154.0	343	4.88	4.161	0.852664	down	43	34	19422764	24783209	0.561	0.339	0.825	-	-	-	-	-	-
Shoot_CUFF.290386.0	475	0.983	1.325	1.34791	up	12	15	19422795	24783228	0.561	0.338	0.825	longestORF	100	-	-	-	-
Shoot_CUFF.200816.0	567	5.766	5.182	0.898717	down	84	70	19422723	24783173	0.562	0.337	0.825	blastx	44	ref|NP_175858.1|	7e-08	57.8	XIE; motor/ protein binding [Arabidopsis thaliana]
Shoot_CUFF.267049.0	1587	11.429	11.902	1.04139	up	466	450	19422341	24782793	0.562	0.336	0.825	blastx	490	ref|NP_176659.6|	1e-148	526	binding [Arabidopsis thaliana]
Shoot_CUFF.204203.0	141	0.276	0.893	3.23551	up	1	3	19422806	24783240	0.563	0.334	0.825	-	-	-	-	-	-
Shoot_CUFF.130390.0	410	0.095	0.307	3.23158	up	1	3	19422806	24783240	0.563	0.334	0.825	longestORF	37	-	-	-	-
Shoot_CUFF.114071.0	119	0.327	1.058	3.23547	up	1	3	19422806	24783240	0.563	0.334	0.825	longestORF	34	-	-	-	-
Shoot_CUFF.103589.0	331	0.118	0.38	3.22034	up	1	3	19422806	24783240	0.563	0.334	0.825	longestORF	89	-	-	-	-
Shoot_CUFF.35311.0	330	6.959	6.105	0.877281	down	59	48	19422748	24783195	0.564	0.334	0.826	blastx	108	ref|NP_199231.1|	1e-33	142	homeobox transcription factor, putative [Arabidopsis thaliana]
Shoot_CUFF.359392.0	211	21.399	23.275	1.08767	up	116	117	19422691	24783126	0.565	0.332	0.827	blastx	69	ref|NP_201349.2|	8e-10	63.2	kinesin motor protein-related [Arabidopsis thaliana]
Shoot_CUFF.326902.0	707	2.588	2.968	1.14683	up	47	50	19422760	24783193	0.566	0.33	0.828	blastx	67	ref|NP_568054.1|	3e-07	56.6	SEC14 cytosolic factor, putative / phosphoglyceride transfer protein, putative [Arabidopsis thaliana]
Shoot_CUFF.421400.0	243	7.368	8.464	1.14875	up	46	49	19422761	24783194	0.567	0.328	0.829	longestORF	65	-	-	-	-
Shoot_CUFF.38499.0	763	5.714	5.226	0.914596	down	112	95	19422695	24783148	0.568	0.325	0.83	longestORF	217	-	-	-	-
Shoot_CUFF.174977.0	578	7.542	6.899	0.914744	down	112	95	19422695	24783148	0.568	0.325	0.83	blastx	31	ref|NP_973692.1|	3e-06	52.4	phosphatidate cytidylyltransferase family protein [Arabidopsis thaliana]
Shoot_CUFF.98573.0	205	2.658	3.481	1.30963	up	14	17	19422793	24783226	0.569	0.324	0.83	blastx	68	ref|NP_001031430.1|	1e-12	72.4	LHW (LONESOME HIGHWAY); protein homodimerization/ transcription activator/ transcription factor [Arabidopsis thaliana]
Shoot_CUFF.306171.0	103	5.291	6.928	1.30939	up	14	17	19422793	24783226	0.569	0.324	0.83	longestORF	33	-	-	-	-
Shoot_CUFF.183265.0	814	4.495	4.074	0.90634	down	94	79	19422713	24783164	0.569	0.324	0.83	blastx	271	ref|NP_199933.5|	5e-94	345	unknown protein [Arabidopsis thaliana]
Shoot_CUFF.390497.0	562	11.081	10.307	0.930151	down	160	138	19422647	24783105	0.571	0.321	0.833	blastx	153	ref|NP_187797.3|	7e-54	210	UBP13 (UBIQUITIN-SPECIFIC PROTEASE 13); ubiquitin thiolesterase/ ubiquitin-specific protease [Arabidopsis thaliana]
Shoot_CUFF.324093.0	440	4.6	4.007	0.871087	down	52	42	19422755	24783201	0.573	0.318	0.835	blastx	146	ref|NP_567910.1|	9e-52	202	glycine-rich protein [Arabidopsis thaliana]
Shoot_CUFF.228385.0	102	14.883	17.283	1.16126	up	39	42	19422768	24783201	0.574	0.316	0.836	blastx	33	ref|NP_187372.4|	0.0001	45.8	ATGSL10 (glucan synthase-like 10); 1,3-beta-glucan synthase [Arabidopsis thaliana]
Shoot_CUFF.306378.0	271	2.298	2.943	1.28068	up	16	19	19422791	24783224	0.575	0.315	0.837	longestORF	42	-	-	-	-
Shoot_CUFF.436742.0	1506	6.797	6.438	0.947183	down	263	231	19422544	24783012	0.577	0.311	0.838	longestORF	87	-	-	-	-
Shoot_CUFF.227662.0	712	14.378	13.618	0.947141	down	263	231	19422544	24783012	0.577	0.311	0.838	blastx	132	ref|NP_197670.1|	2e-61	236	adaptin family protein [Arabidopsis thaliana]
Shoot_CUFF.183297.0	499	0.468	0.252	0.538462	down	6	3	19422801	24783240	0.578	0.31	0.838	blastx	165	sp|Q8W0E4|SAT1_ORYSJ	5e-76	283	Probable serine acetyltransferase 1 OS=Oryza sativa subsp. japonica GN=SAT1 PE=2 SV=1
Shoot_CUFF.183253.0	411	3.504	2.962	0.84532	down	37	29	19422770	24783214	0.578	0.31	0.838	blastx	135	ref|NP_199933.5|	4e-40	164	unknown protein [Arabidopsis thaliana]
Shoot_CUFF.338658.0	539	2.383	2.803	1.17625	up	33	36	19422774	24783207	0.579	0.307	0.838	blastx	144	ref|NP_849809.2|	1e-46	186	unknown protein [Arabidopsis thaliana]
Shoot_CUFF.305107.0	127	5.823	7.271	1.24867	up	19	22	19422788	24783221	0.58	0.307	0.838	blastx	41	ref|NP_182078.1|	3e-14	77.8	WD-40 repeat family protein / beige-related [Arabidopsis thaliana]
Shoot_CUFF.41581.0	610	1.468	1.17	0.797003	down	23	17	19422784	24783226	0.58	0.306	0.838	longestORF	56	-	-	-	-
Shoot_CUFF.394250.0	984	7.595	7.124	0.937986	down	192	167	19422615	24783076	0.58	0.306	0.838	longestORF	180	-	-	-	-
Shoot_CUFF.390434.0	197	3.952	4.901	1.24013	up	20	23	19422787	24783220	0.581	0.305	0.838	blastx	56	ref|NP_568337.3|	2e-14	78.6	EMB2247 (embryo defective 2247); ATP binding / aminoacyl-tRNA ligase/ nucleotide binding / valine-tRNA ligase [Arabidopsis thaliana]
Shoot_CUFF.360856.0	364	9.303	8.418	0.904869	down	87	73	19422720	24783170	0.581	0.304	0.838	longestORF	50	-	-	-	-
Shoot_CUFF.33400.0	192	19.462	17.708	0.909876	down	96	81	19422711	24783162	0.581	0.304	0.838	blastx	64	ref|NP_174186.1|	4e-07	54.3	lipase, putative [Arabidopsis thaliana]
Shoot_CUFF.267058.0	105	7.785	9.594	1.23237	up	21	24	19422786	24783219	0.581	0.304	0.838	blastx	34	ref|NP_176659.6|	1e-06	52.4	binding [Arabidopsis thaliana]
Shoot_CUFF.264253.0	192	17.637	15.959	0.904859	down	87	73	19422720	24783170	0.581	0.304	0.838	blastx	63	ref|NP_199203.1|	1e-17	89.4	MYA2 (ARABIDOPSIS MYOSIN 2); GTP-dependent protein binding / Rab GTPase binding / motor [Arabidopsis thaliana]
Shoot_CUFF.5973.0	622	1.877	1.552	0.826851	down	30	23	19422777	24783220	0.582	0.303	0.838	longestORF	130	-	-	-	-
Shoot_CUFF.466454.0	267	4.228	5.031	1.18992	up	29	32	19422778	24783211	0.582	0.303	0.838	longestORF	44	-	-	-	-
Shoot_CUFF.424670.2	314	3.719	3.075	0.826835	down	30	23	19422777	24783220	0.582	0.303	0.838	blastx	104	ref|NP_188690.3|	4e-29	127	POLGAMMA1 (polymerase gamma 1); 3'-5' exonuclease/ DNA binding / DNA-directed DNA polymerase/ nucleic acid binding [Arabidopsis thaliana]
Shoot_CUFF.175662.0	144	7.839	9.328	1.18995	up	29	32	19422778	24783211	0.582	0.303	0.838	longestORF	47	-	-	-	-
Shoot_CUFF.153610.0	227	3.772	4.623	1.22561	up	22	25	19422785	24783218	0.582	0.303	0.838	longestORF	40	-	-	-	-
Shoot_CUFF.145906.0	696	2.964	2.593	0.874831	down	53	43	19422754	24783200	0.582	0.303	0.838	-	-	-	-	-	-
Shoot_CUFF.10258.0	538	10.346	9.596	0.927508	down	143	123	19422664	24783120	0.582	0.303	0.838	blastx	89	ref|NP_181190.3|	2e-51	202	DML1 (DEMETER-LIKE 1); DNA N-glycosylase/ DNA-(apurinic or apyrimidinic site) lyase/ protein binding [Arabidopsis thaliana]
Shoot_CUFF.25977.0	359	2.494	3.04	1.21893	up	23	26	19422784	24783217	0.582	0.302	0.838	longestORF	89	-	-	-	-
Shoot_CUFF.80282.0	178	2.405	1.651	0.686486	down	11	7	19422796	24783236	0.583	0.302	0.839	blastx	59	ref|NP_176883.4|	0.0003	44.7	ATP binding / ATPase/ nucleoside-triphosphatase/ nucleotide binding / transcription factor binding [Arabidopsis thaliana]
Shoot_CUFF.338655.0	252	3.861	4.664	1.20798	up	25	28	19422782	24783215	0.583	0.302	0.839	longestORF	52	-	-	-	-
Shoot_CUFF.390437.0	235	11.594	10.36	0.893566	down	70	58	19422737	24783185	0.585	0.299	0.841	blastx	78	ref|NP_568337.3|	2e-33	141	EMB2247 (embryo defective 2247); ATP binding / aminoacyl-tRNA ligase/ nucleotide binding / valine-tRNA ligase [Arabidopsis thaliana]
Shoot_CUFF.344874.0	1234	3.344	3.061	0.915371	down	106	90	19422701	24783153	0.586	0.296	0.842	blastx	411	ref|NP_172349.2|	1e-115	416	XIC; motor/ protein binding [Arabidopsis thaliana]
Shoot_CUFF.208605.0	511	7.389	6.736	0.911625	down	97	82	19422710	24783161	0.587	0.294	0.843	longestORF	49	-	-	-	-
Shoot_CUFF.219864.0	202	16.957	15.377	0.906823	down	88	74	19422719	24783169	0.588	0.294	0.844	blastx	67	ref|NP_191365.2|	5e-26	117	cation efflux family protein / metal tolerance protein, putative (MTPc3) [Arabidopsis thaliana]
Shoot_CUFF.217241.0	365	33.698	35.304	1.04766	up	316	307	19422491	24782936	0.589	0.293	0.845	blastx	121	ref|NP_850669.2|	2e-41	168	DNA binding / protein binding / transcription regulator [Arabidopsis thaliana]
Shoot_CUFF.416231.0	398	7.041	7.804	1.10837	up	72	74	19422735	24783169	0.59	0.29	0.846	longestORF	32	-	-	-	-
Shoot_CUFF.440697.0	1133	58.403	57.275	0.980686	down	1700	1546	19421107	24781697	0.591	0.289	0.847	longestORF	236	-	-	-	-
Shoot_CUFF.379525.0	1211	8.26	7.833	0.948305	down	257	226	19422550	24783017	0.591	0.288	0.847	blastx	403	sp|Q67W65|TAF1_ORYSJ	0	819	Transcription initiation factor TFIID subunit 1 OS=Oryza sativa subsp. japonica GN=TAF1 PE=2 SV=1
Shoot_CUFF.392054.0	429	6.442	5.773	0.89615	down	71	59	19422736	24783184	0.592	0.287	0.847	longestORF	131	-	-	-	-
Shoot_CUFF.28870.0	228	7.853	6.812	0.867439	down	46	37	19422761	24783206	0.592	0.287	0.847	blastx	37	ref|NP_172277.2|	8e-10	63.2	SIT4 phosphatase-associated family protein [Arabidopsis thaliana]
Shoot_CUFF.268555.0	157	11.404	9.892	0.867415	down	46	37	19422761	24783206	0.592	0.287	0.847	blastx	35	ref|NP_001073513.2|	3e-06	51.6	PI-3-kinase-related kinase SMG-1 [Danio rerio]
Shoot_CUFF.360797.0	316	3.818	3.188	0.834992	down	31	24	19422776	24783219	0.596	0.281	0.852	blastx	95	ref|NP_198832.1|	9e-25	112	EMB506 (embryo defective 506); protein binding [Arabidopsis thaliana]
Shoot_CUFF.169754.0	170	5.495	4.444	0.808735	down	24	18	19422783	24783225	0.597	0.279	0.853	blastx	53	ref|NP_193838.2|	1e-14	79.3	galactosyltransferase family protein [Arabidopsis thaliana]
Shoot_CUFF.187129.0	1669	2.962	2.741	0.925388	down	127	109	19422680	24783134	0.598	0.279	0.854	blastx	426	ref|NP_188075.1|	1e-167	589	ATGSL04 (glucan synthase-like 4); 1,3-beta-glucan synthase/ transferase, transferring glycosyl groups [Arabidopsis thaliana]
Shoot_CUFF.10240.0	471	15.702	16.665	1.06133	up	190	187	19422617	24783056	0.599	0.277	0.855	longestORF	102	-	-	-	-
Shoot_CUFF.345870.0	644	4.896	4.432	0.905229	down	81	68	19422726	24783175	0.601	0.274	0.857	longestORF	204	-	-	-	-
Shoot_CUFF.27972.0	495	3.067	2.629	0.857189	down	39	31	19422768	24783212	0.602	0.273	0.858	longestORF	162	-	-	-	-
Shoot_CUFF.340949.0	483	3.788	3.302	0.8717	down	47	38	19422760	24783205	0.602	0.271	0.858	blastx	98	ref|NP_192195.2|	2e-09	23.9	catalytic [Arabidopsis thaliana]
Shoot_CUFF.263767.0	257	7.118	6.206	0.871874	down	47	38	19422760	24783205	0.602	0.271	0.858	longestORF	60	-	-	-	-
Shoot_CUFF.114779.0	767	3.299	3.667	1.11155	up	65	67	19422742	24783176	0.603	0.271	0.859	longestORF	160	-	-	-	-
Shoot_CUFF.90347.0	380	6.556	7.29	1.11196	up	64	66	19422743	24783177	0.605	0.268	0.86	blastx	38	ref|NP_193447.5|	1e-10	66.2	unknown protein [Arabidopsis thaliana]
Shoot_CUFF.257185.0	188	32.712	30.588	0.93507	down	158	137	19422649	24783106	0.605	0.268	0.86	blastx	43	ref|NP_171777.1|	5e-13	73.9	emb2386 (embryo defective 2386); structural constituent of ribosome [Arabidopsis thaliana]
Shoot_CUFF.178405.0	168	34.29	31.98	0.932633	down	148	128	19422659	24783115	0.605	0.268	0.86	blastx	56	ref|NP_196482.2|	5e-18	90.5	GTP-binding protein LepA, putative [Arabidopsis thaliana]
Shoot_CUFF.16344.0	1476	11.867	12.314	1.03767	up	450	433	19422357	24782810	0.607	0.265	0.863	blastx	265	ref|NP_171753.1|	9e-77	288	PGP11 (P-GLYCOPROTEIN 11); ATPase, coupled to transmembrane movement of substances [Arabidopsis thaliana]
Shoot_CUFF.339554.0	793	3.043	3.388	1.11337	up	62	64	19422745	24783179	0.608	0.263	0.863	longestORF	109	-	-	-	-
Shoot_CUFF.302215.0	558	4.325	4.814	1.11306	up	62	64	19422745	24783179	0.608	0.263	0.863	blastx	102	sp|A7LFZ6|DCL4_ORYSJ	2e-46	185	Endoribonuclease Dicer homolog 4 OS=Oryza sativa subsp. japonica GN=DCL4 PE=2 SV=1
Shoot_CUFF.80031.0	842	1.156	0.947	0.819204	down	25	19	19422782	24783224	0.614	0.255	0.868	longestORF	86	-	-	-	-
Shoot_CUFF.357042.0	336	2.896	2.374	0.819751	down	25	19	19422782	24783224	0.614	0.255	0.868	blastx	112	ref|NP_199663.2|	1e-34	145	unknown protein [Arabidopsis thaliana]
Shoot_CUFF.289342.0	184	5.289	4.334	0.819437	down	25	19	19422782	24783224	0.614	0.255	0.868	longestORF	61	-	-	-	-
Shoot_CUFF.284574.0	6455	3.208	3.316	1.03367	up	532	510	19422275	24782733	0.614	0.255	0.868	longestORF	934	-	-	-	-
Shoot_CUFF.228595.0	618	3.716	4.143	1.11491	up	59	61	19422748	24783182	0.614	0.255	0.868	blastx	206	sp|Q8LMR2|DCL1_ORYSJ	1e-121	435	Endoribonuclease Dicer homolog 1 OS=Oryza sativa subsp. japonica GN=DCL1 PE=3 SV=1
Shoot_CUFF.93260.0	184	2.538	1.825	0.71907	down	12	8	19422795	24783235	0.614	0.254	0.868	longestORF	49	-	-	-	-
Shoot_CUFF.57398.0	124	3.767	2.708	0.718874	down	12	8	19422795	24783235	0.614	0.254	0.868	longestORF	40	-	-	-	-
Shoot_CUFF.52697.0	295	10.951	9.96	0.909506	down	83	70	19422724	24783173	0.614	0.254	0.868	longestORF	86	-	-	-	-
Shoot_CUFF.373637.0	129	3.621	2.603	0.718862	down	12	8	19422795	24783235	0.614	0.254	0.868	blastx	42	ref|NP_187642.4|	1e-10	66.2	ATP binding / microtubule motor [Arabidopsis thaliana]
Shoot_CUFF.322281.0	340	20.721	21.975	1.06052	up	181	178	19422626	24783065	0.615	0.254	0.868	blastx	95	ref|NP_566571.1|	6e-25	113	mtLPD2 (LIPOAMIDE DEHYDROGENASE 2); ATP binding / dihydrolipoyl dehydrogenase [Arabidopsis thaliana]
Shoot_CUFF.40390.0	1743	6.677	6.984	1.04598	up	299	290	19422508	24782953	0.615	0.253	0.868	longestORF	377	-	-	-	-
Shoot_CUFF.305113.0	888	11.134	10.588	0.950961	down	254	224	19422553	24783019	0.615	0.253	0.868	longestORF	257	-	-	-	-
Shoot_CUFF.245022.0	378	0.206	0.444	2.15534	up	2	4	19422805	24783239	0.616	0.251	0.869	longestORF	41	-	-	-	-
Shoot_CUFF.404522.0	1246	1.781	1.583	0.888827	down	57	47	19422750	24783196	0.618	0.249	0.871	longestORF	106	-	-	-	-
Shoot_CUFF.263993.0	1341	4.383	4.1	0.935432	down	151	131	19422656	24783112	0.618	0.249	0.871	longestORF	352	-	-	-	-
Shoot_CUFF.416229.0	279	12.975	11.885	0.915992	down	93	79	19422714	24783164	0.619	0.247	0.871	blastx	84	ref|NP_178970.3|	3e-22	104	CHR5 (chromatin remodeling 5); ATP binding / DNA binding / chromatin binding / helicase/ nucleic acid binding [Arabidopsis thaliana]
Shoot_CUFF.274465.0	1127	3.868	3.575	0.92425	down	112	96	19422695	24783147	0.619	0.247	0.871	longestORF	359	-	-	-	-
Shoot_CUFF.472723.0	1161	12.237	11.75	0.960203	down	365	325	19422442	24782918	0.621	0.245	0.871	blastx	251	sp|Q0IZQ3|PHT45_ORYSJ	1e-45	185	Probable anion transporter 5, chloroplastic OS=Oryza sativa subsp. japonica GN=PHT4;5 PE=2 SV=2
Shoot_CUFF.211180.0	389	6.604	5.935	0.898698	down	66	55	19422741	24783188	0.621	0.245	0.871	longestORF	58	-	-	-	-
Shoot_CUFF.351080.0	119	17.99	20.105	1.11757	up	55	57	19422752	24783186	0.622	0.244	0.871	blastx	39	ref|NP_850271.4|	3e-11	68.2	GSL8 (GLUCAN SYNTHASE-LIKE 8); 1,3-beta-glucan synthase/ transferase, transferring glycosyl groups [Arabidopsis thaliana]
Shoot_CUFF.284581.0	635	3.371	3.768	1.11777	up	55	57	19422752	24783186	0.622	0.244	0.871	longestORF	85	-	-	-	-
Shoot_CUFF.193802.0	840	3.475	3.148	0.905899	down	75	63	19422732	24783180	0.621	0.244	0.871	longestORF	150	-	-	-	-
Shoot_CUFF.402461.0	228	14.511	15.832	1.09103	up	85	86	19422722	24783157	0.622	0.243	0.871	blastx	75	ref|NP_188995.2|	2e-25	114	cyclopropane fatty acid synthase, putative / CPA-FA synthase, putative [Arabidopsis thaliana]
Shoot_CUFF.289465.0	287	6.645	5.85	0.880361	down	49	40	19422758	24783203	0.622	0.243	0.871	blastx	95	ref|NP_191461.2|	2e-39	161	binding / protein transporter [Arabidopsis thaliana]
Shoot_CUFF.60388.0	248	5.179	4.401	0.849778	down	33	26	19422774	24783217	0.622	0.242	0.871	blastx	82	ref|NP_191092.1|	9e-31	132	PGP20 (P-GLYCOPROTEIN 20); ATPase, coupled to transmembrane movement of substances [Arabidopsis thaliana]
Shoot_CUFF.40098.0	1899	16.008	15.583	0.973451	down	781	705	19422026	24782538	0.622	0.242	0.871	longestORF	327	-	-	-	-
Shoot_CUFF.378861.0	5147	12.576	12.803	1.01805	up	1663	1570	19421144	24781673	0.623	0.241	0.872	longestORF	1620	-	-	-	-
Shoot_CUFF.263764.0	496	6.592	7.193	1.09117	up	84	85	19422723	24783158	0.624	0.24	0.873	longestORF	31	-	-	-	-
Shoot_CUFF.23322.0	846	4.325	3.969	0.917688	down	94	80	19422713	24783163	0.625	0.239	0.874	longestORF	212	-	-	-	-
Shoot_CUFF.373025.0	900	2.249	2.518	1.11961	up	52	54	19422755	24783189	0.627	0.236	0.877	longestORF	187	-	-	-	-
Shoot_CUFF.423032.0	923	2.109	2.365	1.12138	up	50	52	19422757	24783191	0.631	0.23	0.882	longestORF	292	-	-	-	-
Shoot_CUFF.229546.0	107	48.745	45.505	0.933532	down	134	116	19422673	24783127	0.632	0.23	0.883	blastx	35	ref|NP_850178.1|	1e-05	49.3	ATGSL03 (GLUCAN SYNTHASE-LIKE 3); 1,3-beta-glucan synthase/ transferase, transferring glycosyl groups [Arabidopsis thaliana]
Shoot_CUFF.376838.0	709	7.027	7.519	1.07002	up	128	127	19422679	24783116	0.633	0.228	0.884	longestORF	167	-	-	-	-
Shoot_CUFF.470529.0	1462	6.922	6.603	0.953915	down	260	230	19422547	24783013	0.634	0.226	0.885	blastx	143	ref|NP_194140.2|	6e-38	119	unknown protein [Arabidopsis thaliana]
Shoot_CUFF.171969.0	525	20.908	19.988	0.955998	down	282	250	19422525	24782993	0.635	0.225	0.886	blastx	170	ref|NP_001078208.1|	3e-46	184	protein kinase family protein [Arabidopsis thaliana]
Shoot_CUFF.123951.0	808	6.022	5.61	0.931584	down	125	108	19422682	24783135	0.636	0.224	0.887	longestORF	268	-	-	-	-
Shoot_CUFF.324048.0	1143	3.508	3.782	1.07811	up	103	103	19422704	24783140	0.637	0.223	0.887	longestORF	173	-	-	-	-
Shoot_CUFF.228370.0	202	19.847	21.403	1.0784	up	103	103	19422704	24783140	0.637	0.223	0.887	longestORF	66	-	-	-	-
Shoot_CUFF.343173.0	432	6.938	7.579	1.09239	up	77	78	19422730	24783165	0.639	0.221	0.888	blastx	58	ref|NP_187283.1|	1e-17	89	ribosomal protein L33 family protein [Arabidopsis thaliana]
Shoot_CUFF.394265.0	333	12.39	11.47	0.925747	down	106	91	19422701	24783152	0.639	0.22	0.888	blastx	110	ref|NP_566125.4|	1e-22	105	REF4 (REDUCED EPIDERMAL FLUORESCENCE 4) [Arabidopsis thaliana]
Shoot_CUFF.394262.0	429	9.617	8.904	0.92586	down	106	91	19422701	24783152	0.639	0.22	0.888	longestORF	59	-	-	-	-
Shoot_CUFF.316830.0	719	5.738	5.312	0.925758	down	106	91	19422701	24783152	0.639	0.22	0.888	blastx	239	ref|NP_194845.4|	6e-62	238	DCAF1 (DDB1-CUL4 ASSOCIATED FACTOR 1); nucleotide binding [Arabidopsis thaliana]
Shoot_CUFF.310760.0	190	55.927	53.462	0.955925	down	273	242	19422534	24783001	0.641	0.218	0.889	blastx	62	ref|NP_181013.1|	5e-13	73.9	ATMRP2 (ARABIDOPSIS THALIANA MULTIDRUG RESISTANCE-ASSOCIATED PROTEIN 2); ATPase, coupled to transmembrane movement of substances [Arabidopsis thaliana]
Shoot_CUFF.444711.0	202	24.279	22.649	0.932864	down	126	109	19422681	24783134	0.641	0.217	0.889	longestORF	67	-	-	-	-
Shoot_CUFF.41109.0	887	1.975	2.224	1.12608	up	45	47	19422762	24783196	0.641	0.217	0.889	longestORF	94	-	-	-	-
Shoot_CUFF.158446.0	830	2.11	2.377	1.12654	up	45	47	19422762	24783196	0.641	0.217	0.889	longestORF	153	-	-	-	-
Shoot_CUFF.102470.0	530	5.728	5.227	0.912535	down	78	66	19422729	24783177	0.642	0.216	0.89	longestORF	81	-	-	-	-
Shoot_CUFF.60632.0	810	2.883	2.591	0.898717	down	60	50	19422747	24783193	0.643	0.215	0.89	longestORF	241	-	-	-	-
Shoot_CUFF.308963.0	531	4.398	3.952	0.89859	down	60	50	19422747	24783193	0.643	0.215	0.89	blastx	176	ref|NP_568851.2|	3e-64	244	ATLIG4; DNA ligase (ATP)/ protein binding [Arabidopsis thaliana]
Shoot_CUFF.183256.0	448	5.213	4.685	0.898715	down	60	50	19422747	24783193	0.643	0.215	0.89	blastx	149	ref|NP_199933.5|	4e-34	144	unknown protein [Arabidopsis thaliana]
Shoot_CUFF.397418.0	298	0.392	0.704	1.79592	up	3	5	19422804	24783238	0.645	0.212	0.892	blastx	99	sp|Q6Z351|ALDOL_ORYSJ	6e-45	179	Putative aldehyde oxidase-like protein OS=Oryza sativa subsp. japonica GN=Os07g0281700 PE=3 SV=1
Shoot_CUFF.131857.0	215	0.543	0.976	1.79742	up	3	5	19422804	24783238	0.645	0.212	0.892	longestORF	71	-	-	-	-
Shoot_CUFF.250531.0	318	71.36	69.297	0.97109	down	583	525	19422224	24782718	0.647	0.209	0.894	blastx	69	ref|NP_186761.1|	1e-11	69.3	MTO1 (METHIONINE OVERACCUMULATION 1); cystathionine gamma-synthase [Arabidopsis thaliana]
Shoot_CUFF.411091.0	624	4.928	4.507	0.91457	down	79	67	19422728	24783176	0.649	0.207	0.895	longestORF	207	-	-	-	-
Shoot_CUFF.362804.0	716	2.229	2.521	1.131	up	41	43	19422766	24783200	0.649	0.207	0.895	longestORF	179	-	-	-	-
Shoot_CUFF.362759.0	292	5.465	6.181	1.13102	up	41	43	19422766	24783200	0.649	0.207	0.895	longestORF	46	-	-	-	-
Shoot_CUFF.204776.0	581	6.565	6.069	0.924448	down	98	84	19422709	24783159	0.649	0.207	0.895	longestORF	89	-	-	-	-
Shoot_CUFF.386002.0	284	2.741	2.217	0.808829	down	20	15	19422787	24783228	0.65	0.206	0.896	blastx	94	ref|NP_850178.1|	1e-33	142	ATGSL03 (GLUCAN SYNTHASE-LIKE 3); 1,3-beta-glucan synthase/ transferase, transferring glycosyl groups [Arabidopsis thaliana]
Shoot_CUFF.73157.0	201	46.476	48.657	1.04693	up	240	233	19422567	24783010	0.651	0.205	0.896	blastx	67	ref|NP_174849.2|	4e-22	103	ACC1 (ACETYL-COENZYME A CARBOXYLASE 1); acetyl-CoA carboxylase [Arabidopsis thaliana]
Shoot_CUFF.84617.0	390	3.992	4.52	1.13226	up	40	42	19422767	24783201	0.651	0.204	0.896	longestORF	115	-	-	-	-
Shoot_CUFF.342704.0	762	3.116	2.809	0.901476	down	61	51	19422746	24783192	0.651	0.204	0.896	-	-	-	-	-	-
Shoot_CUFF.73142.0	749	49.057	47.97	0.977842	down	944	856	19421863	24782387	0.652	0.204	0.897	blastx	239	ref|NP_174849.2|	1e-105	382	ACC1 (ACETYL-COENZYME A CARBOXYLASE 1); acetyl-CoA carboxylase [Arabidopsis thaliana]
Shoot_CUFF.182109.0	520	7.186	7.749	1.07835	up	96	96	19422711	24783147	0.652	0.203	0.897	longestORF	173	-	-	-	-
Shoot_CUFF.351087.0	368	19.039	20.075	1.05441	up	180	176	19422627	24783067	0.655	0.2	0.9	blastx	122	ref|NP_850271.4|	1e-41	168	GSL8 (GLUCAN SYNTHASE-LIKE 8); 1,3-beta-glucan synthase/ transferase, transferring glycosyl groups [Arabidopsis thaliana]
Shoot_CUFF.150442.0	761	1.944	2.206	1.13477	up	38	40	19422769	24783203	0.655	0.199	0.9	longestORF	59	-	-	-	-
Shoot_CUFF.139510.0	1006	5.378	5.716	1.06285	up	139	137	19422668	24783106	0.656	0.199	0.901	blastx	335	ref|NP_187466.4|	1e-173	608	clathrin heavy chain, putative [Arabidopsis thaliana]
Shoot_CUFF.130501.0	172	53.407	55.884	1.04638	up	236	229	19422571	24783014	0.658	0.196	0.903	longestORF	47	-	-	-	-
Shoot_CUFF.73145.0	199	30.904	32.693	1.05789	up	158	155	19422649	24783088	0.659	0.195	0.903	blastx	64	ref|NP_174849.2|	3e-30	131	ACC1 (ACETYL-COENZYME A CARBOXYLASE 1); acetyl-CoA carboxylase [Arabidopsis thaliana]
Shoot_CUFF.287134.0	497	4.856	4.392	0.904448	down	62	52	19422745	24783191	0.659	0.194	0.903	longestORF	126	-	-	-	-
Shoot_CUFF.250224.2	419	5.76	5.209	0.90434	down	62	52	19422745	24783191	0.659	0.194	0.903	longestORF	135	-	-	-	-
Shoot_CUFF.244876.0	905	6.021	5.658	0.939711	down	140	122	19422667	24783121	0.66	0.194	0.903	blastx	166	ref|NP_199754.2|	8e-42	171	transducin family protein / WD-40 repeat family protein [Arabidopsis thaliana]
Shoot_CUFF.12472.0	662	3.939	4.312	1.09469	up	67	68	19422740	24783175	0.661	0.192	0.903	longestORF	74	-	-	-	-
Shoot_CUFF.78528.0	258	12.22	11.226	0.918658	down	81	69	19422726	24783174	0.662	0.191	0.903	longestORF	85	-	-	-	-
Shoot_CUFF.449736.0	558	5.65	5.19	0.918584	down	81	69	19422726	24783174	0.662	0.191	0.903	longestORF	119	-	-	-	-
Shoot_CUFF.402674.0	335	0.465	0.752	1.6172	up	4	6	19422803	24783237	0.663	0.19	0.903	blastx	111	sp|P93438|METK2_ORYSJ	2e-57	221	S-adenosylmethionine synthetase 2 OS=Oryza sativa subsp. japonica GN=SAM2 PE=2 SV=1
Shoot_CUFF.335032.0	664	10.317	10.873	1.05389	up	176	172	19422631	24783071	0.663	0.19	0.903	blastx	120	ref|NP_196857.2|	3e-69	163	KEG (KEEP ON GOING); protein binding / protein kinase/ ubiquitin-protein ligase [Arabidopsis thaliana]
Shoot_CUFF.183396.0	351	12.642	13.513	1.0689	up	114	113	19422693	24783130	0.663	0.19	0.903	blastx	115	ref|NP_850740.1|	5e-25	113	peptidyl-prolyl cis-trans isomerase cyclophilin-type family protein [Arabidopsis thaliana]
Shoot_CUFF.90297.0	1571	12.041	11.676	0.969687	down	486	437	19422321	24782806	0.664	0.189	0.903	longestORF	429	-	-	-	-
Shoot_CUFF.390494.0	141	17.943	19.647	1.09497	up	65	66	19422742	24783177	0.666	0.186	0.903	blastx	47	ref|NP_001119179.1|	8e-16	83.2	UBP12 (UBIQUITIN-SPECIFIC PROTEASE 12); ubiquitin thiolesterase/ ubiquitin-specific protease [Arabidopsis thaliana]
Shoot_CUFF.338661.0	521	4.856	5.317	1.09493	up	65	66	19422742	24783177	0.666	0.186	0.903	longestORF	116	-	-	-	-
Shoot_CUFF.174674.0	2414	6.305	6.52	1.0341	up	391	375	19422416	24782868	0.667	0.185	0.903	longestORF	718	-	-	-	-
Shoot_CUFF.474208.0	207	2.633	2.028	0.770224	down	14	10	19422793	24783233	0.668	0.184	0.903	longestORF	43	-	-	-	-
Shoot_CUFF.324084.0	139	3.92	3.02	0.770408	down	14	10	19422793	24783233	0.668	0.184	0.903	blastx	45	ref|NP_196731.1|	2e-07	55.5	glycine-rich protein [Arabidopsis thaliana]
Shoot_CUFF.24582.0	190	2.868	2.209	0.770223	down	14	10	19422793	24783233	0.668	0.184	0.903	blastx	43	ref|NP_001077795.1|	6e-08	57	RTFL15 (ROTUNDIFOLIA LIKE 15) [Arabidopsis thaliana]
Shoot_CUFF.90929.0	489	0.239	0.086	0.359833	down	3	1	19422804	24783242	0.669	0.183	0.903	longestORF	106	-	-	-	-
Shoot_CUFF.69104.0	223	0.349	0.376	1.07736	up	2	2	19422805	24783241	0.669	0.183	0.903	blastx	71	sp|Q8S628|PDR13_ORYSJ	6e-30	130	Pleiotropic drug resistance protein 13 OS=Oryza sativa subsp. japonica GN=PDR13 PE=3 SV=1
Shoot_CUFF.44799.0	984	0.079	0.085	1.07595	up	2	2	19422805	24783241	0.669	0.183	0.903	longestORF	60	-	-	-	-
Shoot_CUFF.395147.0	317	0.246	0.265	1.07724	up	2	2	19422805	24783241	0.669	0.183	0.903	longestORF	65	-	-	-	-
Shoot_CUFF.38744.0	213	0.548	0.197	0.359489	down	3	1	19422804	24783242	0.669	0.183	0.903	longestORF	46	-	-	-	-
Shoot_CUFF.38735.0	215	0.362	0.39	1.07735	up	2	2	19422805	24783241	0.669	0.183	0.903	blastx	71	sp|Q5JLA7|SAP13_ORYSJ	2e-37	155	Zinc finger AN1 domain-containing stress-associated protein 13 OS=Oryza sativa subsp. japonica GN=SAP13 PE=2 SV=1
Shoot_CUFF.358140.0	101	0.771	0.831	1.07782	up	2	2	19422805	24783241	0.669	0.183	0.903	-	-	-	-	-	-
Shoot_CUFF.312149.0	266	0.439	0.158	0.359909	down	3	1	19422804	24783242	0.669	0.183	0.903	blastx	86	ref|NP_192765.1|	1e-22	105	wound-responsive family protein [Arabidopsis thaliana]
Shoot_CUFF.305775.0	977	3.267	3.007	0.920416	down	82	70	19422725	24783173	0.669	0.183	0.903	longestORF	114	-	-	-	-
Shoot_CUFF.291142.0	102	1.145	0.412	0.359825	down	3	1	19422804	24783242	0.669	0.183	0.903	longestORF	34	-	-	-	-
Shoot_CUFF.274098.0	255	0.305	0.329	1.07869	up	2	2	19422805	24783241	0.669	0.183	0.903	blastx	84	ref|NP_849444.1|	2e-15	82	ACD1-LIKE (ACD1-LIKE); 2 iron, 2 sulfur cluster binding / electron carrier/ oxidoreductase [Arabidopsis thaliana]
Shoot_CUFF.244722.0	200	0.389	0.42	1.07969	up	2	2	19422805	24783241	0.669	0.183	0.903	longestORF	66	-	-	-	-
Shoot_CUFF.202856.0	101	1.156	0.416	0.359862	down	3	1	19422804	24783242	0.669	0.183	0.903	longestORF	33	-	-	-	-
Shoot_CUFF.200492.0	950	0.123	0.044	0.357724	down	3	1	19422804	24783242	0.669	0.183	0.903	longestORF	190	-	-	-	-
Shoot_CUFF.199484.0	226	14.123	13.001	0.920555	down	82	70	19422725	24783173	0.669	0.183	0.903	longestORF	38	-	-	-	-
Shoot_CUFF.166193.0	283	0.413	0.148	0.358354	down	3	1	19422804	24783242	0.669	0.183	0.903	longestORF	93	-	-	-	-
Shoot_CUFF.161245.0	157	0.744	0.267	0.358871	down	3	1	19422804	24783242	0.669	0.183	0.903	longestORF	52	-	-	-	-
Shoot_CUFF.111650.0	669	0.116	0.125	1.07759	up	2	2	19422805	24783241	0.669	0.183	0.903	longestORF	123	-	-	-	-
Shoot_CUFF.432956.0	116	10.402	11.941	1.14795	up	31	33	19422776	24783210	0.67	0.182	0.904	blastx	38	ref|NP_849732.1|	3e-06	51.2	CCC1 (CATION-CHLORIDE CO-TRANSPORTER 1); cation:chloride symporter/ sodium:potassium:chloride symporter [Arabidopsis thaliana]
Shoot_CUFF.264184.0	232	6.208	5.428	0.874356	down	37	30	19422770	24783213	0.671	0.181	0.904	longestORF	53	-	-	-	-
Shoot_CUFF.252103.0	781	6.579	6.987	1.06202	up	132	130	19422675	24783113	0.671	0.181	0.904	longestORF	224	-	-	-	-
Shoot_CUFF.405488.0	302	3.738	3.197	0.85527	down	29	23	19422778	24783220	0.673	0.178	0.906	longestORF	97	-	-	-	-
Shoot_CUFF.289984.0	161	7.011	5.996	0.855227	down	29	23	19422778	24783220	0.673	0.178	0.906	longestORF	53	-	-	-	-
Shoot_CUFF.183262.0	708	3.409	3.735	1.09563	up	62	63	19422745	24783180	0.673	0.178	0.906	blastx	236	ref|NP_199933.5|	5e-73	275	unknown protein [Arabidopsis thaliana]
Shoot_CUFF.291202.0	414	0.752	0.507	0.674202	down	8	5	19422799	24783238	0.674	0.177	0.906	-	-	-	-	-	-
Shoot_CUFF.253477.0	324	0.961	0.648	0.674298	down	8	5	19422799	24783238	0.674	0.177	0.906	longestORF	108	-	-	-	-
Shoot_CUFF.214319.0	156	1.996	1.345	0.673848	down	8	5	19422799	24783238	0.674	0.177	0.906	blastx	26	ref|NP_189420.1|	6e-06	50.4	MDAR4 (MONODEHYDROASCORBATE REDUCTASE 4); monodehydroascorbate reductase (NADH) [Arabidopsis thaliana]
Shoot_CUFF.425213.0	2215	13.443	13.132	0.976865	down	765	693	19422042	24782550	0.675	0.176	0.907	longestORF	455	-	-	-	-
Shoot_CUFF.56639.0	268	4.067	4.699	1.1554	up	28	30	19422779	24783213	0.676	0.175	0.907	longestORF	72	-	-	-	-
Shoot_CUFF.452829.0	319	6.711	6.053	0.901952	down	55	46	19422752	24783197	0.676	0.174	0.907	longestORF	46	-	-	-	-
Shoot_CUFF.416841.0	528	1.99	2.305	1.15829	up	27	29	19422780	24783214	0.677	0.173	0.908	blastx	118	ref|NP_199199.1|	2e-08	59.3	ATCLH2; chlorophyllase [Arabidopsis thaliana]
Shoot_CUFF.351066.0	326	13.492	12.618	0.935221	down	113	98	19422694	24783145	0.677	0.173	0.908	blastx	75	ref|NP_850271.4|	9e-28	122	GSL8 (GLUCAN SYNTHASE-LIKE 8); 1,3-beta-glucan synthase/ transferase, transferring glycosyl groups [Arabidopsis thaliana]
Shoot_CUFF.190042.0	494	5.831	5.353	0.918024	down	74	63	19422733	24783180	0.679	0.171	0.91	-	-	-	-	-	-
Shoot_CUFF.458731.0	1226	11.62	11.23	0.966437	down	366	328	19422441	24782915	0.681	0.169	0.911	longestORF	234	-	-	-	-
Shoot_CUFF.248745.0	132	7.372	8.586	1.16468	up	25	27	19422782	24783216	0.681	0.169	0.911	blastx	44	ref|NP_191289.2|	5e-13	73.9	INO80 (INO80 ORTHOLOG); ATP binding / DNA binding / helicase/ nucleic acid binding [Arabidopsis thaliana]
Shoot_CUFF.237754.0	376	2.588	3.014	1.16461	up	25	27	19422782	24783216	0.681	0.169	0.911	longestORF	38	-	-	-	-
Shoot_CUFF.218483.0	791	2.903	3.184	1.0968	up	59	60	19422748	24783183	0.681	0.169	0.911	longestORF	196	-	-	-	-
Shoot_CUFF.322596.0	501	9.867	10.473	1.06142	up	127	125	19422680	24783118	0.682	0.168	0.912	blastx	119	ref|NP_178124.1|	1e-22	106	SUS2 (ABNORMAL SUSPENSOR 2) [Arabidopsis thaliana]
Shoot_CUFF.81160.0	219	1.066	1.533	1.43809	up	6	8	19422801	24783235	0.683	0.167	0.912	longestORF	73	-	-	-	-
Shoot_CUFF.387029.0	342	7.398	6.75	0.912409	down	65	55	19422742	24783188	0.683	0.167	0.912	longestORF	113	-	-	-	-
Shoot_CUFF.300983.0	543	4.158	4.561	1.09692	up	58	59	19422749	24783184	0.683	0.166	0.912	blastx	67	sp|O04138|CHI4_ORYSJ	1e-19	27.7	Chitinase 4 OS=Oryza sativa subsp. japonica GN=Cht4 PE=2 SV=2
Shoot_CUFF.91688.0	1127	0.794	0.931	1.17254	up	23	25	19422784	24783218	0.685	0.165	0.912	blastx	375	sp|Q8W3F9|CSLD1_ORYSJ	0	781	Cellulose synthase-like protein D1 OS=Oryza sativa subsp. japonica GN=CSLD1 PE=2 SV=1
Shoot_CUFF.212527.0	230	3.723	3.102	0.833199	down	22	17	19422785	24783226	0.685	0.165	0.912	longestORF	76	-	-	-	-
Shoot_CUFF.17333.0	147	5.825	4.854	0.833305	down	22	17	19422785	24783226	0.685	0.165	0.912	longestORF	49	-	-	-	-
Shoot_CUFF.246741.0	319	6.955	7.632	1.09734	up	57	58	19422750	24783185	0.686	0.164	0.912	longestORF	52	-	-	-	-
Shoot_CUFF.169748.0	1652	6.786	6.53	0.962275	down	288	257	19422519	24782986	0.685	0.164	0.912	longestORF	456	-	-	-	-
Shoot_CUFF.116597.0	376	2.277	2.679	1.17655	up	22	24	19422785	24783219	0.687	0.163	0.912	longestORF	53	-	-	-	-
Shoot_CUFF.95186.0	544	0.501	0.694	1.38523	up	7	9	19422800	24783234	0.688	0.161	0.912	blastx	180	ref|NP_973955.1|	6e-55	214	MATE efflux family protein [Arabidopsis thaliana]
Shoot_CUFF.71711.0	456	17.072	16.293	0.95437	down	200	177	19422607	24783066	0.688	0.161	0.912	blastx	151	ref|NP_195046.3|	1e-58	225	XI-I; motor/ protein binding [Arabidopsis thaliana]
Shoot_CUFF.66641.0	442	1.849	2.184	1.18118	up	21	23	19422786	24783220	0.688	0.161	0.912	longestORF	48	-	-	-	-
Shoot_CUFF.474205.0	125	2.18	3.022	1.38624	up	7	9	19422800	24783234	0.688	0.161	0.912	blastx	41	ref|NP_849402.1|	4e-06	50.8	AT5PTASE2 (MYO-INOSITOL POLYPHOSPHATE 5-PHOSPHATASE 2); inositol-polyphosphate 5-phosphatase [Arabidopsis thaliana]
Shoot_CUFF.251227.0	103	2.645	3.668	1.38677	up	7	9	19422800	24783234	0.688	0.161	0.912	longestORF	34	-	-	-	-
Shoot_CUFF.244518.0	116	2.349	3.257	1.38655	up	7	9	19422800	24783234	0.688	0.161	0.912	longestORF	37	-	-	-	-
Shoot_CUFF.211985.0	431	0.632	0.876	1.38608	up	7	9	19422800	24783234	0.688	0.161	0.912	blastx	129	ref|NP_567244.1|	2e-06	52	NADH-ubiquinone oxidoreductase 24 kDa subunit, putative [Arabidopsis thaliana]
Shoot_CUFF.154423.0	325	2.515	2.97	1.18091	up	21	23	19422786	24783220	0.688	0.161	0.912	longestORF	108	-	-	-	-
Shoot_CUFF.137144.0	548	1.492	1.762	1.18097	up	21	23	19422786	24783220	0.688	0.161	0.912	longestORF	93	-	-	-	-
Shoot_CUFF.432123.0	1069	5.243	5.536	1.05588	up	144	141	19422663	24783102	0.689	0.16	0.912	blastx	137	ref|NP_190247.1|	3e-38	160	unknown protein [Arabidopsis thaliana]
Shoot_CUFF.9766.0	340	2.29	2.716	1.18603	up	20	22	19422787	24783221	0.69	0.159	0.912	longestORF	49	-	-	-	-
Shoot_CUFF.255364.0	323	7.953	7.277	0.915001	down	66	56	19422741	24783187	0.69	0.159	0.912	longestORF	107	-	-	-	-
Shoot_CUFF.166223.0	787	3.264	2.987	0.915135	down	66	56	19422741	24783187	0.69	0.159	0.912	longestORF	194	-	-	-	-
Shoot_CUFF.62318.0	114	18.779	20.619	1.09798	up	55	56	19422752	24783187	0.691	0.158	0.912	blastx	35	ref|NP_194739.1|	8e-05	46.6	tRNA-splicing endonuclease positive effector-related [Arabidopsis thaliana]
Shoot_CUFF.353468.0	225	2.595	2.052	0.790751	down	15	11	19422792	24783232	0.691	0.158	0.912	longestORF	39	-	-	-	-
Shoot_CUFF.353220.0	811	2.64	2.898	1.09773	up	55	56	19422752	24783187	0.691	0.158	0.912	blastx	207	sp|Q5VQ09|ARK2_ORYSJ	1e-101	367	Armadillo repeat-containing kinesin-like protein 2 OS=Oryza sativa subsp. japonica GN=Os06g0137100 PE=2 SV=1
Shoot_CUFF.230965.0	448	8.862	9.463	1.06782	up	102	101	19422705	24783142	0.691	0.158	0.912	blastx	147	ref|NP_001119248.1|	1e-58	225	PIR121; transcription activator [Arabidopsis thaliana]
Shoot_CUFF.175928.0	221	2.642	2.089	0.790689	down	15	11	19422792	24783232	0.691	0.158	0.912	longestORF	73	-	-	-	-
Shoot_CUFF.123943.0	180	4.109	4.897	1.19177	up	19	21	19422788	24783222	0.692	0.157	0.912	blastx	59	ref|NP_563920.1|	2e-09	61.6	importin-related [Arabidopsis thaliana]
Shoot_CUFF.106727.0	289	2.559	3.05	1.19187	up	19	21	19422788	24783222	0.692	0.157	0.912	longestORF	51	-	-	-	-
Shoot_CUFF.299783.0	695	1.008	1.208	1.19841	up	18	20	19422789	24783223	0.693	0.156	0.912	longestORF	110	-	-	-	-
Shoot_CUFF.266458.0	196	15.093	13.92	0.922282	down	76	65	19422731	24783178	0.693	0.156	0.912	blastx	60	ref|NP_187616.1|	3e-22	104	OMR1 (L-O-METHYLTHREONINE RESISTANT 1); L-threonine ammonia-lyase [Arabidopsis thaliana]
Shoot_CUFF.167876.0	291	2.408	2.885	1.19809	up	18	20	19422789	24783223	0.693	0.156	0.912	longestORF	40	-	-	-	-
Shoot_CUFF.38520.0	913	4.306	4.597	1.06758	up	101	100	19422706	24783143	0.694	0.155	0.912	longestORF	263	-	-	-	-
Shoot_CUFF.290812.0	213	25.949	27.392	1.05561	up	142	139	19422665	24783104	0.694	0.155	0.912	longestORF	66	-	-	-	-
Shoot_CUFF.90323.0	136	4.865	5.864	1.20534	up	17	19	19422790	24783224	0.694	0.154	0.912	blastx	44	ref|NP_193447.5|	2e-13	75.5	unknown protein [Arabidopsis thaliana]
Shoot_CUFF.243105.0	170	2.061	2.716	1.31781	up	9	11	19422798	24783232	0.695	0.154	0.912	longestORF	52	-	-	-	-
Shoot_CUFF.23310.0	107	3.274	4.315	1.31796	up	9	11	19422798	24783232	0.695	0.154	0.912	blastx	33	ref|NP_199620.4|	0.002	42.4	ELP1 (EDM2-LIKE PROTEIN1) [Arabidopsis thaliana]
Shoot_CUFF.440670.0	1995	2.888	2.735	0.947022	down	148	130	19422659	24783113	0.696	0.153	0.912	longestORF	108	-	-	-	-
Shoot_CUFF.191080.0	952	3.189	3.439	1.07839	up	78	78	19422729	24783165	0.696	0.153	0.912	longestORF	109	-	-	-	-
Shoot_CUFF.340947.0	217	2.691	3.288	1.22185	up	15	17	19422792	24783226	0.696	0.152	0.912	blastx	72	sp|Q0J4I1|CKB21_ORYSJ	2e-32	138	Cyclin-dependent kinase B2-1 OS=Oryza sativa subsp. japonica GN=CDKB2-1 PE=1 SV=1
Shoot_CUFF.264598.0	178	2.187	2.83	1.29401	up	10	12	19422797	24783231	0.696	0.152	0.912	longestORF	39	-	-	-	-
Shoot_CUFF.55824.0	1555	16.145	15.764	0.976401	down	645	584	19422162	24782659	0.697	0.152	0.913	longestORF	346	-	-	-	-
Shoot_CUFF.8514.0	342	7.625	6.996	0.917508	down	67	57	19422740	24783186	0.697	0.151	0.913	longestORF	114	-	-	-	-
Shoot_CUFF.290401.0	217	4.126	3.482	0.843917	down	23	18	19422784	24783225	0.701	0.147	0.917	blastx	72	ref|NP_568633.1|	1e-26	119	haloacid dehalogenase-like hydrolase family protein [Arabidopsis thaliana]
Shoot_CUFF.131275.0	157	5.702	4.812	0.843914	down	23	18	19422784	24783225	0.701	0.147	0.917	longestORF	52	-	-	-	-
Shoot_CUFF.390491.0	126	12.357	10.993	0.889617	down	40	33	19422767	24783210	0.703	0.145	0.919	blastx	42	ref|NP_001119179.1|	3e-13	74.7	UBP12 (UBIQUITIN-SPECIFIC PROTEASE 12); ubiquitin thiolesterase/ ubiquitin-specific protease [Arabidopsis thaliana]
Shoot_CUFF.306163.0	382	4.993	4.505	0.902263	down	49	41	19422758	24783202	0.703	0.145	0.919	longestORF	69	-	-	-	-
Shoot_CUFF.204215.0	1012	1.538	1.369	0.890117	down	40	33	19422767	24783210	0.703	0.145	0.919	longestORF	103	-	-	-	-
Shoot_CUFF.413395.0	293	9.033	8.309	0.919849	down	68	58	19422739	24783185	0.705	0.144	0.921	blastx	97	ref|NP_850020.1|	4e-35	147	RKP (Related to KPC1); protein binding / zinc ion binding [Arabidopsis thaliana]
Shoot_CUFF.413110.0	215	13.397	14.447	1.07838	up	74	74	19422733	24783169	0.706	0.142	0.921	longestORF	71	-	-	-	-
Shoot_CUFF.172292.0	210	14.457	13.392	0.926333	down	78	67	19422729	24783176	0.706	0.142	0.921	blastx	57	ref|NP_195572.2|	4e-13	74.3	KAK (KAKTUS); ubiquitin-protein ligase [Arabidopsis thaliana]
Shoot_CUFF.196943.0	255	13.432	12.51	0.931358	down	88	76	19422719	24783167	0.707	0.142	0.922	blastx	32	ref|NP_187074.1|	2e-13	43.1	SEC (secret agent); transferase, transferring glycosyl groups [Arabidopsis thaliana]
Shoot_CUFF.355278.0	411	10.986	11.642	1.05971	up	116	114	19422691	24783129	0.708	0.14	0.923	blastx	136	ref|NP_191713.1|	1e-55	215	peptidase family protein [Arabidopsis thaliana]
Shoot_CUFF.275331.0	1957	2.307	2.445	1.05982	up	116	114	19422691	24783129	0.708	0.14	0.923	longestORF	292	-	-	-	-
Shoot_CUFF.347135.0	1056	13.491	13.077	0.969313	down	366	329	19422441	24782914	0.71	0.138	0.924	longestORF	318	-	-	-	-
Shoot_CUFF.289459.0	1117	6.412	6.125	0.95524	down	184	163	19422623	24783080	0.71	0.138	0.924	blastx	273	ref|NP_180724.2|	1e-108	394	SAD2 (SUPER SENSITIVE TO ABA AND DROUGHT2); binding / protein transporter [Arabidopsis thaliana]
Shoot_CUFF.386304.0	229	5.439	4.766	0.876264	down	32	26	19422775	24783217	0.711	0.137	0.924	longestORF	63	-	-	-	-
Shoot_CUFF.312774.0	622	16.395	17.006	1.03727	up	262	252	19422545	24782991	0.711	0.137	0.924	blastx	207	ref|NP_974953.1|	2e-66	252	ATCNGC5 (CYCLIC NUCLEOTIDE GATED CHANNEL 5); calmodulin binding / cyclic nucleotide binding / potassium channel [Arabidopsis thaliana]
Shoot_CUFF.165887.0	623	14.995	14.418	0.961521	down	240	214	19422567	24783029	0.711	0.137	0.924	blastx	143	ref|NP_194199.4|	5e-24	111	unknown protein [Arabidopsis thaliana]
Shoot_CUFF.356817.0	393	4.952	4.486	0.905897	down	50	42	19422757	24783201	0.712	0.136	0.925	longestORF	77	-	-	-	-
Shoot_CUFF.257488.0	1750	1.112	1.007	0.905576	down	50	42	19422757	24783201	0.712	0.136	0.925	longestORF	87	-	-	-	-
Shoot_CUFF.385999.0	791	4.38	4.086	0.932877	down	89	77	19422718	24783166	0.713	0.136	0.926	blastx	256	sp|Q9LXT9|CALS3_ARATH	1e-103	377	Callose synthase 3 OS=Arabidopsis thaliana GN=CALS3 PE=2 SV=2
Shoot_CUFF.189472.0	168	9.499	8.495	0.894305	down	41	34	19422766	24783209	0.714	0.135	0.926	longestORF	56	-	-	-	-
Shoot_CUFF.16988.0	497	5.561	5.996	1.07822	up	71	71	19422736	24783172	0.715	0.134	0.927	longestORF	51	-	-	-	-
Shoot_CUFF.215105.0	740	7.995	8.395	1.05003	up	152	148	19422655	24783095	0.715	0.133	0.927	longestORF	93	-	-	-	-
Shoot_CUFF.351075.0	508	27.43	26.606	0.96996	down	358	322	19422449	24782921	0.719	0.129	0.932	blastx	168	ref|NP_850271.4|	4e-62	237	GSL8 (GLUCAN SYNTHASE-LIKE 8); 1,3-beta-glucan synthase/ transferase, transferring glycosyl groups [Arabidopsis thaliana]
Shoot_CUFF.323706.0	1034	3.426	3.653	1.06626	up	91	90	19422716	24783153	0.72	0.129	0.933	longestORF	78	-	-	-	-
Shoot_CUFF.52399.0	759	6.821	6.47	0.948541	down	133	117	19422674	24783126	0.724	0.124	0.937	blastx	163	ref|NP_973880.1|	6e-26	118	wound-responsive family protein [Arabidopsis thaliana]
Shoot_CUFF.7176.0	233	7.183	7.926	1.10344	up	43	44	19422764	24783199	0.725	0.124	0.938	longestORF	77	-	-	-	-
Shoot_CUFF.137077.0	644	5.379	5.736	1.06637	up	89	88	19422718	24783155	0.725	0.124	0.938	longestORF	175	-	-	-	-
Shoot_CUFF.165542.0	553	2.956	3.264	1.10419	up	42	43	19422765	24783200	0.728	0.121	0.941	longestORF	184	-	-	-	-
Shoot_CUFF.160610.0	795	4.309	4.593	1.06591	up	88	87	19422719	24783156	0.728	0.121	0.941	longestORF	70	-	-	-	-
Shoot_CUFF.303771.0	329	2.958	2.552	0.862745	down	25	20	19422782	24783223	0.731	0.118	0.944	longestORF	109	-	-	-	-
Shoot_CUFF.227704.0	726	10.723	11.158	1.04057	up	200	193	19422607	24783050	0.731	0.118	0.944	blastx	160	ref|NP_190681.6|	2e-24	113	DNA binding / nucleic acid binding / protein binding / zinc ion binding [Arabidopsis thaliana]
Shoot_CUFF.90314.0	296	8.547	9.217	1.07839	up	65	65	19422742	24783178	0.732	0.117	0.944	blastx	98	ref|NP_193447.5|	3e-30	131	unknown protein [Arabidopsis thaliana]
Shoot_CUFF.266180.0	676	11.573	11.114	0.960339	down	201	179	19422606	24783064	0.732	0.117	0.944	blastx	224	ref|NP_850960.1|	2e-69	263	ATPI4K ALPHA; 1-phosphatidylinositol 4-kinase/ inositol or phosphatidylinositol kinase [Arabidopsis thaliana]
Shoot_CUFF.363150.0	229	2.89	2.383	0.824567	down	17	13	19422790	24783230	0.733	0.117	0.945	blastx	75	ref|NP_173942.2|	1e-13	76.3	binding / protein transporter [Arabidopsis thaliana]
Shoot_CUFF.7506.0	1900	9.157	8.925	0.974664	down	447	404	19422360	24782839	0.734	0.116	0.945	blastx	633	ref|NP_195655.1|	0	691	unknown protein [Arabidopsis thaliana]
Shoot_CUFF.250528.0	113	14.812	13.372	0.902782	down	43	36	19422764	24783207	0.734	0.116	0.945	longestORF	37	-	-	-	-
Shoot_CUFF.365381.0	501	2.642	2.346	0.887964	down	34	28	19422773	24783215	0.735	0.115	0.946	blastx	65	sp|O65050|RL15A_PICMA	2e-43	93.6	60S ribosomal protein L15-1 OS=Picea mariana GN=SB61 PE=2 SV=1
Shoot_CUFF.432951.0	317	15.226	16.022	1.05228	up	124	121	19422683	24783122	0.738	0.112	0.948	blastx	104	ref|NP_849732.1|	3e-46	184	CCC1 (CATION-CHLORIDE CO-TRANSPORTER 1); cation:chloride symporter/ sodium:potassium:chloride symporter [Arabidopsis thaliana]
Shoot_CUFF.231295.0	265	5.728	6.336	1.10615	up	39	40	19422768	24783203	0.737	0.112	0.948	blastx	87	ref|NP_181219.4|	6e-27	120	binding [Arabidopsis thaliana]
Shoot_CUFF.229531.0	172	40.508	42.218	1.04221	up	179	173	19422628	24783070	0.738	0.112	0.948	blastx	53	ref|NP_850178.1|	9e-20	96.3	ATGSL03 (GLUCAN SYNTHASE-LIKE 3); 1,3-beta-glucan synthase/ transferase, transferring glycosyl groups [Arabidopsis thaliana]
Shoot_CUFF.213734.0	864	2.388	2.186	0.91541	down	53	45	19422754	24783198	0.738	0.112	0.948	longestORF	52	-	-	-	-
Shoot_CUFF.448641.0	797	11.037	10.638	0.963849	down	226	202	19422581	24783041	0.74	0.11	0.95	longestORF	178	-	-	-	-
Shoot_CUFF.386005.0	351	4.214	4.664	1.10679	up	38	39	19422769	24783204	0.741	0.11	0.95	longestORF	95	-	-	-	-
Shoot_CUFF.257071.0	477	3.101	3.432	1.10674	up	38	39	19422769	24783204	0.741	0.11	0.95	longestORF	89	-	-	-	-
Shoot_CUFF.74060.0	100	3.892	2.938	0.754882	down	10	7	19422797	24783236	0.741	0.109	0.95	longestORF	33	-	-	-	-
Shoot_CUFF.424676.2	262	1.486	1.121	0.754374	down	10	7	19422797	24783236	0.741	0.109	0.95	blastx	87	ref|NP_175498.2|	8e-40	162	POLGAMMA2 (polymerase gamma 2); DNA binding / DNA-directed DNA polymerase [Arabidopsis thaliana]
Shoot_CUFF.1763.0	551	0.706	0.533	0.754958	down	10	7	19422797	24783236	0.741	0.109	0.95	blastx	86	ref|NP_001154457.1|	2e-15	55.1	vacuolar sorting signal binding [Arabidopsis thaliana]
Shoot_CUFF.251236.0	339	9.53	10.153	1.06537	up	83	82	19422724	24783161	0.742	0.108	0.95	longestORF	78	-	-	-	-
Shoot_CUFF.10780.0	621	2.758	2.501	0.906817	down	44	37	19422763	24783206	0.743	0.107	0.951	longestORF	92	-	-	-	-
Shoot_CUFF.391815.0	1069	2.221	2.395	1.07834	up	61	61	19422746	24783182	0.744	0.106	0.952	blastx	252	ref|NP_191900.1|	1e-121	436	APG1 (ALBINO OR PALE GREEN MUTANT 1); 2-methyl-6-phytyl-1,4-benzoquinone methyltransferase/ S-adenosylmethionine-dependent methyltransferase/ methyltransferase [Arabidopsis thaliana]
Shoot_CUFF.448650.0	440	13.977	14.596	1.04429	up	158	153	19422649	24783090	0.745	0.106	0.953	blastx	146	ref|NP_196464.2|	3e-50	197	PEX1 (peroxisome 1); ATP binding / ATPase/ binding / nucleoside-triphosphatase/ nucleotide binding / protein binding [Arabidopsis thaliana]
Shoot_CUFF.349602.0	608	8.13	7.732	0.951046	down	127	112	19422680	24783131	0.747	0.104	0.955	longestORF	172	-	-	-	-
Shoot_CUFF.97079.0	123	1.266	0.683	0.539494	down	4	2	19422803	24783241	0.751	0.101	0.956	blastx	40	ref|NP_181455.1|	0.0004	38.9	PLP6 (PATATIN-LIKE PROTEIN 6); nutrient reservoir [Arabidopsis thaliana]
Shoot_CUFF.408792.0	259	8.867	9.562	1.07838	up	59	59	19422748	24783184	0.751	0.101	0.956	blastx	23	ref|NP_189916.4|	2e-09	37	ATMIN7 (ARABIDOPSIS THALIANA HOPM INTERACTOR 7); guanyl-nucleotide exchange factor/ protein binding [Arabidopsis thaliana]
Shoot_CUFF.301004.0	407	0.383	0.206	0.537859	down	4	2	19422803	24783241	0.751	0.101	0.956	longestORF	77	-	-	-	-
Shoot_CUFF.229495.0	759	10	9.623	0.9623	down	195	174	19422612	24783069	0.751	0.101	0.956	longestORF	156	-	-	-	-
Shoot_CUFF.177273.0	415	0.375	0.202	0.538667	down	4	2	19422803	24783241	0.751	0.101	0.956	longestORF	40	-	-	-	-
Shoot_CUFF.164960.0	295	0.396	0.427	1.07828	up	3	3	19422804	24783240	0.751	0.101	0.956	longestORF	61	-	-	-	-
Shoot_CUFF.149785.0	1059	0.147	0.079	0.537415	down	4	2	19422803	24783241	0.751	0.101	0.956	longestORF	48	-	-	-	-
Shoot_CUFF.139507.0	677	0.172	0.186	1.0814	up	3	3	19422804	24783240	0.751	0.101	0.956	blastx	225	ref|NP_187724.2|	1e-126	451	clathrin heavy chain, putative [Arabidopsis thaliana]
Shoot_CUFF.135787.0	325	0.479	0.258	0.538622	down	4	2	19422803	24783241	0.751	0.101	0.956	longestORF	96	-	-	-	-
Shoot_CUFF.125551.0	714	4.361	4.644	1.06489	up	80	79	19422727	24783164	0.751	0.101	0.956	longestORF	80	-	-	-	-
Shoot_CUFF.212979.0	685	4.262	3.983	0.934538	down	75	65	19422732	24783178	0.753	0.099	0.958	longestORF	228	-	-	-	-
Shoot_CUFF.407175.0	876	2.577	2.779	1.07839	up	58	58	19422749	24783185	0.754	0.098	0.958	longestORF	273	-	-	-	-
Shoot_CUFF.178740.0	1115	2.269	2.108	0.929044	down	65	56	19422742	24783187	0.754	0.098	0.958	longestORF	260	-	-	-	-
Shoot_CUFF.392468.0	162	37.001	38.606	1.04338	up	154	149	19422653	24783094	0.755	0.097	0.959	blastx	54	ref|NP_566373.2|	1e-18	92.8	sporulation protein-related [Arabidopsis thaliana]
Shoot_CUFF.174677.0	642	7.094	7.453	1.05061	up	117	114	19422690	24783129	0.756	0.096	0.96	blastx	214	ref|NP_567189.5|	1e-60	233	binding / protein binding / zinc ion binding [Arabidopsis thaliana]
Shoot_CUFF.90326.0	339	6.545	7.058	1.07838	up	57	57	19422750	24783186	0.757	0.096	0.961	longestORF	91	-	-	-	-
Shoot_CUFF.29728.0	2258	6.102	6.265	1.02671	up	354	337	19422453	24782906	0.759	0.094	0.963	longestORF	54	-	-	-	-
Shoot_CUFF.305104.0	567	8.924	8.513	0.953944	down	130	115	19422677	24783128	0.761	0.093	0.965	blastx	188	ref|NP_182078.1|	2e-92	338	WD-40 repeat family protein / beige-related [Arabidopsis thaliana]
Shoot_CUFF.185346.0	467	3.834	3.505	0.914189	down	46	39	19422761	24783204	0.762	0.092	0.965	longestORF	66	-	-	-	-
Shoot_CUFF.180702.0	624	2.869	2.623	0.914256	down	46	39	19422761	24783204	0.762	0.092	0.965	longestORF	96	-	-	-	-
Shoot_CUFF.75188.0	519	7.2	7.602	1.05583	up	96	94	19422711	24783149	0.762	0.091	0.965	longestORF	116	-	-	-	-
Shoot_CUFF.198893.0	115	10.492	11.68	1.11323	up	31	32	19422776	24783211	0.765	0.09	0.968	blastx	37	sp|Q9XG98|KPRS1_SPIOL	1e-09	62.8	Ribose-phosphate pyrophosphokinase 1 OS=Spinacia oleracea GN=PRS1 PE=2 SV=1
Shoot_CUFF.442263.0	992	3.021	2.835	0.938431	down	77	67	19422730	24783176	0.766	0.089	0.969	longestORF	139	-	-	-	-
Shoot_CUFF.41712.0	533	3.943	4.253	1.07862	up	54	54	19422753	24783189	0.767	0.087	0.97	longestORF	53	-	-	-	-
Shoot_CUFF.371720.0	226	3.272	2.786	0.851467	down	19	15	19422788	24783228	0.768	0.087	0.971	longestORF	44	-	-	-	-
Shoot_CUFF.97025.0	472	2.309	2.045	0.885665	down	28	23	19422779	24783220	0.771	0.085	0.973	longestORF	67	-	-	-	-
Shoot_CUFF.379539.0	808	5.829	5.558	0.953508	down	121	107	19422686	24783136	0.77	0.085	0.973	longestORF	189	-	-	-	-
Shoot_CUFF.13906.0	747	2.449	2.248	0.917926	down	47	40	19422760	24783203	0.77	0.085	0.973	longestORF	37	-	-	-	-
Shoot_CUFF.226464.0	410	2.753	3.071	1.11551	up	29	30	19422778	24783213	0.772	0.084	0.974	longestORF	125	-	-	-	-
Shoot_CUFF.154546.0	556	2.03	2.265	1.11576	up	29	30	19422778	24783213	0.772	0.084	0.974	longestORF	163	-	-	-	-
Shoot_CUFF.44704.0	1000	6.928	6.674	0.963337	down	178	159	19422629	24783084	0.773	0.083	0.974	blastx	221	ref|NP_566450.1|	8e-86	318	RNA binding [Arabidopsis thaliana]
Shoot_CUFF.316832.0	1315	4.262	4.086	0.958705	down	144	128	19422663	24783115	0.773	0.083	0.974	blastx	155	ref|NP_194845.4|	8e-35	149	DCAF1 (DDB1-CUL4 ASSOCIATED FACTOR 1); nucleotide binding [Arabidopsis thaliana]
Shoot_CUFF.178971.0	461	9.372	9.833	1.04919	up	111	108	19422696	24783135	0.773	0.083	0.974	blastx	153	ref|NP_564728.2|	1e-61	235	WD-40 repeat family protein / beige-related [Arabidopsis thaliana]
Shoot_CUFF.182166.0	1524	5.057	5.233	1.0348	up	198	190	19422609	24783053	0.775	0.082	0.976	longestORF	471	-	-	-	-
Shoot_CUFF.351111.0	333	18.234	17.521	0.960897	down	156	139	19422651	24783104	0.776	0.081	0.977	blastx	111	ref|NP_850271.4|	4e-41	167	GSL8 (GLUCAN SYNTHASE-LIKE 8); 1,3-beta-glucan synthase/ transferase, transferring glycosyl groups [Arabidopsis thaliana]
Shoot_CUFF.21564.0	789	3.552	3.777	1.06334	up	72	71	19422735	24783172	0.777	0.081	0.977	blastx	263	ref|NP_182327.5|	3e-78	292	unknown protein [Arabidopsis thaliana]
Shoot_CUFF.310847.0	5878	3.119	3.185	1.02116	up	471	446	19422336	24782797	0.777	0.08	0.977	longestORF	530	-	-	-	-
Shoot_CUFF.389432.0	252	12.202	11.493	0.941895	down	79	69	19422728	24783174	0.778	0.079	0.978	blastx	72	sp|Q40070|PSBR_HORVU	4e-18	90.9	Photosystem II 10 kDa polypeptide, chloroplastic OS=Hordeum vulgare GN=PSBR PE=3 SV=1
Shoot_CUFF.226437.0	809	2.309	2.127	0.921178	down	48	41	19422759	24783202	0.779	0.079	0.979	longestORF	249	-	-	-	-
Shoot_CUFF.274456.0	780	3.543	3.767	1.06322	up	71	70	19422736	24783173	0.78	0.078	0.979	longestORF	189	-	-	-	-
Shoot_CUFF.244870.0	722	5.768	6.046	1.0482	up	107	104	19422700	24783139	0.785	0.074	0.985	blastx	240	ref|NP_199754.2|	1e-103	374	transducin family protein / WD-40 repeat family protein [Arabidopsis thaliana]
Shoot_CUFF.65900.0	2154	6.072	5.924	0.975626	down	336	304	19422471	24782939	0.786	0.074	0.986	longestORF	80	-	-	-	-
Shoot_CUFF.414902.0	796	3.374	3.586	1.06283	up	69	68	19422738	24783175	0.787	0.073	0.987	longestORF	130	-	-	-	-
Shoot_CUFF.386314.0	187	5.204	5.836	1.12145	up	25	26	19422782	24783217	0.788	0.073	0.988	blastx	61	ref|NP_564814.1|	4e-23	107	transcription factor jumonji (jmjC) domain-containing protein [Arabidopsis thaliana]
Shoot_CUFF.267064.0	549	9.997	10.398	1.04011	up	141	136	19422666	24783107	0.789	0.071	0.988	blastx	182	ref|NP_176659.6|	1e-69	263	binding [Arabidopsis thaliana]
Shoot_CUFF.400412.0	646	23.197	23.716	1.02237	up	385	365	19422422	24782878	0.79	0.071	0.989	blastx	134	ref|NP_178075.1|	5e-76	206	protein kinase family protein [Arabidopsis thaliana]
Shoot_CUFF.196932.0	996	23.526	23.937	1.01747	up	602	568	19422205	24782675	0.79	0.071	0.989	blastx	63	ref|NP_187074.1|	1e-58	228	SEC (secret agent); transferase, transferring glycosyl groups [Arabidopsis thaliana]
Shoot_CUFF.57590.0	113	4.133	3.343	0.808856	down	12	9	19422795	24783234	0.792	0.07	0.989	longestORF	37	-	-	-	-
Shoot_CUFF.320898.0	158	2.956	2.391	0.808863	down	12	9	19422795	24783234	0.792	0.07	0.989	longestORF	52	-	-	-	-
Shoot_CUFF.196019.0	2111	6.011	5.866	0.975878	down	326	295	19422481	24782948	0.791	0.07	0.989	blastx	658	ref|NP_194849.2|	1e-150	533	DNA topoisomerase family protein [Arabidopsis thaliana]
Shoot_CUFF.173519.0	1324	23.019	23.365	1.01503	up	783	737	19422024	24782506	0.791	0.07	0.989	blastx	441	ref|NP_182126.2|	1e-127	457	transcription regulatory protein SNF2, putative [Arabidopsis thaliana]
Shoot_CUFF.1493.0	391	2.389	2.684	1.12348	up	24	25	19422783	24783218	0.792	0.07	0.989	longestORF	57	-	-	-	-
Shoot_CUFF.44385.0	777	2.354	2.539	1.07859	up	47	47	19422760	24783196	0.793	0.069	0.989	longestORF	142	-	-	-	-
Shoot_CUFF.311216.0	356	6.56	6.131	0.934604	down	60	52	19422747	24783191	0.793	0.069	0.989	blastx	90	sp|Q42670|PLSC_COCNU	2e-17	88.2	1-acyl-sn-glycerol-3-phosphate acyltransferase OS=Cocos nucifera PE=1 SV=1
Shoot_CUFF.267061.0	146	12.53	13.512	1.07837	up	47	47	19422760	24783196	0.793	0.069	0.989	blastx	48	ref|NP_176659.6|	4e-10	64.3	binding [Arabidopsis thaliana]
Shoot_CUFF.92111.0	1788	0.653	0.587	0.898928	down	30	25	19422777	24783218	0.795	0.068	0.99	longestORF	243	-	-	-	-
Shoot_CUFF.409014.0	789	7.351	7.075	0.962454	down	149	133	19422658	24783110	0.795	0.068	0.99	blastx	81	sp|P0C8Q4|Y4990_ARATH	5e-13	75.9	Uncharacterized protein At4g19900 OS=Arabidopsis thaliana GN=At4g19900 PE=2 SV=1
Shoot_CUFF.4167.0	263	3.404	3.83	1.12515	up	23	24	19422784	24783219	0.796	0.067	0.99	longestORF	87	-	-	-	-
Shoot_CUFF.376178.0	438	2.044	2.3	1.12524	up	23	24	19422784	24783219	0.796	0.067	0.99	longestORF	51	-	-	-	-
Shoot_CUFF.178399.0	220	34.677	33.579	0.968336	down	196	176	19422611	24783067	0.796	0.067	0.99	blastx	73	ref|NP_196482.2|	3e-19	94.7	GTP-binding protein LepA, putative [Arabidopsis thaliana]
Shoot_CUFF.43653.0	278	5.601	5.134	0.916622	down	40	34	19422767	24783209	0.797	0.066	0.99	-	-	-	-	-	-
Shoot_CUFF.415520.0	804	3.97	3.759	0.946851	down	82	72	19422725	24783171	0.797	0.066	0.99	longestORF	139	-	-	-	-
Shoot_CUFF.335188.0	329	5.442	5.869	1.07846	up	46	46	19422761	24783197	0.797	0.066	0.99	longestORF	45	-	-	-	-
Shoot_CUFF.210979.0	166	21.807	20.734	0.950796	down	93	82	19422714	24783161	0.797	0.066	0.99	blastx	54	ref|NP_177278.3|	7e-14	76.6	EBS1 (EMS-mutagenized bri1 suppressor 1); UDP-glucose:glycoprotein glucosyltransferase/ transferase, transferring glycosyl groups / transferase, transferring hexosyl groups [Arabidopsis thaliana]
Shoot_CUFF.178966.0	1035	10.981	10.706	0.974957	down	292	264	19422515	24782979	0.798	0.066	0.991	blastx	344	ref|NP_564728.2|	1e-162	571	WD-40 repeat family protein / beige-related [Arabidopsis thaliana]
Shoot_CUFF.67289.0	184	28.981	30.112	1.03903	up	137	132	19422670	24783111	0.8	0.064	0.993	blastx	61	ref|NP_179736.1|	9e-17	86.3	VHA-A2 (VACUOLAR PROTON ATPASE A2); ATPase [Arabidopsis thaliana]
Shoot_CUFF.222006.0	897	4.426	4.633	1.04677	up	102	99	19422705	24783144	0.801	0.064	0.994	blastx	32	sp|A2XAM0|Y2550_ORYSI	8e-05	48.9	Uncharacterized protein OsI_009113 OS=Oryza sativa subsp. indica GN=OsI_009113 PE=1 SV=1
Shoot_CUFF.16341.0	791	22.291	21.863	0.980799	down	453	412	19422354	24782831	0.802	0.063	0.994	blastx	263	ref|NP_182223.1|	1e-109	396	ABCB4 (ATP BINDING CASSETTE SUBFAMILY B4); ATPase, coupled to transmembrane movement of substances / xenobiotic-transporting ATPase [Arabidopsis thaliana]
Shoot_CUFF.95180.0	645	0.302	0.195	0.645695	down	5	3	19422802	24783240	0.805	0.061	0.994	blastx	33	ref|NP_174587.1|	2e-36	33.1	MATE efflux family protein [Arabidopsis thaliana]
Shoot_CUFF.91034.0	124	1.569	1.016	0.647546	down	5	3	19422802	24783240	0.805	0.061	0.994	blastx	31	ref|NP_001078804.1|	0.001	43.1	CHY1 (BETA-HYDROXYISOBUTYRYL-COA HYDROLASE 1); 3-hydroxyisobutyryl-CoA hydrolase [Arabidopsis thaliana]
Shoot_CUFF.67221.0	997	0.195	0.126	0.646154	down	5	3	19422802	24783240	0.805	0.061	0.994	longestORF	62	-	-	-	-
Shoot_CUFF.38603.0	381	0.511	0.331	0.64775	down	5	3	19422802	24783240	0.805	0.061	0.994	longestORF	121	-	-	-	-
Shoot_CUFF.385054.0	366	2.233	2.523	1.12987	up	21	22	19422786	24783221	0.805	0.061	0.994	blastx	71	ref|NP_001078401.1|	3e-15	81.3	unknown protein [Arabidopsis thaliana]
Shoot_CUFF.231451.0	134	1.162	1.253	1.07831	up	4	4	19422803	24783239	0.805	0.061	0.994	longestORF	44	-	-	-	-
Shoot_CUFF.140755.0	209	0.931	0.602	0.646617	down	5	3	19422802	24783240	0.805	0.061	0.994	blastx	22	ref|NP_191336.2|	0.0002	45.4	protein kinase, putative [Arabidopsis thaliana]
Shoot_CUFF.62369.0	219	7.287	6.708	0.920543	down	41	35	19422766	24783208	0.806	0.06	0.994	longestORF	72	-	-	-	-
Shoot_CUFF.303774.0	566	2.957	3.189	1.07846	up	43	43	19422764	24783200	0.809	0.059	0.994	longestORF	153	-	-	-	-
Shoot_CUFF.301133.0	157	10.661	11.496	1.07832	up	43	43	19422764	24783200	0.809	0.059	0.994	longestORF	35	-	-	-	-
Shoot_CUFF.158350.0	338	4.952	5.34	1.07835	up	43	43	19422764	24783200	0.809	0.059	0.994	longestORF	88	-	-	-	-
Shoot_CUFF.55820.0	1071	14.755	15.05	1.01999	up	406	384	19422401	24782859	0.809	0.058	0.994	blastx	303	ref|NP_199109.1|	6e-19	96.3	GYF domain-containing protein [Arabidopsis thaliana]
Shoot_CUFF.6036.0	206	2.456	2.038	0.829805	down	13	10	19422794	24783233	0.813	0.056	0.994	longestORF	63	-	-	-	-
Shoot_CUFF.420761.0	2720	7.742	7.87	1.01653	up	541	510	19422266	24782733	0.814	0.056	0.994	longestORF	500	-	-	-	-
Shoot_CUFF.396867.0	552	2.962	3.194	1.07833	up	42	42	19422765	24783201	0.813	0.056	0.994	blastx	43	ref|NP_187736.1|	6e-30	79	MEE34 (maternal effect embryo arrest 34) [Arabidopsis thaliana]
Shoot_CUFF.297142.0	228	3.244	3.682	1.13502	up	19	20	19422788	24783223	0.814	0.055	0.994	longestORF	37	-	-	-	-
Shoot_CUFF.45990.0	318	3.917	3.564	0.90988	down	32	27	19422775	24783216	0.817	0.054	0.994	-	-	-	-	-	-
Shoot_CUFF.172838.0	954	12.567	12.847	1.02228	up	308	292	19422499	24782951	0.818	0.053	0.994	blastx	242	ref|NP_173520.1|	1e-84	313	emb1507 (embryo defective 1507); ATP binding / ATP-dependent helicase/ helicase/ nucleic acid binding / nucleoside-triphosphatase/ nucleotide binding [Arabidopsis thaliana]
Shoot_CUFF.62330.0	447	12.8	13.24	1.03438	up	147	141	19422660	24783102	0.82	0.052	0.994	longestORF	135	-	-	-	-
Shoot_CUFF.292477.0	449	7.455	7.105	0.953052	down	86	76	19422721	24783167	0.82	0.052	0.994	longestORF	123	-	-	-	-
Shoot_CUFF.263752.0	356	5.795	5.424	0.935979	down	53	46	19422754	24783197	0.82	0.052	0.994	longestORF	54	-	-	-	-
Shoot_CUFF.306181.0	404	3.854	4.156	1.07836	up	40	40	19422767	24783203	0.822	0.051	0.994	longestORF	113	-	-	-	-
Shoot_CUFF.228604.0	206	3.212	3.668	1.14197	up	17	18	19422790	24783225	0.823	0.05	0.994	blastx	68	sp|Q8LMR2|DCL1_ORYSJ	4e-30	130	Endoribonuclease Dicer homolog 1 OS=Oryza sativa subsp. japonica GN=DCL1 PE=3 SV=1
Shoot_CUFF.209550.0	217	3.049	3.482	1.14201	up	17	18	19422790	24783225	0.823	0.05	0.994	longestORF	68	-	-	-	-
Shoot_CUFF.183267.0	163	4.06	4.635	1.14163	up	17	18	19422790	24783225	0.823	0.05	0.994	longestORF	44	-	-	-	-
Shoot_CUFF.176105.0	518	11.722	11.344	0.967753	down	156	140	19422651	24783103	0.823	0.05	0.994	blastx	137	sp|Q6YXY2|HACL1_ORYSJ	4e-66	251	Probable histone acetyltransferase HAC-like 1 OS=Oryza sativa subsp. japonica GN=Os02g0137500 PE=3 SV=2
Shoot_CUFF.400421.0	288	3.108	2.769	0.890927	down	23	19	19422784	24783224	0.827	0.048	0.994	longestORF	67	-	-	-	-
Shoot_CUFF.212350.0	483	11.685	11.297	0.966795	down	145	130	19422662	24783113	0.827	0.048	0.994	longestORF	60	-	-	-	-
Shoot_CUFF.184933.0	189	6.796	6.218	0.91495	down	33	28	19422774	24783215	0.828	0.047	0.994	blastx	63	sp|Q6Z6K4|BGAL4_ORYSJ	6e-32	136	Beta-galactosidase 4 OS=Oryza sativa subsp. japonica GN=Os02g0219200 PE=2 SV=1
Shoot_CUFF.10252.0	129	9.957	9.111	0.915035	down	33	28	19422774	24783215	0.828	0.047	0.994	blastx	33	ref|NP_001078527.1|	3e-10	64.7	DME (DEMETER); DNA N-glycosylase/ DNA-(apurinic or apyrimidinic site) lyase [Arabidopsis thaliana]
Shoot_CUFF.228361.0	205	17.658	18.428	1.04361	up	93	90	19422714	24783153	0.83	0.046	0.994	blastx	68	ref|NP_187372.4|	2e-21	102	ATGSL10 (glucan synthase-like 10); 1,3-beta-glucan synthase [Arabidopsis thaliana]
Shoot_CUFF.461416.0	177	16.493	17.311	1.0496	up	75	73	19422732	24783170	0.832	0.045	0.994	blastx	55	ref|NP_190628.5|	9e-23	106	nucleotide binding [Arabidopsis thaliana]
Shoot_CUFF.351102.0	478	16.775	16.333	0.973651	down	206	186	19422601	24783057	0.831	0.045	0.994	blastx	158	ref|NP_850271.4|	7e-52	203	GSL8 (GLUCAN SYNTHASE-LIKE 8); 1,3-beta-glucan synthase/ transferase, transferring glycosyl groups [Arabidopsis thaliana]
Shoot_CUFF.386302.0	649	7.377	7.114	0.964349	down	123	110	19422684	24783133	0.833	0.044	0.994	longestORF	174	-	-	-	-
Shoot_CUFF.212341.0	300	7.136	6.716	0.941143	down	55	48	19422752	24783195	0.835	0.044	0.994	longestORF	61	-	-	-	-
Shoot_CUFF.261410.0	745	17.921	17.578	0.98086	down	343	312	19422464	24782931	0.836	0.043	0.994	blastx	248	sp|Q2QM47|BSL2_ORYSJ	1e-125	448	Serine/threonine-protein phosphatase BSL2 homolog OS=Oryza sativa subsp. japonica GN=BSL2 PE=2 SV=2
Shoot_CUFF.421912.0	555	7.574	7.865	1.03842	up	108	104	19422699	24783139	0.837	0.042	0.994	blastx	53	ref|NP_564055.1|	0.001	43.5	unknown protein [Arabidopsis thaliana]
Shoot_CUFF.420763.0	140	9.453	8.695	0.919814	down	34	29	19422773	24783214	0.838	0.042	0.994	-	-	-	-	-	-
Shoot_CUFF.310751.0	280	35.726	34.928	0.977663	down	257	233	19422550	24783010	0.838	0.042	0.994	blastx	49	ref|NP_174331.2|	7e-21	70.9	ATMRP12; ATPase, coupled to transmembrane movement of substances [Arabidopsis thaliana]
Shoot_CUFF.72077.0	754	2.839	3.006	1.05882	up	55	54	19422752	24783189	0.84	0.041	0.994	longestORF	63	-	-	-	-
Shoot_CUFF.426740.0	190	2.868	3.314	1.15551	up	14	15	19422793	24783228	0.839	0.041	0.994	longestORF	63	-	-	-	-
Shoot_CUFF.40381.0	226	7.75	7.243	0.934581	down	45	39	19422762	24783204	0.841	0.04	0.994	blastx	74	ref|NP_197475.2|	1e-17	89.4	peptidase M28 family protein [Arabidopsis thaliana]
Shoot_CUFF.394253.0	485	9.069	8.741	0.963833	down	113	101	19422694	24783142	0.841	0.04	0.994	longestORF	131	-	-	-	-
Shoot_CUFF.306183.0	369	4.747	4.436	0.934485	down	45	39	19422762	24783204	0.841	0.04	0.994	blastx	53	ref|NP_192904.5|	1e-05	49.3	unknown protein [Arabidopsis thaliana]
Shoot_CUFF.219252.0	206	10.581	9.984	0.943578	down	56	49	19422751	24783194	0.842	0.04	0.994	blastx	68	ref|NP_177903.4|	2e-18	92	PHD finger family protein [Arabidopsis thaliana]
Shoot_CUFF.414759.0	918	18.359	18.655	1.01612	up	433	408	19422374	24782835	0.844	0.039	0.994	blastx	305	ref|NP_179383.2|	1e-139	495	binding / inositol or phosphatidylinositol kinase/ phosphotransferase, alcohol group as acceptor [Arabidopsis thaliana]
Shoot_CUFF.309688.0	145	1.342	1.447	1.07824	up	5	5	19422802	24783238	0.844	0.039	0.994	longestORF	47	-	-	-	-
Shoot_CUFF.156130.0	730	0.267	0.287	1.07491	up	5	5	19422802	24783238	0.844	0.039	0.994	longestORF	229	-	-	-	-
Shoot_CUFF.139495.0	207	1.128	0.811	0.718972	down	6	4	19422801	24783239	0.844	0.039	0.994	blastx	69	ref|NP_187466.4|	6e-32	136	clathrin heavy chain, putative [Arabidopsis thaliana]
Shoot_CUFF.138871.0	171	1.366	0.982	0.718887	down	6	4	19422801	24783239	0.844	0.039	0.994	blastx	22	ref|NP_172232.1|	4e-07	54.3	scarecrow transcription factor family protein [Arabidopsis thaliana]
Shoot_CUFF.134974.0	355	0.658	0.473	0.718845	down	6	4	19422801	24783239	0.844	0.039	0.994	blastx	90	sp|P35681|TCTP_ORYSJ	4e-14	77.4	Translationally-controlled tumor protein homolog OS=Oryza sativa subsp. japonica GN=TCTP PE=1 SV=1
Shoot_CUFF.291571.0	395	20.694	20.19	0.975645	down	210	190	19422597	24783053	0.845	0.038	0.994	longestORF	131	-	-	-	-
Shoot_CUFF.165560.0	248	5.493	5.924	1.07846	up	35	35	19422772	24783208	0.845	0.038	0.994	blastx	36	ref|NP_974914.2|	3e-18	91.3	protein kinase family protein [Arabidopsis thaliana]
Shoot_CUFF.325121.0	936	7.236	7.041	0.973051	down	174	157	19422633	24783086	0.847	0.037	0.994	blastx	221	sp|Q0DK16|NIP13_ORYSJ	1e-121	434	Aquaporin NIP1-3 OS=Oryza sativa subsp. japonica GN=NIP1-3 PE=3 SV=2
Shoot_CUFF.290741.0	551	6.216	6.475	1.04167	up	88	85	19422719	24783158	0.848	0.037	0.994	longestORF	183	-	-	-	-
Shoot_CUFF.165941.0	426	3.198	2.956	0.924328	down	35	30	19422772	24783213	0.847	0.037	0.994	longestORF	100	-	-	-	-
Shoot_CUFF.89645.0	145	27.649	26.632	0.963217	down	103	92	19422704	24783151	0.85	0.036	0.994	longestORF	48	-	-	-	-
Shoot_CUFF.80037.0	1547	0.302	0.353	1.16887	up	12	13	19422795	24783230	0.85	0.036	0.994	longestORF	60	-	-	-	-
Shoot_CUFF.68261.0	497	2.663	2.871	1.07811	up	34	34	19422773	24783209	0.849	0.036	0.994	longestORF	89	-	-	-	-
Shoot_CUFF.4156.0	248	1.883	2.2	1.16835	up	12	13	19422795	24783230	0.85	0.036	0.994	longestORF	76	-	-	-	-
Shoot_CUFF.290809.0	191	3.057	2.637	0.86261	down	15	12	19422792	24783231	0.85	0.036	0.994	longestORF	33	-	-	-	-
Shoot_CUFF.284584.0	164	3.56	3.071	0.86264	down	15	12	19422792	24783231	0.85	0.036	0.994	-	-	-	-	-	-
Shoot_CUFF.411523.0	361	18.114	18.604	1.02705	up	168	160	19422639	24783083	0.852	0.035	0.994	longestORF	79	-	-	-	-
Shoot_CUFF.339215.0	724	13.225	13.508	1.0214	up	246	233	19422561	24783010	0.853	0.035	0.994	blastx	94	ref|NP_190951.1|	4e-13	75.9	regulator of chromosome condensation (RCC1) family protein / UVB-resistance protein-related [Arabidopsis thaliana]
Shoot_CUFF.257179.0	129	45.863	47.18	1.02872	up	152	145	19422655	24783098	0.853	0.035	0.994	blastx	43	ref|NP_188300.1|	3e-13	74.7	60S ribosomal protein L19 (RPL19B) [Arabidopsis thaliana]
Shoot_CUFF.357750.0	500	2.569	2.77	1.07824	up	33	33	19422774	24783210	0.855	0.034	0.994	longestORF	60	-	-	-	-
Shoot_CUFF.184938.0	575	2.234	2.409	1.07833	up	33	33	19422774	24783210	0.855	0.034	0.994	blastx	88	sp|Q6Z6K4|BGAL4_ORYSJ	4e-29	128	Beta-galactosidase 4 OS=Oryza sativa subsp. japonica GN=Os02g0219200 PE=2 SV=1
Shoot_CUFF.21561.0	170	2.748	2.716	0.988355	down	12	11	19422795	24783232	0.856	0.033	0.994	blastx	54	ref|NP_182327.5|	2e-16	85.5	unknown protein [Arabidopsis thaliana]
Shoot_CUFF.117719.0	615	0.759	0.751	0.98946	down	12	11	19422795	24783232	0.856	0.033	0.994	longestORF	191	-	-	-	-
Shoot_CUFF.231310.0	239	5.863	5.444	0.928535	down	36	31	19422771	24783212	0.857	0.032	0.994	blastx	79	ref|NP_181219.4|	1e-20	99.4	binding [Arabidopsis thaliana]
Shoot_CUFF.228593.0	1249	5.641	5.78	1.02464	up	181	172	19422626	24783071	0.86	0.031	0.994	blastx	416	sp|Q8LMR2|DCL1_ORYSJ	0	816	Endoribonuclease Dicer homolog 1 OS=Oryza sativa subsp. japonica GN=DCL1 PE=3 SV=1
Shoot_CUFF.144427.0	417	6.534	6.241	0.955158	down	70	62	19422737	24783181	0.86	0.031	0.994	-	-	-	-	-	-
Shoot_CUFF.453255.0	351	5.545	5.86	1.05681	up	50	49	19422757	24783194	0.862	0.03	0.994	longestORF	101	-	-	-	-
Shoot_CUFF.374660.0	187	2.29	2.245	0.980349	down	11	10	19422796	24783233	0.863	0.03	0.994	longestORF	60	-	-	-	-
Shoot_CUFF.28759.0	162	2.643	2.591	0.980325	down	11	10	19422796	24783233	0.863	0.03	0.994	longestORF	54	-	-	-	-
Shoot_CUFF.248748.0	224	8.688	9.182	1.05686	up	50	49	19422757	24783194	0.862	0.03	0.994	blastx	74	ref|NP_191289.2|	1e-34	145	INO80 (INO80 ORTHOLOG); ATP binding / DNA binding / helicase/ nucleic acid binding [Arabidopsis thaliana]
Shoot_CUFF.90306.0	427	8.569	8.257	0.96359	down	94	84	19422713	24783159	0.864	0.029	0.994	longestORF	137	-	-	-	-
Shoot_CUFF.448635.0	342	13.202	13.623	1.03189	up	116	111	19422691	24783132	0.865	0.029	0.994	longestORF	113	-	-	-	-
Shoot_CUFF.324024.0	235	5.135	5.537	1.07829	up	31	31	19422776	24783212	0.865	0.029	0.994	longestORF	73	-	-	-	-
Shoot_CUFF.310715.0	328	48.298	49.013	1.0148	up	407	383	19422400	24782860	0.865	0.029	0.994	blastx	108	ref|NP_181013.1|	2e-47	188	ATMRP2 (ARABIDOPSIS THALIANA MULTIDRUG RESISTANCE-ASSOCIATED PROTEIN 2); ATPase, coupled to transmembrane movement of substances [Arabidopsis thaliana]
Shoot_CUFF.215102.0	352	3.428	3.697	1.07847	up	31	31	19422776	24783212	0.865	0.029	0.994	longestORF	53	-	-	-	-
Shoot_CUFF.1934.0	401	3.009	3.245	1.07843	up	31	31	19422776	24783212	0.865	0.029	0.994	longestORF	102	-	-	-	-
Shoot_CUFF.7494.0	4885	6.279	6.341	1.00987	up	788	738	19422019	24782505	0.867	0.028	0.994	longestORF	1524	-	-	-	-
Shoot_CUFF.359386.0	152	4.097	3.59	0.876251	down	16	13	19422791	24783230	0.866	0.028	0.994	blastx	29	ref|NP_201349.2|	0.003	41.6	kinesin motor protein-related [Arabidopsis thaliana]
Shoot_CUFF.318443.0	239	6.026	5.62	0.932625	down	37	32	19422770	24783211	0.866	0.028	0.994	longestORF	79	-	-	-	-
Shoot_CUFF.304707.0	169	3.455	3.477	1.00637	up	15	14	19422792	24783229	0.866	0.028	0.994	longestORF	51	-	-	-	-
Shoot_CUFF.3339.0	1381	2.029	1.945	0.9586	down	72	64	19422735	24783179	0.872	0.026	0.994	longestORF	273	-	-	-	-
Shoot_CUFF.139513.0	488	9.093	9.375	1.03101	up	114	109	19422693	24783134	0.872	0.026	0.994	blastx	162	ref|NP_187466.4|	2e-87	321	clathrin heavy chain, putative [Arabidopsis thaliana]
Shoot_CUFF.98570.0	186	7.952	7.447	0.936494	down	38	33	19422769	24783210	0.875	0.025	0.994	longestORF	59	-	-	-	-
Shoot_CUFF.68258.0	496	2.982	2.793	0.93662	down	38	33	19422769	24783210	0.875	0.025	0.994	longestORF	115	-	-	-	-
Shoot_CUFF.425753.0	103	2.645	2.038	0.77051	down	7	5	19422800	24783238	0.874	0.025	0.994	-	-	-	-	-	-
Shoot_CUFF.402473.0	125	11.833	11.081	0.936449	down	38	33	19422769	24783210	0.875	0.025	0.994	blastx	41	ref|NP_188995.2|	4e-12	70.9	cyclopropane fatty acid synthase, putative / CPA-FA synthase, putative [Arabidopsis thaliana]
Shoot_CUFF.372431.3	379	0.719	0.554	0.770515	down	7	5	19422800	24783238	0.874	0.025	0.994	blastx	126	ref|NP_200125.1|	3e-30	130	CNGC1 (CYCLIC NUCLEOTIDE GATED CHANNEL 1); calmodulin binding / cation channel/ cyclic nucleotide binding / intracellular cyclic nucleotide activated cation channel/ inward rectifier potassium channel [Arabidopsis thaliana]
Shoot_CUFF.290377.0	538	0.506	0.39	0.770751	down	7	5	19422800	24783238	0.874	0.025	0.994	blastx	50	ref|NP_568633.1|	0.0001	47	haloacid dehalogenase-like hydrolase family protein [Arabidopsis thaliana]
Shoot_CUFF.227683.0	305	22.461	22.983	1.02324	up	176	167	19422631	24783076	0.874	0.025	0.994	longestORF	101	-	-	-	-
Shoot_CUFF.144190.0	1427	9.329	9.471	1.01522	up	342	322	19422465	24782921	0.875	0.025	0.994	longestORF	85	-	-	-	-
Shoot_CUFF.45522.0	138	2.256	2.737	1.21321	up	8	9	19422799	24783234	0.876	0.024	0.994	longestORF	44	-	-	-	-
Shoot_CUFF.43722.0	655	0.535	0.513	0.958879	down	9	8	19422798	24783235	0.876	0.024	0.994	longestORF	60	-	-	-	-
Shoot_CUFF.369560.0	435	0.716	0.868	1.21229	up	8	9	19422799	24783234	0.876	0.024	0.994	blastx	61	ref|NP_563877.1|	8e-11	66.6	SEX1 (STARCH EXCESS 1); alpha-glucan, water dikinase [Arabidopsis thaliana]
Shoot_CUFF.14515.0	993	1.96	1.86	0.94898	down	50	44	19422757	24783199	0.881	0.023	0.994	-	-	-	-	-	-
Shoot_CUFF.325702.0	258	2.565	2.278	0.888109	down	17	14	19422790	24783229	0.881	0.022	0.994	longestORF	76	-	-	-	-
Shoot_CUFF.241198.0	496	6.2	6.432	1.03742	up	79	76	19422728	24783167	0.882	0.022	0.994	blastx	134	ref|NP_194494.2|	8e-57	219	importin beta-2 subunit family protein [Arabidopsis thaliana]
Shoot_CUFF.203870.0	700	0.945	0.839	0.887831	down	17	14	19422790	24783229	0.881	0.022	0.994	longestORF	177	-	-	-	-
Shoot_CUFF.178671.0	325	3.353	3.616	1.07844	up	28	28	19422779	24783215	0.882	0.022	0.994	longestORF	61	-	-	-	-
Shoot_CUFF.10765.0	265	4.113	4.435	1.07829	up	28	28	19422779	24783215	0.882	0.022	0.994	longestORF	82	-	-	-	-
Shoot_CUFF.7080.0	545	5.285	5.083	0.961779	down	74	66	19422733	24783177	0.884	0.021	0.994	longestORF	73	-	-	-	-
Shoot_CUFF.54534.0	455	0.599	0.738	1.23205	up	7	8	19422800	24783235	0.884	0.021	0.994	longestORF	108	-	-	-	-
Shoot_CUFF.426731.0	145	1.879	2.316	1.23257	up	7	8	19422800	24783235	0.884	0.021	0.994	blastx	48	ref|NP_564710.1|	3e-13	74.7	leucine-rich repeat family protein / protein kinase family protein [Arabidopsis thaliana]
Shoot_CUFF.292363.0	125	2.491	2.351	0.943798	down	8	7	19422799	24783236	0.884	0.021	0.994	longestORF	41	-	-	-	-
Shoot_CUFF.282881.0	115	2.708	2.555	0.943501	down	8	7	19422799	24783236	0.884	0.021	0.994	longestORF	38	-	-	-	-
Shoot_CUFF.135784.0	180	1.514	1.866	1.2325	up	7	8	19422800	24783235	0.884	0.021	0.994	longestORF	48	-	-	-	-
Shoot_CUFF.101510.0	272	1.145	1.08	0.943231	down	8	7	19422799	24783236	0.884	0.021	0.994	blastx	27	sp|Q53NI2|NADK2_ORYSJ	3e-06	51.2	Probable NAD kinase 2, chloroplastic OS=Oryza sativa subsp. japonica GN=Os11g0191400 PE=2 SV=1
Shoot_CUFF.7494.1	4882	6.283	6.337	1.00859	up	788	737	19422019	24782506	0.888	0.02	0.994	longestORF	1523	-	-	-	-
Shoot_CUFF.310736.0	114	48.142	49.338	1.02484	up	141	134	19422666	24783109	0.886	0.02	0.994	blastx	37	ref|NP_181013.1|	2e-11	68.9	ATMRP2 (ARABIDOPSIS THALIANA MULTIDRUG RESISTANCE-ASSOCIATED PROTEIN 2); ATPase, coupled to transmembrane movement of substances [Arabidopsis thaliana]
Shoot_CUFF.460567.0	372	6.383	6.657	1.04293	up	61	59	19422746	24783184	0.889	0.019	0.994	longestORF	124	-	-	-	-
Shoot_CUFF.310724.0	149	40.491	41.411	1.02272	up	155	147	19422652	24783096	0.891	0.019	0.994	blastx	49	ref|NP_181013.1|	1e-13	76.3	ATMRP2 (ARABIDOPSIS THALIANA MULTIDRUG RESISTANCE-ASSOCIATED PROTEIN 2); ATPase, coupled to transmembrane movement of substances [Arabidopsis thaliana]
Shoot_CUFF.461407.0	1161	11.164	11.316	1.01362	up	333	313	19422474	24782930	0.895	0.018	0.994	blastx	361	ref|NP_190628.5|	1e-105	383	nucleotide binding [Arabidopsis thaliana]
Shoot_CUFF.461224.0	772	3.025	3.153	1.04231	up	60	58	19422747	24783185	0.894	0.018	0.994	longestORF	72	-	-	-	-
Shoot_CUFF.393035.0	858	11.795	11.986	1.01619	up	260	245	19422547	24782998	0.892	0.018	0.994	longestORF	277	-	-	-	-
Shoot_CUFF.352058.0	1058	2.207	2.301	1.04259	up	60	58	19422747	24783185	0.894	0.018	0.994	longestORF	65	-	-	-	-
Shoot_CUFF.241194.0	117	1.996	2.511	1.25802	up	6	7	19422801	24783236	0.892	0.018	0.994	blastx	39	ref|NP_194494.2|	4e-06	50.8	importin beta-2 subunit family protein [Arabidopsis thaliana]
Shoot_CUFF.158255.0	213	1.279	1.182	0.924159	down	7	6	19422800	24783237	0.892	0.018	0.994	longestORF	36	-	-	-	-
Shoot_CUFF.58665.0	828	0.799	0.811	1.01502	up	17	16	19422790	24783227	0.895	0.017	0.994	longestORF	159	-	-	-	-
Shoot_CUFF.393218.0	640	3.163	3.017	0.953841	down	52	46	19422755	24783197	0.895	0.017	0.994	longestORF	49	-	-	-	-
Shoot_CUFF.333828.0	627	13.223	12.987	0.982152	down	213	194	19422594	24783049	0.895	0.017	0.994	longestORF	76	-	-	-	-
Shoot_CUFF.331757.0	435	7.874	7.623	0.968123	down	88	79	19422719	24783164	0.895	0.017	0.994	longestORF	71	-	-	-	-
Shoot_CUFF.32950.0	472	2.309	2.312	1.0013	up	28	26	19422779	24783217	0.896	0.017	0.994	longestORF	74	-	-	-	-
Shoot_CUFF.230956.0	224	4.865	4.872	1.00144	up	28	26	19422779	24783217	0.896	0.017	0.994	blastx	67	ref|NP_001119248.1|	4e-28	124	PIR121; transcription activator [Arabidopsis thaliana]
Shoot_CUFF.42783.0	466	0.501	0.45	0.898204	down	6	5	19422801	24783238	0.9	0.016	0.994	blastx	34	ref|NP_181011.2|	0.003	42	PTAC12 (PLASTID TRANSCRIPTIONALLY ACTIVE12) [Arabidopsis thaliana]
Shoot_CUFF.420766.0	1199	6.395	6.511	1.01814	up	197	186	19422610	24783057	0.901	0.016	0.994	longestORF	381	-	-	-	-
Shoot_CUFF.38505.0	130	1.497	1.937	1.29392	up	5	6	19422802	24783237	0.9	0.016	0.994	longestORF	42	-	-	-	-
Shoot_CUFF.32614.0	316	3.079	3.321	1.0786	up	25	25	19422782	24783218	0.9	0.016	0.994	longestORF	105	-	-	-	-
Shoot_CUFF.188845.0	101	2.698	2.909	1.07821	up	7	7	19422800	24783236	0.899	0.016	0.994	-	-	-	-	-	-
Shoot_CUFF.183384.0	110	1.769	2.289	1.29395	up	5	6	19422802	24783237	0.9	0.016	0.994	blastx	26	ref|NP_194968.2|	0.003	41.6	peptidyl-prolyl cis-trans isomerase cyclophilin-type family protein [Arabidopsis thaliana]
Shoot_CUFF.15453.0	376	0.725	0.781	1.07724	up	7	7	19422800	24783236	0.899	0.016	0.994	blastx	125	ref|NP_196230.2|	3e-38	157	Ran-binding protein, putative [Arabidopsis thaliana]
Shoot_CUFF.324039.0	985	6.006	5.881	0.979187	down	152	138	19422655	24783105	0.903	0.015	0.994	longestORF	71	-	-	-	-
Shoot_CUFF.229933.0	1072	5.047	4.934	0.97761	down	139	126	19422668	24783117	0.902	0.015	0.994	blastx	297	ref|NP_973478.1|	4e-78	292	protein kinase, putative [Arabidopsis thaliana]
Shoot_CUFF.7500.0	1537	6.128	6.035	0.984824	down	242	221	19422565	24783022	0.906	0.014	0.994	longestORF	506	-	-	-	-
Shoot_CUFF.56786.0	438	2.666	2.492	0.934734	down	30	26	19422777	24783217	0.905	0.014	0.994	longestORF	34	-	-	-	-
Shoot_CUFF.432947.0	394	2.371	2.557	1.07845	up	24	24	19422783	24783219	0.907	0.014	0.994	longestORF	61	-	-	-	-
Shoot_CUFF.405242.0	1471	2.381	2.311	0.970601	down	90	81	19422717	24783162	0.905	0.014	0.994	longestORF	212	-	-	-	-
Shoot_CUFF.386025.0	191	5.095	5.054	0.991953	down	25	23	19422782	24783220	0.907	0.014	0.994	longestORF	56	-	-	-	-
Shoot_CUFF.312360.0	427	6.654	6.881	1.03411	up	73	70	19422734	24783173	0.907	0.014	0.994	longestORF	141	-	-	-	-
Shoot_CUFF.274732.0	511	2.209	2.218	1.00407	up	29	27	19422778	24783216	0.905	0.014	0.994	blastx	169	sp|Q7XZF7|GYRA_ORYSJ	5e-83	306	Probable DNA gyrase subunit A, chloroplastic/mitochondrial OS=Oryza sativa subsp. japonica GN=GYRA PE=2 SV=2
Shoot_CUFF.270652.0	659	12.758	12.548	0.98354	down	216	197	19422591	24783046	0.905	0.014	0.994	longestORF	180	-	-	-	-
Shoot_CUFF.154567.0	479	2.357	2.366	1.00382	up	29	27	19422778	24783216	0.905	0.014	0.994	blastx	157	ref|NP_001078482.1|	2e-52	205	DNA-directed DNA polymerase family protein [Arabidopsis thaliana]
Shoot_CUFF.119670.0	343	3.404	3.182	0.934783	down	30	26	19422777	24783217	0.905	0.014	0.994	longestORF	114	-	-	-	-
Shoot_CUFF.10567.0	131	8.617	8.651	1.00395	up	29	27	19422778	24783216	0.905	0.014	0.994	longestORF	34	-	-	-	-
Shoot_CUFF.90309.0	1004	9.925	9.783	0.985693	down	256	234	19422551	24783009	0.909	0.013	0.994	blastx	334	ref|NP_193447.5|	1e-102	373	unknown protein [Arabidopsis thaliana]
Shoot_CUFF.442833.0	360	9.839	9.561	0.971745	down	91	82	19422716	24783161	0.911	0.013	0.994	blastx	120	ref|NP_974676.1|	2e-41	167	PAA1 (P-TYPE ATP-ASE 1); ATPase, coupled to transmembrane movement of ions, phosphorylative mechanism / copper ion transmembrane transporter [Arabidopsis thaliana]
Shoot_CUFF.405473.0	100	1.946	1.679	0.862795	down	5	4	19422802	24783239	0.91	0.013	0.994	longestORF	33	-	-	-	-
Shoot_CUFF.369564.0	399	0.39	0.526	1.34872	up	4	5	19422803	24783238	0.91	0.013	0.994	blastx	71	ref|NP_563877.1|	1e-47	132	SEX1 (STARCH EXCESS 1); alpha-glucan, water dikinase [Arabidopsis thaliana]
Shoot_CUFF.351119.0	570	15.296	15.538	1.01582	up	224	211	19422583	24783032	0.908	0.013	0.994	blastx	82	ref|NP_850271.4|	5e-13	75.1	GSL8 (GLUCAN SYNTHASE-LIKE 8); 1,3-beta-glucan synthase/ transferase, transferring glycosyl groups [Arabidopsis thaliana]
Shoot_CUFF.327154.0	349	0.558	0.481	0.862007	down	5	4	19422802	24783239	0.91	0.013	0.994	longestORF	77	-	-	-	-
Shoot_CUFF.304713.0	939	2.363	2.459	1.04063	up	57	55	19422750	24783188	0.908	0.013	0.994	longestORF	299	-	-	-	-
Shoot_CUFF.28864.0	309	11.463	11.139	0.971735	down	91	82	19422716	24783161	0.911	0.013	0.994	longestORF	100	-	-	-	-
Shoot_CUFF.283173.0	115	1.354	1.825	1.34786	up	4	5	19422803	24783238	0.91	0.013	0.994	longestORF	38	-	-	-	-
Shoot_CUFF.251686.0	663	0.294	0.253	0.860544	down	5	4	19422802	24783239	0.91	0.013	0.994	longestORF	131	-	-	-	-
Shoot_CUFF.155671.0	496	0.392	0.339	0.864796	down	5	4	19422802	24783239	0.91	0.013	0.994	longestORF	37	-	-	-	-
Shoot_CUFF.473497.0	395	2.266	2.444	1.07855	up	23	23	19422784	24783220	0.914	0.012	0.994	blastx	131	ref|NP_198864.1|	2e-31	134	EMB3012 (embryo defective 3012) [Arabidopsis thaliana]
Shoot_CUFF.461410.0	165	9.672	9.667	0.999483	down	41	38	19422766	24783205	0.912	0.012	0.994	blastx	54	ref|NP_190628.5|	9e-12	69.7	nucleotide binding [Arabidopsis thaliana]
Shoot_CUFF.448653.0	136	6.869	6.79	0.988499	down	24	22	19422783	24783221	0.914	0.012	0.994	blastx	43	ref|NP_196464.2|	2e-11	68.6	PEX1 (peroxisome 1); ATP binding / ATPase/ binding / nucleoside-triphosphatase/ nucleotide binding / protein binding [Arabidopsis thaliana]
Shoot_CUFF.40377.0	113	7.922	8.543	1.07839	up	23	23	19422784	24783220	0.914	0.012	0.994	blastx	37	ref|NP_197475.2|	0.005	40.8	peptidase M28 family protein [Arabidopsis thaliana]
Shoot_CUFF.252799.0	418	2.142	2.31	1.07843	up	23	23	19422784	24783220	0.914	0.012	0.994	longestORF	112	-	-	-	-
Shoot_CUFF.102920.0	546	8.412	8.61	1.02354	up	118	112	19422689	24783131	0.912	0.012	0.994	longestORF	33	-	-	-	-
Shoot_CUFF.442827.0	672	9.731	9.557	0.982119	down	168	153	19422639	24783090	0.916	0.011	0.994	longestORF	178	-	-	-	-
Shoot_CUFF.321588.0	672	2.433	2.436	1.00123	up	42	39	19422765	24783204	0.916	0.011	0.994	longestORF	117	-	-	-	-
Shoot_CUFF.267052.0	199	8.215	8.226	1.00134	up	42	39	19422765	24783204	0.916	0.011	0.994	blastx	66	ref|NP_176659.6|	2e-14	79	binding [Arabidopsis thaliana]
Shoot_CUFF.221364.0	725	2.309	2.2	0.952793	down	43	38	19422764	24783205	0.916	0.011	0.994	longestORF	66	-	-	-	-
Shoot_CUFF.126949.0	782	1.941	2.04	1.051	up	39	38	19422768	24783205	0.918	0.011	0.994	longestORF	150	-	-	-	-
Shoot_CUFF.94241.0	615	0.253	0.205	0.810277	down	4	3	19422803	24783240	0.92	0.01	0.994	longestORF	104	-	-	-	-
Shoot_CUFF.93455.0	114	2.731	2.946	1.07873	up	8	8	19422799	24783235	0.921	0.01	0.994	blastx	37	ref|NP_062318.2|	0.005	40.8	formin 2 [Mus musculus]
Shoot_CUFF.91691.0	191	0.815	0.659	0.808589	down	4	3	19422803	24783240	0.92	0.01	0.994	blastx	63	sp|Q8W3F9|CSLD1_ORYSJ	4e-32	137	Cellulose synthase-like protein D1 OS=Oryza sativa subsp. japonica GN=CSLD1 PE=2 SV=1
Shoot_CUFF.73166.0	182	28.016	27.445	0.979619	down	131	119	19422676	24783124	0.921	0.01	0.994	blastx	60	ref|NP_174850.3|	1e-18	92.8	ACC2 (ACETYL-COA CARBOXYLASE 2); acetyl-CoA carboxylase [Arabidopsis thaliana]
Shoot_CUFF.65120.0	107	1.455	1.177	0.808935	down	4	3	19422803	24783240	0.92	0.01	0.994	longestORF	35	-	-	-	-
Shoot_CUFF.386136.0	405	2.114	2.28	1.07852	up	22	22	19422785	24783221	0.921	0.01	0.994	longestORF	134	-	-	-	-
Shoot_CUFF.329396.0	856	17.279	17.457	1.0103	up	380	356	19422427	24782887	0.919	0.01	0.994	blastx	75	ref|NP_174850.3|	1e-108	391	ACC2 (ACETYL-COA CARBOXYLASE 2); acetyl-CoA carboxylase [Arabidopsis thaliana]
Shoot_CUFF.284577.0	554	0.632	0.53	0.838608	down	9	7	19422798	24783236	0.921	0.01	0.994	longestORF	123	-	-	-	-
Shoot_CUFF.284460.0	503	1.702	1.836	1.07873	up	22	22	19422785	24783221	0.921	0.01	0.994	longestORF	141	-	-	-	-
Shoot_CUFF.238982.0	1002	10.1	9.97	0.987129	down	260	238	19422547	24783005	0.921	0.01	0.994	blastx	114	sp|Q8GRL4|HOX19_ORYSJ	4e-62	239	Homeobox-leucine zipper protein HOX19 OS=Oryza sativa subsp. japonica GN=HOX19 PE=2 SV=1
Shoot_CUFF.188341.0	590	0.264	0.213	0.806818	down	4	3	19422803	24783240	0.92	0.01	0.994	longestORF	46	-	-	-	-
Shoot_CUFF.165620.0	413	2.073	2.236	1.07863	up	22	22	19422785	24783221	0.921	0.01	0.994	longestORF	63	-	-	-	-
Shoot_CUFF.135799.0	287	0.407	0.585	1.43735	up	3	4	19422804	24783239	0.92	0.01	0.994	longestORF	95	-	-	-	-
Shoot_CUFF.114065.0	2017	0.058	0.083	1.43103	up	3	4	19422804	24783239	0.92	0.01	0.994	longestORF	48	-	-	-	-
Shoot_CUFF.110015.0	382	0.408	0.33	0.808824	down	4	3	19422803	24783240	0.92	0.01	0.994	blastx	31	ref|NP_199428.3|	0.008	40	ribosomal protein L14 family protein / huellenlos paralog (HLP) [Arabidopsis thaliana]
Shoot_CUFF.10940.0	782	20.109	19.914	0.990303	down	404	371	19422403	24782872	0.921	0.01	0.994	blastx	215	ref|NP_191712.1|	4e-81	301	PANB2; 3-methyl-2-oxobutanoate hydroxymethyltransferase [Arabidopsis thaliana]
Shoot_CUFF.404606.0	366	4.041	4.243	1.04999	up	38	37	19422769	24783206	0.924	0.009	0.994	longestORF	49	-	-	-	-
Shoot_CUFF.402470.0	184	19.885	19.39	0.975107	down	94	85	19422713	24783158	0.926	0.009	0.994	blastx	53	ref|NP_188993.2|	5e-10	63.9	cyclopropane fatty acid synthase, putative / CPA-FA synthase, putative [Arabidopsis thaliana]
Shoot_CUFF.402458.0	255	19.691	20.082	1.01986	up	129	122	19422678	24783121	0.926	0.009	0.994	blastx	85	ref|NP_188995.2|	7e-23	106	cyclopropane fatty acid synthase, putative / CPA-FA synthase, putative [Arabidopsis thaliana]
Shoot_CUFF.375914.0	164	9.256	9.214	0.995462	down	39	36	19422768	24783207	0.924	0.009	0.994	blastx	54	ref|NP_566749.1|	5e-11	67.4	ALDH2C4; 3-chloroallyl aldehyde dehydrogenase/ aldehyde dehydrogenase (NAD)/ coniferyl-aldehyde dehydrogenase [Arabidopsis thaliana]
Shoot_CUFF.33307.0	499	2.964	3.112	1.04993	up	38	37	19422769	24783206	0.924	0.009	0.994	longestORF	166	-	-	-	-
Shoot_CUFF.229558.0	556	2.73	2.718	0.995604	down	39	36	19422768	24783207	0.924	0.009	0.994	blastx	29	ref|NP_001154712.1|	0.007	41.2	ATGSL12 (glucan synthase-like 12); 1,3-beta-glucan synthase/ transferase, transferring glycosyl groups [Arabidopsis thaliana]
Shoot_CUFF.178422.0	141	19.048	19.647	1.03145	up	69	66	19422738	24783177	0.925	0.009	0.994	blastx	46	sp|Q3AWX3|LEPA_SYNS9	1e-05	49.3	GTP-binding protein lepA OS=Synechococcus sp. (strain CC9902) GN=lepA PE=3 SV=1
Shoot_CUFF.10834.0	384	4.46	4.263	0.95583	down	44	39	19422763	24783204	0.924	0.009	0.994	longestORF	92	-	-	-	-
Shoot_CUFF.458085.0	136	6.296	6.173	0.980464	down	22	20	19422785	24783223	0.928	0.008	0.994	longestORF	45	-	-	-	-
Shoot_CUFF.416243.0	432	19.011	18.752	0.986376	down	211	193	19422596	24783050	0.93	0.008	0.994	longestORF	82	-	-	-	-
Shoot_CUFF.338186.0	341	2.397	2.585	1.07843	up	21	21	19422786	24783222	0.928	0.008	0.994	longestORF	113	-	-	-	-
Shoot_CUFF.125548.0	590	5.41	5.265	0.973198	down	82	74	19422725	24783169	0.929	0.008	0.994	longestORF	77	-	-	-	-
Shoot_CUFF.104876.0	355	2.303	2.483	1.07816	up	21	21	19422786	24783222	0.928	0.008	0.994	longestORF	43	-	-	-	-
Shoot_CUFF.97082.0	218	0.357	0.578	1.61905	up	2	3	19422805	24783240	0.933	0.007	0.994	blastx	72	ref|NP_194709.2|	2e-07	55.1	PLP8 (PATATIN-LIKE PROTEIN 8) [Arabidopsis thaliana]
Shoot_CUFF.80666.1	709	0.11	0.178	1.61818	up	2	3	19422805	24783240	0.933	0.007	0.994	blastx	155	ref|NP_187076.1|	1e-17	90.9	PTAC3 (PLASTID TRANSCRIPTIONALLY ACTIVE3); DNA binding / nucleic acid binding [Arabidopsis thaliana]
Shoot_CUFF.65108.0	384	0.203	0.328	1.61576	up	2	3	19422805	24783240	0.933	0.007	0.994	longestORF	116	-	-	-	-
Shoot_CUFF.414710.0	387	0.201	0.325	1.61692	up	2	3	19422805	24783240	0.933	0.007	0.994	longestORF	85	-	-	-	-
Shoot_CUFF.339209.0	114	17.755	18.41	1.03689	up	52	50	19422755	24783193	0.933	0.007	0.994	blastx	38	ref|NP_191117.1|	4e-06	50.8	regulator of chromosome condensation (RCC1) family protein [Arabidopsis thaliana]
Shoot_CUFF.320421.0	471	3.719	3.565	0.958591	down	45	40	19422762	24783203	0.931	0.007	0.994	longestORF	113	-	-	-	-
Shoot_CUFF.309475.0	151	5.413	5.004	0.924441	down	21	18	19422786	24783225	0.932	0.007	0.994	longestORF	50	-	-	-	-
Shoot_CUFF.308975.0	126	0.618	0.999	1.6165	up	2	3	19422805	24783240	0.933	0.007	0.994	blastx	41	sp|Q7X7E9|DNLI4_ORYSJ	2e-16	85.5	Putative DNA ligase 4 OS=Oryza sativa subsp. japonica GN=LIG4 PE=2 SV=2
Shoot_CUFF.298921.0	287	0.271	0.439	1.61993	up	2	3	19422805	24783240	0.933	0.007	0.994	longestORF	95	-	-	-	-
Shoot_CUFF.26475.0	452	3.875	3.715	0.95871	down	45	40	19422762	24783203	0.931	0.007	0.994	longestORF	150	-	-	-	-
Shoot_CUFF.21150.0	118	0.66	1.067	1.61667	up	2	3	19422805	24783240	0.933	0.007	0.994	longestORF	39	-	-	-	-
Shoot_CUFF.20874.0	575	2.234	2.117	0.947628	down	33	29	19422774	24783214	0.933	0.007	0.994	longestORF	63	-	-	-	-
Shoot_CUFF.196385.0	131	0.594	0.961	1.61785	up	2	3	19422805	24783240	0.933	0.007	0.994	longestORF	37	-	-	-	-
Shoot_CUFF.190813.0	466	0.167	0.27	1.61677	up	2	3	19422805	24783240	0.933	0.007	0.994	longestORF	53	-	-	-	-
Shoot_CUFF.177048.0	233	0.501	0.36	0.718563	down	3	2	19422804	24783241	0.933	0.007	0.994	longestORF	69	-	-	-	-
Shoot_CUFF.157771.0	140	0.834	0.6	0.719424	down	3	2	19422804	24783241	0.933	0.007	0.994	longestORF	46	-	-	-	-
Shoot_CUFF.153853.0	416	1.965	1.816	0.924173	down	21	18	19422786	24783225	0.932	0.007	0.994	longestORF	57	-	-	-	-
Shoot_CUFF.151522.0	976	0.12	0.086	0.716667	down	3	2	19422804	24783241	0.933	0.007	0.994	longestORF	60	-	-	-	-
Shoot_CUFF.123726.0	304	0.256	0.414	1.61719	up	2	3	19422805	24783240	0.933	0.007	0.994	longestORF	31	-	-	-	-
Shoot_CUFF.103586.0	687	0.17	0.122	0.717647	down	3	2	19422804	24783241	0.933	0.007	0.994	longestORF	79	-	-	-	-
Shoot_CUFF.473503.0	1138	2.257	2.324	1.02969	up	66	63	19422741	24783180	0.939	0.006	0.994	longestORF	374	-	-	-	-
Shoot_CUFF.363171.0	414	3.385	3.549	1.04845	up	36	35	19422771	24783208	0.936	0.006	0.994	blastx	59	ref|NP_173942.2|	3e-10	64.7	binding / protein transporter [Arabidopsis thaliana]
Shoot_CUFF.363155.0	144	2.703	2.332	0.862745	down	10	8	19422797	24783235	0.94	0.006	0.994	blastx	47	ref|NP_173942.2|	1e-05	49.7	binding / protein transporter [Arabidopsis thaliana]
Shoot_CUFF.360800.0	763	3.418	3.411	0.997952	down	67	62	19422740	24783181	0.939	0.006	0.994	longestORF	165	-	-	-	-
Shoot_CUFF.325306.0	337	2.426	2.366	0.975268	down	21	19	19422786	24783224	0.936	0.006	0.994	blastx	112	sp|Q9XG83|G2OX_PHACN	7e-34	143	Gibberellin 2-beta-dioxygenase OS=Phaseolus coccineus GN=GA2OX1 PE=2 SV=1
Shoot_CUFF.305409.0	894	2.264	2.254	0.995583	down	52	48	19422755	24783195	0.939	0.006	0.994	blastx	255	sp|Q7XUR3|FUCO1_ORYSJ	1e-145	514	Putative alpha-L-fucosidase 1 OS=Oryza sativa subsp. japonica GN=Os04g0560400 PE=3 SV=2
Shoot_CUFF.302212.0	234	3.327	3.588	1.07845	up	20	20	19422787	24783223	0.936	0.006	0.994	blastx	78	sp|A7LFZ6|DCL4_ORYSJ	3e-41	167	Endoribonuclease Dicer homolog 4 OS=Oryza sativa subsp. japonica GN=DCL4 PE=2 SV=1
Shoot_CUFF.301136.0	154	2.528	2.18	0.862342	down	10	8	19422797	24783235	0.94	0.006	0.994	longestORF	51	-	-	-	-
Shoot_CUFF.282521.0	884	3.655	3.656	1.00027	up	83	77	19422724	24783166	0.939	0.006	0.994	longestORF	181	-	-	-	-
Shoot_CUFF.252043.0	392	4.568	4.39	0.961033	down	46	41	19422761	24783202	0.938	0.006	0.994	longestORF	82	-	-	-	-
[truncated: 797 more rows]

## Sheet: root
Table S3. (root) RPKM and ORF predictions of unannotated transcripts. Cufflinks ID (Cufflinks_ID); total nucleotide length of each predicted transcript (NT_Length); RPKM without salinity stress (RPKM_0) or with salinity stress (RPKM_1); calculated ratio of RPKM (rpkm_1/rpkm_0; Ratio); upregulation or downregulation (Exp_Change); number of mapped reads of the gene without salinity stress (ReadCoun…
Cufflinks_ID	NT_Length	RPKM_0	RPKM_1	Ratio	Exp_Change	ReadCount_0_Exon	ReadCount_1_Exon	ReadCount_0_other	ReadCount_1_other	P_value	G_value	FDR	ORF_type	AA_Length	Protein_ID	E_value	Score	Description
Root_CUFF.216207.0	1654	16499.8	12177.6	0.738043	down	530061	499176	18892746	24284067	0	24270.2	0	longestORF	112	-	-	-	-
Root_CUFF.325065.0	526	8185.08	5631.72	0.688047	down	83622	73415	19339185	24709828	0	5497.11	0	longestORF	37	-	-	-	-
Root_CUFF.364353.0	331	7330.9	5521.1	0.753127	down	47130	45291	19375677	24737952	0	1857.48	0	longestORF	48	-	-	-	-
Root_CUFF.298860.0	638	4.519	67.671	14.9748	up	56	1070	19422751	24782173	0	882.543	0	blastx	137	sp|Q7XV13|LOX5_ORYSJ	3e-56	218	Putative lipoxygenase 5 OS=Oryza sativa subsp. japonica GN=Os04g0447100 PE=3 SV=2
Root_CUFF.320969.0	1916	78.277	34.601	0.442033	down	2913	1643	19419894	24781600	0	735.023	0	blastx	467	ref|NP_172246.3|	0	638	calcium-transporting ATPase [Arabidopsis thaliana]
Root_CUFF.327296.0	965	0	24.461	-	up	0	585	19422807	24782658	0	669.257	0	blastx	283	sp|Q9XG83|G2OX_PHACN	6e-60	232	Gibberellin 2-beta-dioxygenase OS=Phaseolus coccineus GN=GA2OX1 PE=2 SV=1
Root_CUFF.286816.0	936	15.677	62.12	3.96249	up	285	1441	19422522	24781802	0	588.492	0	longestORF	97	-	-	-	-
Root_CUFF.170076.0	1121	19.244	56.259	2.92346	up	419	1563	19422388	24781680	0	452.459	0	longestORF	294	-	-	-	-
Root_CUFF.343515.0	1044	4.784	29.605	6.18834	up	97	766	19422710	24782477	0	437.604	0	longestORF	120	-	-	-	-
Root_CUFF.299220.0	689	193.539	109.688	0.566749	down	2590	1873	19420217	24781370	0	356.017	0	longestORF	196	-	-	-	-
Root_CUFF.168009.0	1381	6.562	22.293	3.39729	up	176	763	19422631	24782480	0	265.263	0	blastx	75	ref|NP_850327.2|	1e-24	115	phosphoinositide-specific phospholipase C family protein [Arabidopsis thaliana]
Root_CUFF.301386.0	752	218.541	142.727	0.65309	down	3192	2660	19419615	24780583	0	264.386	0	blastx	60	ref|NP_181777.2|	2e-72	273	copper amine oxidase, putative [Arabidopsis thaliana]
Root_CUFF.44309.0	244	0	27.451	-	up	0	166	19422807	24783077	0	185.567	0	longestORF	40	-	-	-	-
Root_CUFF.431938.0	525	75.611	34.201	0.452328	down	771	445	19422036	24782798	0	185.154	0	longestORF	111	-	-	-	-
Root_CUFF.433591.0	831	1.549	13.013	8.4009	up	25	268	19422782	24782975	0	178.316	0	longestORF	41	-	-	-	-
Root_CUFF.184572.0	885	13.09	33.192	2.53568	up	225	728	19422582	24782515	0	170.036	0	longestORF	122	-	-	-	-
Root_CUFF.439679.0	691	6.259	23.299	3.72248	up	84	399	19422723	24782844	0	152.326	0	blastx	229	sp|Q7PC80|PDR1_ORYSJ	3e-99	362	Probable pleiotropic drug resistance protein 1 OS=Oryza sativa subsp. japonica GN=PDR1 PE=3 SV=1
Root_CUFF.347280.0	563	63.649	30.244	0.475169	down	696	422	19422111	24782821	0	150.442	0	longestORF	108	-	-	-	-
Root_CUFF.402791.0	1078	14.997	4.304	0.286991	down	314	115	19422493	24783128	0	149.555	0	longestORF	150	-	-	-	-
Root_CUFF.455095.0	3276	1.446	5.062	3.50069	up	92	411	19422715	24782832	0	147.141	0	longestORF	122	-	-	-	-
Root_CUFF.439685.0	1382	3.8	12.555	3.30395	up	102	430	19422705	24782813	0	144.26	0	blastx	336	sp|Q8GU89|PDR4_ORYSJ	1e-103	377	Pleiotropic drug resistance protein 4 OS=Oryza sativa subsp. japonica GN=PDR4 PE=2 SV=1
Root_CUFF.78830.0	3332	22.575	14.181	0.628173	down	1461	1171	19421346	24782072	0	141.229	0	longestORF	1042	-	-	-	-
Root_CUFF.41180.0	1586	28.178	15.799	0.560686	down	868	621	19421939	24782622	0	122.845	0	blastx	409	ref|NP_197475.2|	4e-92	340	peptidase M28 family protein [Arabidopsis thaliana]
Root_CUFF.140374.0	1505	8.45	2.413	0.285562	down	247	90	19422560	24783153	0	118.056	0	longestORF	364	-	-	-	-
Root_CUFF.447156.0	996	7.806	1.256	0.160902	down	151	31	19422656	24783212	0	116.298	0	longestORF	151	-	-	-	-
Root_CUFF.201716.0	635	33.162	13.852	0.417707	down	409	218	19422398	24783025	0	114.087	0	longestORF	199	-	-	-	-
Root_CUFF.402719.0	1068	3.616	12.165	3.36421	up	75	322	19422732	24782921	0	110.022	0	longestORF	342	-	-	-	-
Root_CUFF.135667.0	1817	15.726	7.817	0.497075	down	555	352	19422252	24782891	0	108.037	0	blastx	477	ref|NP_188513.1|	1e-138	493	ATPLT5 (POLYOL TRANSPORTER 5); D-ribose transmembrane transporter/ D-xylose transmembrane transporter/ carbohydrate transmembrane transporter/ galactose transmembrane transporter/ glucose transmembrane transporter/ glycerol transmembrane transporter/ mannitol transmembrane transporter/ monosaccharide transmembrane transporter/ myo-inositol transmembrane transporter/ sorbitol transmembrane transpo…
Root_CUFF.125822.0	1180	6.327	1.128	0.178284	down	145	33	19422662	24783210	0	104.287	0	longestORF	62	-	-	-	-
Root_CUFF.52423.0	2071	12.704	6.313	0.49693	down	511	324	19422296	24782919	0	99.485	0	longestORF	255	-	-	-	-
Root_CUFF.381558.0	283	52.214	19.533	0.374095	down	287	137	19422520	24783106	0	96.092	0	longestORF	80	-	-	-	-
Root_CUFF.279132.0	666	3.943	14.904	3.77986	up	51	246	19422756	24782997	0	94.873	0	longestORF	81	-	-	-	-
Root_CUFF.127884.0	6155	3.973	1.967	0.495092	down	475	300	19422332	24782943	0	93.29	0	longestORF	233	-	-	-	-
Root_CUFF.408203.0	943	19.382	8.9	0.459189	down	355	208	19422452	24783035	0	82.222	0	longestORF	227	-	-	-	-
Root_CUFF.147092.0	1577	11.166	5.168	0.462834	down	342	202	19422465	24783041	0	77.85	0	longestORF	132	-	-	-	-
Root_CUFF.409409.0	5481	1.681	3.519	2.0934	up	179	478	19422628	24782765	0	77.335	0	longestORF	391	-	-	-	-
Root_CUFF.204416.0	955	21.295	10.563	0.496032	down	395	250	19422412	24782993	0	77.073	0	longestORF	195	-	-	-	-
Root_CUFF.448903.0	1420	12.11	5.683	0.469282	down	334	200	19422473	24783043	0	73.803	0	longestORF	389	-	-	-	-
Root_CUFF.231340.0	878	21.873	10.8	0.493759	down	373	235	19422434	24783008	0	73.534	0	blastx	207	ref|NP_563629.1|	3e-69	262	AN (ANGUSTIFOLIA); protein binding [Arabidopsis thaliana]
Root_CUFF.460564.0	550	8.987	1.467	0.163236	down	96	20	19422711	24783223	0	72.605	0	longestORF	158	-	-	-	-
Root_CUFF.168006.0	682	9.663	22.068	2.28376	up	128	373	19422679	24782870	0	71.999	0	longestORF	124	-	-	-	-
Root_CUFF.49712.0	656	30.609	15.685	0.512431	down	390	255	19422417	24782988	0	70.257	0	longestORF	142	-	-	-	-
Root_CUFF.273283.0	635	0	4.13	-	up	0	65	19422807	24783178	0	69.61	0	longestORF	102	-	-	-	-
Root_CUFF.458749.0	667	14.435	5.082	0.352061	down	187	84	19422620	24783159	0	68.227	0	longestORF	77	-	-	-	-
Root_CUFF.161088.0	855	34.083	20.199	0.592641	down	566	428	19422241	24782815	0	67.058	0	longestORF	183	-	-	-	-
Root_CUFF.473135.0	849	5.519	0.951	0.172314	down	91	20	19422716	24783223	0	66.374	0	blastx	198	sp|O48923|C71DA_SOYBN	5e-55	215	Cytochrome P450 71D10 OS=Glycine max GN=CYP71D10 PE=2 SV=1
Root_CUFF.6344.0	1418	7.407	2.817	0.380316	down	204	99	19422603	24783144	0	66.268	0	longestORF	223	-	-	-	-
Root_CUFF.164631.0	949	1.194	5.782	4.84255	up	22	136	19422785	24783107	0	64.494	0	longestORF	220	-	-	-	-
Root_CUFF.386925.0	1469	19.697	11.839	0.601056	down	562	431	19422245	24782812	0	63.463	0	blastx	354	ref|NP_173023.1|	1e-106	387	prephenate dehydrogenase family protein [Arabidopsis thaliana]
Root_CUFF.239978.0	1495	7.025	2.753	0.391886	down	204	102	19422603	24783141	0	63.119	0	longestORF	144	-	-	-	-
Root_CUFF.437032.0	528	11.019	2.751	0.24966	down	113	36	19422694	24783207	0	61.38	0	longestORF	94	-	-	-	-
Root_CUFF.16150.0	1045	14.534	7.027	0.483487	down	295	182	19422512	24783061	0	60.908	0	longestORF	206	-	-	-	-
Root_CUFF.349238.0	1399	22.302	32.822	1.47171	up	606	1138	19422201	24782105	0	60.692	0	longestORF	243	-	-	-	-
Root_CUFF.18496.0	2957	4.614	2.142	0.464239	down	265	157	19422542	24783086	0	59.759	0	longestORF	160	-	-	-	-
Root_CUFF.283582.0	1215	8.517	15.974	1.87554	up	201	481	19422606	24782762	0	59.66	0	longestORF	164	-	-	-	-
Root_CUFF.132717.0	216	38.853	13.637	0.35099	down	163	73	19422644	24783170	0	59.595	0	longestORF	56	-	-	-	-
Root_CUFF.10902.0	1048	9.727	3.889	0.399815	down	198	101	19422609	24783142	0	59.202	0	longestORF	125	-	-	-	-
Root_CUFF.364857.0	305	16.037	3.44	0.214504	down	95	26	19422712	24783217	0	58.9	0	longestORF	46	-	-	-	-
Root_CUFF.10329.0	1623	24.775	34.731	1.40186	up	781	1397	19422026	24781846	0	58.42	0	longestORF	530	-	-	-	-
Root_CUFF.10323.0	2896	21.085	27.727	1.31501	up	1186	1990	19421621	24781253	0	56.59	0	longestORF	923	-	-	-	-
Root_CUFF.13629.0	1763	2.482	6.019	2.42506	up	85	263	19422722	24782980	0	56.393	0	longestORF	192	-	-	-	-
Root_CUFF.372481.0	1686	30.873	21.97	0.711625	down	1011	918	19421796	24782325	0	55.389	0	blastx	152	ref|NP_177038.1|	5e-39	163	haloacid dehalogenase-like hydrolase family protein [Arabidopsis thaliana]
Root_CUFF.345225.0	694	0.593	4.884	8.23609	up	8	84	19422799	24783159	0	53.944	0	longestORF	86	-	-	-	-
Root_CUFF.308400.0	725	1.278	6.233	4.87715	up	18	112	19422789	24783131	0	53.104	0	longestORF	178	-	-	-	-
Root_CUFF.184591.0	1904	10.303	16.148	1.56731	up	381	762	19422426	24782481	0	53.09	0	blastx	241	ref|NP_195533.1|	0	391	guanine nucleotide exchange family protein [Arabidopsis thaliana]
Root_CUFF.104431.0	2758	14.262	9.744	0.683214	down	764	666	19422043	24782577	0	51.41	0	longestORF	712	-	-	-	-
Root_CUFF.132720.0	369	26.371	11.154	0.422965	down	189	102	19422618	24783141	0	51.07	0	longestORF	72	-	-	-	-
Root_CUFF.175293.0	2648	29.962	23.192	0.774047	down	1541	1522	19421266	24781721	0	49.869	0	blastx	882	ref|NP_173520.1|	0	1347	emb1507 (embryo defective 1507); ATP binding / ATP-dependent helicase/ helicase/ nucleic acid binding / nucleoside-triphosphatase/ nucleotide binding [Arabidopsis thaliana]
Root_CUFF.256799.0	163	27.48	6.436	0.234207	down	87	26	19422720	24783217	0	49.852	0	longestORF	54	-	-	-	-
Root_CUFF.350672.0	346	14.136	3.732	0.264007	down	95	32	19422712	24783211	0	48.594	0	longestORF	39	-	-	-	-
Root_CUFF.201941.0	1156	6.458	2.408	0.372871	down	145	69	19422662	24783174	0	48.301	0	longestORF	111	-	-	-	-
Root_CUFF.328156.0	307	69.095	41.138	0.595383	down	412	313	19422395	24782930	0	47.912	0	longestORF	101	-	-	-	-
Root_CUFF.320915.0	323	31.561	14.241	0.451221	down	198	114	19422609	24783129	0	47.199	0	longestORF	107	-	-	-	-
Root_CUFF.267854.0	989	19.053	11.016	0.578177	down	366	270	19422441	24782973	0	46.819	0	longestORF	285	-	-	-	-
Root_CUFF.474835.2	2056	8.614	4.906	0.569538	down	344	250	19422463	24782993	0	46.086	0	longestORF	590	-	-	-	-
Root_CUFF.411990.0	1557	24.602	33.508	1.362	up	744	1293	19422063	24781950	0	45.875	0	blastx	519	ref|NP_189916.4|	0	767	ATMIN7 (ARABIDOPSIS THALIANA HOPM INTERACTOR 7); guanyl-nucleotide exchange factor/ protein binding [Arabidopsis thaliana]
Root_CUFF.92290.0	1680	5.271	2.282	0.432935	down	172	95	19422635	24783148	0	44.413	0	longestORF	113	-	-	-	-
Root_CUFF.109039.0	1863	9.203	5.263	0.571879	down	333	243	19422474	24783000	0	44.031	0	longestORF	168	-	-	-	-
Root_CUFF.175290.0	856	23.397	14.047	0.600376	down	389	298	19422418	24782945	0	43.937	0	blastx	241	ref|NP_173520.1|	1e-84	313	emb1507 (embryo defective 1507); ATP binding / ATP-dependent helicase/ helicase/ nucleic acid binding / nucleoside-triphosphatase/ nucleotide binding [Arabidopsis thaliana]
Root_CUFF.148679.0	1689	0.579	2.461	4.25043	up	19	103	19422788	24783140	0	43.493	0	longestORF	82	-	-	-	-
Root_CUFF.346182.0	720	12.085	5.268	0.435912	down	169	94	19422638	24783149	0	43.037	0	blastx	69	ref|NP_176583.1|	7e-24	111	WRKY56; transcription factor [Arabidopsis thaliana]
Root_CUFF.141634.0	2328	3.649	1.577	0.432173	down	165	91	19422642	24783152	0	42.692	0	longestORF	639	-	-	-	-
Root_CUFF.314327.0	1025	4.671	1.378	0.295012	down	93	35	19422714	24783208	0	42.085	0	longestORF	154	-	-	-	-
Root_CUFF.144050.0	802	3.788	9.408	2.48363	up	59	187	19422748	24783056	0	41.533	0	longestORF	93	-	-	-	-
Root_CUFF.357351.0	118	53.667	20.175	0.375929	down	123	59	19422684	24783184	0	40.316	0	longestORF	39	-	-	-	-
Root_CUFF.132711.0	631	12.321	5.244	0.425615	down	151	82	19422656	24783161	0	40.162	0	longestORF	83	-	-	-	-
Root_CUFF.173922.0	1755	1.408	3.725	2.6456	up	48	162	19422759	24783081	0	39.714	0	longestORF	73	-	-	-	-
Root_CUFF.470792.0	1084	6.507	2.643	0.406178	down	137	71	19422670	24783172	0	39.58	0	longestORF	264	-	-	-	-
Root_CUFF.10899.0	567	13.076	5.551	0.424518	down	144	78	19422663	24783165	0	38.444	0	longestORF	83	-	-	-	-
Root_CUFF.342738.0	994	4.403	1.299	0.295026	down	85	32	19422722	24783211	0	38.346	0	longestORF	284	-	-	-	-
Root_CUFF.442565.0	570	9.394	3.256	0.346604	down	104	46	19422703	24783197	0	38.328	0	longestORF	61	-	-	-	-
Root_CUFF.455194.0	1447	2.313	5.382	2.32685	up	65	193	19422742	24783050	0	38.192	0	longestORF	117	-	-	-	-
Root_CUFF.238871.0	677	46.543	32.304	0.694068	down	612	542	19422195	24782701	0	38.04	0	longestORF	125	-	-	-	-
Root_CUFF.120538.0	4700	3.801	2.301	0.605367	down	347	268	19422460	24782975	0	38.04	0	longestORF	103	-	-	-	-
Root_CUFF.477658.0	1561	3.298	1.137	0.344754	down	100	44	19422707	24783199	0	37.088	0	blastx	338	sp|P07925|ATP6_MAIZE	1e-132	474	ATP synthase subunit a OS=Zea mays GN=ATP6 PE=3 SV=1
Root_CUFF.203687.0	240	84.737	123.235	1.45432	up	395	733	19422412	24782510	0	36.812	0	blastx	79	ref|NP_175036.1|	6e-41	166	emb1075 (embryo defective 1075); carboxy-lyase/ catalytic/ pyridoxal phosphate binding [Arabidopsis thaliana]
Root_CUFF.256193.0	2573	2.421	4.563	1.88476	up	121	291	19422686	24782952	0	36.326	0	blastx	67	ref|NP_001078567.1|	6e-06	54.7	MSL2 (MscS-LIKE 2); ion channel [Arabidopsis thaliana]
Root_CUFF.168465.0	2024	7.682	4.525	0.589039	down	302	227	19422505	24783016	0	36.258	0	blastx	56	ref|NP_194199.4|	3e-10	68.6	unknown protein [Arabidopsis thaliana]
Root_CUFF.327301.0	1332	1.198	3.665	3.05927	up	31	121	19422776	24783122	0	36.155	0	longestORF	345	-	-	-	-
Root_CUFF.177468.0	641	2.651	7.869	2.96831	up	33	125	19422774	24783118	0	35.942	0	blastx	40	ref|NP_973692.1|	4e-06	52.4	phosphatidate cytidylyltransferase family protein [Arabidopsis thaliana]
Root_CUFF.130812.0	1481	2.433	5.395	2.21743	up	70	198	19422737	24783045	0	35.684	0	longestORF	281	-	-	-	-
Root_CUFF.331534.0	728	4.243	0.942	0.222013	down	60	17	19422747	24783226	0	35.584	0	longestORF	91	-	-	-	-
Root_CUFF.67930.0	366	41.357	62.95	1.52211	up	294	571	19422513	24782672	0	35.171	0	blastx	121	ref|NP_568051.1|	4e-33	72	VHA-A3 (VACUOLAR PROTON ATPASE A3); ATPase [Arabidopsis thaliana]
Root_CUFF.139681.0	1375	9.998	5.722	0.572314	down	267	195	19422540	24783048	0	35.103	0	longestORF	65	-	-	-	-
Root_CUFF.406625.0	1054	16.559	10.183	0.614953	down	339	266	19422468	24782977	0	35.099	0	longestORF	325	-	-	-	-
Root_CUFF.427584.0	983	8.799	4.228	0.480509	down	168	103	19422639	24783140	0	34.871	0	longestORF	245	-	-	-	-
Root_CUFF.147317.0	478	10.34	3.63	0.351064	down	96	43	19422711	24783200	0	34.667	0	longestORF	39	-	-	-	-
Root_CUFF.15703.0	1978	3.722	1.673	0.44949	down	143	82	19422664	24783161	0	34.152	0	blastx	122	ref|NP_196230.2|	3e-28	128	Ran-binding protein, putative [Arabidopsis thaliana]
Root_CUFF.85624.0	637	4.203	0.823	0.195813	down	52	13	19422755	24783230	0	33.919	0	longestORF	115	-	-	-	-
Root_CUFF.291673.0	445	4.975	0.725	0.145729	down	43	8	19422764	24783235	0	33.786	0	longestORF	143	-	-	-	-
Root_CUFF.62708.0	3060	11.66	15.375	1.31861	up	693	1166	19422114	24782077	0	33.666	0	longestORF	513	-	-	-	-
Root_CUFF.37763.0	1832	13.237	18.435	1.39269	up	471	837	19422336	24782406	0	33.638	0	longestORF	357	-	-	-	-
Root_CUFF.218511.0	1341	3.916	1.474	0.376404	down	102	49	19422705	24783194	0	33.19	0	blastx	86	sp|P15479|ACEA_RICCO	2e-10	68.2	Isocitrate lyase OS=Ricinus communis PE=2 SV=1
Root_CUFF.402722.0	117	10.561	34.832	3.29817	up	24	101	19422783	24783142	0	32.914	0	longestORF	34	-	-	-	-
Root_CUFF.10104.0	1269	4.26	1.653	0.388028	down	105	52	19422702	24783191	0	32.552	0	longestORF	260	-	-	-	-
Root_CUFF.248348.0	454	100.59	76.611	0.761616	down	887	862	19421920	24782381	0	32.088	0	longestORF	85	-	-	-	-
Root_CUFF.8409.0	276	15.67	5.409	0.345182	down	84	37	19422723	24783206	0	30.939	0	longestORF	91	-	-	-	-
Root_CUFF.40912.0	1901	24.754	19.039	0.769128	down	914	897	19421893	24782346	0	30.869	0	longestORF	327	-	-	-	-
Root_CUFF.418766.0	656	12.793	6.397	0.500039	down	163	104	19422644	24783139	0	30.791	0	longestORF	83	-	-	-	-
Root_CUFF.10347.0	518	29.321	43.388	1.47976	up	295	557	19422512	24782686	0	30.265	0	blastx	153	ref|NP_001078527.1|	1e-31	136	DME (DEMETER); DNA N-glycosylase/ DNA-(apurinic or apyrimidinic site) lyase [Arabidopsis thaliana]
Root_CUFF.56090.0	406	12.935	5.168	0.399536	down	102	52	19422705	24783191	0	30.089	0	longestORF	135	-	-	-	-
Root_CUFF.171753.0	554	7.714	2.695	0.349365	down	83	37	19422724	24783206	0	30.04	0	longestORF	137	-	-	-	-
Root_CUFF.239972.0	693	11.813	5.939	0.502751	down	159	102	19422648	24783141	0	29.624	0	longestORF	230	-	-	-	-
Root_CUFF.80245.0	625	11.615	5.552	0.478003	down	141	86	19422666	24783157	0	29.493	0	longestORF	163	-	-	-	-
Root_CUFF.324837.0	487	14.907	7.125	0.477963	down	141	86	19422666	24783157	0	29.493	0	blastx	119	ref|NP_178124.1|	1e-22	106	SUS2 (ABNORMAL SUSPENSOR 2) [Arabidopsis thaliana]
Root_CUFF.274264.0	874	18.968	12.05	0.63528	down	322	261	19422485	24782982	0	29.446	0	longestORF	224	-	-	-	-
Root_CUFF.421079.0	1890	7.927	4.91	0.619402	down	291	230	19422516	24783013	0	29.266	0	longestORF	73	-	-	-	-
Root_CUFF.362.0	736	8.954	4.112	0.459236	down	128	75	19422679	24783168	0	29.15	0	longestORF	103	-	-	-	-
Root_CUFF.200627.0	720	32.965	22.809	0.691916	down	461	407	19422346	24782836	0	29.014	0	longestORF	143	-	-	-	-
Root_CUFF.350591.0	742	5.482	1.903	0.347136	down	79	35	19422728	24783208	0	28.796	0	longestORF	185	-	-	-	-
Root_CUFF.395453.0	944	18.544	12.011	0.647703	down	340	281	19422467	24782962	0	28.76	0	longestORF	278	-	-	-	-
Root_CUFF.415910.0	372	6.228	14.968	2.40334	up	45	138	19422762	24783105	0	28.717	0	blastx	122	ref|NP_173345.2|	6e-29	126	inter-alpha-trypsin inhibitor heavy chain-related [Arabidopsis thaliana]
Root_CUFF.84655.0	698	12.982	6.879	0.529888	down	176	119	19422631	24783124	0	28.714	0	longestORF	171	-	-	-	-
Root_CUFF.455212.0	1610	5.564	9.047	1.62599	up	174	361	19422633	24782882	0	28.629	0	longestORF	88	-	-	-	-
Root_CUFF.312884.0	203	68.986	102.564	1.48674	up	272	516	19422535	24782727	0	28.62	0	blastx	67	ref|NP_181013.1|	5e-13	73.9	ATMRP2 (ARABIDOPSIS THALIANA MULTIDRUG RESISTANCE-ASSOCIATED PROTEIN 2); ATPase, coupled to transmembrane movement of substances [Arabidopsis thaliana]
Root_CUFF.349217.0	1468	19.255	13.826	0.718047	down	549	503	19422258	24782740	0	28.477	0	longestORF	269	-	-	-	-
Root_CUFF.250693.0	940	8.216	13.779	1.67709	up	150	321	19422657	24782922	0	28.311	0	blastx	206	ref|NP_191289.2|	1e-105	249	INO80 (INO80 ORTHOLOG); ATP binding / DNA binding / helicase/ nucleic acid binding [Arabidopsis thaliana]
Root_CUFF.45224.0	2434	4.738	2.752	0.580836	down	224	166	19422583	24783077	0	28.03	0	longestORF	434	-	-	-	-
Root_CUFF.388542.0	512	1.609	5.989	3.72219	up	16	76	19422791	24783167	0	27.968	0	longestORF	82	-	-	-	-
Root_CUFF.36031.0	1217	18.868	13.096	0.694085	down	446	395	19422361	24782848	0	27.619	0	longestORF	236	-	-	-	-
Root_CUFF.84466.0	1038	7.49	3.81	0.508678	down	151	98	19422656	24783145	0	27.302	0	longestORF	224	-	-	-	-
Root_CUFF.23318.0	1223	4.547	1.98	0.435452	down	108	60	19422699	24783183	0	27.269	0	longestORF	257	-	-	-	-
Root_CUFF.375017.0	887	7.372	3.503	0.475176	down	127	77	19422680	24783166	0	26.85	0	longestORF	177	-	-	-	-
Root_CUFF.196835.0	2058	6.379	3.902	0.611695	down	255	199	19422552	24783044	0	26.809	0	longestORF	347	-	-	-	-
Root_CUFF.157142.0	698	11.876	6.243	0.525682	down	161	108	19422646	24783135	0	26.774	0	longestORF	172	-	-	-	-
Root_CUFF.462586.0	138	27.608	9.649	0.3495	down	74	33	19422733	24783210	0	26.656	0	longestORF	46	-	-	-	-
Root_CUFF.174462.0	384	1.207	5.989	4.96189	up	9	57	19422798	24783186	0	26.628	0	longestORF	46	-	-	-	-
Root_CUFF.267530.0	803	29.558	20.803	0.703803	down	461	414	19422346	24782829	0	26.593	0	longestORF	212	-	-	-	-
Root_CUFF.102100.0	458	15.288	25.813	1.68845	up	136	293	19422671	24782950	0	26.384	0	blastx	111	ref|NP_001106861.1|	1e-06	53.1	protein tyrosine phosphatase, receptor type, R isoform 2 [Rattus norvegicus]
Root_CUFF.349057.0	431	0.956	5.055	5.28766	up	8	54	19422799	24783189	0	26.344	0	longestORF	67	-	-	-	-
Root_CUFF.193338.0	732	26.587	18.025	0.677963	down	378	327	19422429	24782916	0	26.179	0	blastx	188	ref|NP_568792.1|	1e-26	120	CLPX; ATP binding / ATPase/ nucleoside-triphosphatase/ nucleotide binding / protein binding [Arabidopsis thaliana]
Root_CUFF.334324.0	966	3.198	0.961	0.3005	down	60	23	19422747	24783220	0	26.149	0	longestORF	214	-	-	-	-
Root_CUFF.327517.0	506	7.835	2.871	0.366433	down	77	36	19422730	24783207	0	25.894	0	longestORF	99	-	-	-	-
Root_CUFF.248360.0	242	9.574	2.168	0.226447	down	45	13	19422762	24783230	0	25.879	0	longestORF	80	-	-	-	-
Root_CUFF.204524.0	1223	10.567	6.5	0.615123	down	251	197	19422556	24783046	0	25.839	0	blastx	145	ref|NP_564474.1|	2e-08	61.6	unknown protein [Arabidopsis thaliana]
Root_CUFF.402725.0	252	8.172	19.695	2.41006	up	40	123	19422767	24783120	0	25.626	0	-	-	-	-	-	-
Root_CUFF.9040.0	1619	7.473	4.536	0.606985	down	235	182	19422572	24783061	0	25.352	0	blastx	285	sp|Q5QMZ9|HOX29_ORYSJ	1e-164	412	Homeobox-leucine zipper protein HOX29 OS=Oryza sativa subsp. japonica GN=HOX29 PE=2 SV=2
Root_CUFF.239.0	806	5.749	2.353	0.409289	down	90	47	19422717	24783196	0	25.351	0	longestORF	106	-	-	-	-
Root_CUFF.92116.0	257	2.404	9.891	4.11439	up	12	63	19422795	24783180	0	25.313	0	longestORF	37	-	-	-	-
Root_CUFF.156089.0	185	0.835	8.288	9.92575	up	3	38	19422804	24783205	0	25.241	0	longestORF	55	-	-	-	-
Root_CUFF.50276.0	2902	36.423	31.243	0.857782	down	2053	2247	19420754	24780996	0	25.02	0	blastx	67	sp|Q5N7A3|LAC6_ORYSJ	0	114	Laccase-6 OS=Oryza sativa subsp. japonica GN=LAC6 PE=2 SV=1
Root_CUFF.42743.0	487	2.96	8.12	2.74324	up	28	98	19422779	24783145	0	24.996	0	longestORF	53	-	-	-	-
Root_CUFF.201944.0	999	7.731	4.079	0.527616	down	150	101	19422657	24783142	0	24.653	0	longestORF	90	-	-	-	-
Root_CUFF.429915.0	717	4.38	1.407	0.321233	down	61	25	19422746	24783218	0	24.47	0	longestORF	165	-	-	-	-
Root_CUFF.212004.0	1816	16.104	11.954	0.7423	down	568	538	19422239	24782705	0	24.212	0	blastx	52	ref|NP_567723.1|	3e-10	68.2	ACYB-2; carbon-monoxide oxygenase [Arabidopsis thaliana]
Root_CUFF.370663.0	1476	6.872	4.019	0.584837	down	197	147	19422610	24783096	0	24.042	0	longestORF	105	-	-	-	-
Root_CUFF.236090.0	896	4.08	1.486	0.364216	down	71	33	19422736	24783210	0	24.015	0	longestORF	262	-	-	-	-
Root_CUFF.410819.0	996	12.096	7.454	0.616237	down	234	184	19422573	24783059	0	23.892	0	longestORF	139	-	-	-	-
Root_CUFF.302571.0	1388	5.304	2.791	0.526207	down	143	96	19422664	24783147	0	23.661	0	longestORF	215	-	-	-	-
Root_CUFF.448450.0	557	7.21	2.825	0.391817	down	78	39	19422729	24783204	0	23.563	0	longestORF	107	-	-	-	-
Root_CUFF.311687.0	485	12.951	6.406	0.494634	down	122	77	19422685	24783166	0	23.481	0	longestORF	157	-	-	-	-
Root_CUFF.421527.0	2905	10.35	7.764	0.750145	down	584	559	19422223	24782684	0	23.285	0	longestORF	694	-	-	-	-
Root_CUFF.53965.0	664	6.203	2.491	0.40158	down	80	41	19422727	24783202	0	23.192	0	longestORF	74	-	-	-	-
Root_CUFF.277418.0	1855	1.832	0.653	0.356441	down	66	30	19422741	24783213	0	23.012	0	longestORF	233	-	-	-	-
Root_CUFF.263373.0	1542	18.03	23.393	1.29745	up	540	894	19422267	24782349	0	23.006	0	blastx	384	sp|Q2QM47|BSL2_ORYSJ	0	643	Serine/threonine-protein phosphatase BSL2 homolog OS=Oryza sativa subsp. japonica GN=BSL2 PE=2 SV=2
Root_CUFF.344460.0	652	13.819	7.921	0.573196	down	175	128	19422632	24783115	0	22.71	0	longestORF	139	-	-	-	-
Root_CUFF.460198.0	872	5.668	2.545	0.449012	down	96	55	19422711	24783188	0	22.709	0	longestORF	124	-	-	-	-
Root_CUFF.131754.0	752	10.749	5.956	0.554098	down	157	111	19422650	24783132	0	22.529	0	blastx	192	sp|Q8J093|MPI_PICAN	4e-35	149	Mannose-6-phosphate isomerase OS=Pichia angusta GN=PMI40 PE=3 SV=1
Root_CUFF.234604.0	342	4.516	11.562	2.56023	up	30	98	19422777	24783145	0	22.445	0	longestORF	35	-	-	-	-
Root_CUFF.49958.0	442	12.58	6.025	0.478935	down	108	66	19422699	24783177	0	22.322	0	blastx	93	ref|NP_190951.1|	3e-15	81.3	regulator of chromosome condensation (RCC1) family protein / UVB-resistance protein-related [Arabidopsis thaliana]
Root_CUFF.74716.0	610	4.136	1.191	0.287959	down	49	18	19422758	24783225	0	22.226	0	longestORF	75	-	-	-	-
Root_CUFF.90133.0	1360	4.543	2.285	0.502972	down	120	77	19422687	24783166	0	22.178	0	longestORF	110	-	-	-	-
Root_CUFF.248325.0	217	121.478	89.997	0.74085	down	512	484	19422295	24782759	0	22.067	0	blastx	71	ref|NP_187685.1|	1e-25	115	ASD1 (ALPHA-L-ARABINOFURANOSIDASE 1); alpha-N-arabinofuranosidase/ hydrolase, acting on glycosyl bonds / xylan 1,4-beta-xylosidase [Arabidopsis thaliana]
Root_CUFF.284923.0	876	4.819	2.027	0.420627	down	82	44	19422725	24783199	0	21.911	0	longestORF	182	-	-	-	-
Root_CUFF.190175.0	1037	5.71	2.84	0.497373	down	115	73	19422692	24783170	0	21.791	0	longestORF	246	-	-	-	-
Root_CUFF.223965.0	592	5.044	1.704	0.337827	down	58	25	19422749	24783218	0	21.691	0	longestORF	58	-	-	-	-
Root_CUFF.388429.0	1015	4.464	7.99	1.78987	up	88	201	19422719	24783042	0	21.547	0	blastx	338	sp|Q9LXT9|CALS3_ARATH	1e-144	510	Callose synthase 3 OS=Arabidopsis thaliana GN=CALS3 PE=2 SV=2
Root_CUFF.291442.0	209	8.129	1.544	0.189937	down	33	8	19422774	24783235	0	21.444	0	longestORF	69	-	-	-	-
Root_CUFF.3192.0	659	9.61	4.96	0.516129	down	123	81	19422684	24783162	0	21.311	0	longestORF	148	-	-	-	-
Root_CUFF.246855.0	506	10.379	4.944	0.476346	down	102	62	19422705	24783181	0	21.298	0	blastx	96	ref|NP_850475.2|	1e-25	116	ATP binding / microtubule motor [Arabidopsis thaliana]
Root_CUFF.28221.0	2090	29.216	24.249	0.82999	down	1186	1256	19421621	24781987	0	20.936	0	blastx	663	ref|NP_564338.1|	0	1011	CARB (CARBAMOYL PHOSPHATE SYNTHETASE B); ATP binding / carbamoyl-phosphate synthase/ catalytic [Arabidopsis thaliana]
Root_CUFF.441830.0	329	18.466	9.444	0.511426	down	118	77	19422689	24783166	0	20.901	0	longestORF	109	-	-	-	-
Root_CUFF.230478.0	865	30.772	23.044	0.748863	down	517	494	19422290	24782749	0	20.817	0	blastx	197	ref|NP_187372.4|	2e-64	246	ATGSL10 (glucan synthase-like 10); 1,3-beta-glucan synthase [Arabidopsis thaliana]
Root_CUFF.288532.0	310	5.647	1.171	0.207367	down	34	9	19422773	24783234	0	20.682	0	longestORF	102	-	-	-	-
Root_CUFF.231964.0	788	11.369	6.708	0.590026	down	174	131	19422633	24783112	0	20.556	0	blastx	187	ref|NP_973478.1|	2e-42	173	protein kinase, putative [Arabidopsis thaliana]
Root_CUFF.293004.0	633	7.646	3.57	0.466911	down	94	56	19422713	24783187	0	20.461	0	longestORF	187	-	-	-	-
Root_CUFF.62794.0	994	7.769	4.384	0.564294	down	150	108	19422657	24783135	0	20.358	0	longestORF	179	-	-	-	-
Root_CUFF.81888.0	1063	6.345	3.416	0.538377	down	131	90	19422676	24783153	0	20.302	0	blastx	337	ref|NP_187076.1|	1e-116	420	PTAC3 (PLASTID TRANSCRIPTIONALLY ACTIVE3); DNA binding / nucleic acid binding [Arabidopsis thaliana]
Root_CUFF.253107.0	1115	17.916	12.847	0.717069	down	388	355	19422419	24782888	0	20.184	0	blastx	172	ref|NP_850023.1|	2e-56	221	SR1 (SIGNAL RESPONSIVE 1); calmodulin binding / transcription regulator [Arabidopsis thaliana]
Root_CUFF.298824.0	1286	5.445	8.66	1.59045	up	136	276	19422671	24782967	0	20.055	0	longestORF	211	-	-	-	-
Root_CUFF.150722.0	1069	6.935	3.888	0.560634	down	144	103	19422663	24783140	0	19.914	0	longestORF	277	-	-	-	-
Root_CUFF.262649.0	967	10.755	15.814	1.47039	up	202	379	19422605	24782864	0	19.874	0	blastx	133	ref|NP_001078197.2|	2e-72	114	DNA binding [Arabidopsis thaliana]
Root_CUFF.184594.0	651	7.671	13.14	1.71294	up	97	212	19422710	24783031	0	19.862	0	blastx	217	ref|NP_195533.1|	7e-73	274	guanine nucleotide exchange family protein [Arabidopsis thaliana]
Root_CUFF.388432.0	1652	3.896	6.277	1.61114	up	125	257	19422682	24782986	0	19.58	0	blastx	543	sp|Q9LXT9|CALS3_ARATH	0	697	Callose synthase 3 OS=Arabidopsis thaliana GN=CALS3 PE=2 SV=2
Root_CUFF.187771.0	480	8.581	3.783	0.440858	down	80	45	19422727	24783198	0	19.504	0	longestORF	103	-	-	-	-
Root_CUFF.325761.0	983	5.08	2.463	0.484843	down	97	60	19422710	24783183	0	19.428	0	longestORF	70	-	-	-	-
Root_CUFF.311708.0	530	7.189	3.045	0.423564	down	74	40	19422733	24783203	0	19.422	0	longestORF	176	-	-	-	-
Root_CUFF.43595.0	510	6.764	12.659	1.87153	up	67	160	19422740	24783083	0	19.321	0	blastx	169	sp|Q8LIY0|CSLC1_ORYSJ	9e-73	273	Probable xyloglucan glycosyltransferase 1 OS=Oryza sativa subsp. japonica GN=CSLC1 PE=2 SV=1
Root_CUFF.404501.0	446	10.62	5.066	0.477024	down	92	56	19422715	24783187	0	19.079	0	longestORF	122	-	-	-	-
Root_CUFF.193139.0	475	19.619	11.978	0.610531	down	181	141	19422626	24783102	0	19.01	0	longestORF	44	-	-	-	-
Root_CUFF.220154.0	636	1.7	4.695	2.76176	up	21	74	19422786	24783169	0	18.822	0	blastx	212	ref|NP_200901.2|	2e-56	219	chromosome-associated kinesin, putative [Arabidopsis thaliana]
Root_CUFF.80873.0	1224	6.562	10.022	1.52728	up	156	304	19422651	24782939	0	18.798	0	longestORF	177	-	-	-	-
Root_CUFF.353442.0	583	21.725	14.396	0.662647	down	246	208	19422561	24783035	0	18.762	0	blastx	86	ref|NP_850271.4|	5e-13	75.1	GSL8 (GLUCAN SYNTHASE-LIKE 8); 1,3-beta-glucan synthase/ transferase, transferring glycosyl groups [Arabidopsis thaliana]
Root_CUFF.23948.0	1593	1.39	2.938	2.11367	up	43	116	19422764	24783127	0	18.629	0	longestORF	53	-	-	-	-
Root_CUFF.162996.0	1543	6.64	4.184	0.63012	down	199	160	19422608	24783083	0	18.609	0	longestORF	333	-	-	-	-
Root_CUFF.454918.0	408	14.512	7.714	0.53156	down	115	78	19422692	24783165	0	18.387	0	longestORF	93	-	-	-	-
Root_CUFF.263393.0	944	19.362	13.892	0.717488	down	355	325	19422452	24782918	0	18.378	0	blastx	139	sp|Q2QM47|BSL2_ORYSJ	4e-50	199	Serine/threonine-protein phosphatase BSL2 homolog OS=Oryza sativa subsp. japonica GN=BSL2 PE=2 SV=2
Root_CUFF.314051.0	550	1.685	4.915	2.91691	up	18	67	19422789	24783176	0	18.33	0	longestORF	79	-	-	-	-
Root_CUFF.382308.0	613	5.795	2.435	0.42019	down	69	37	19422738	24783206	0	18.325	0	longestORF	185	-	-	-	-
Root_CUFF.250414.0	318	12.305	5.456	0.443397	down	76	43	19422731	24783200	0	18.274	0	longestORF	106	-	-	-	-
Root_CUFF.225761.0	2007	3.335	5.247	1.57331	up	130	261	19422677	24782982	0	18.165	0	longestORF	644	-	-	-	-
Root_CUFF.78721.0	1692	2.465	4.316	1.75091	up	81	181	19422726	24783062	0	18.107	0	longestORF	112	-	-	-	-
Root_CUFF.32125.0	1193	7.811	4.837	0.619255	down	181	143	19422626	24783100	0	18.052	0	longestORF	67	-	-	-	-
Root_CUFF.392018.0	422	9.516	4.303	0.452186	down	78	45	19422729	24783198	0	18.043	0	longestORF	98	-	-	-	-
Root_CUFF.42603.0	3167	7.803	5.924	0.759195	down	480	465	19422327	24782778	0	17.618	0	longestORF	455	-	-	-	-
Root_CUFF.25683.0	527	18.074	11.332	0.626978	down	185	148	19422622	24783095	0	17.606	0	longestORF	170	-	-	-	-
Root_CUFF.446034.0	743	12.542	7.82	0.623505	down	181	144	19422626	24783099	0	17.584	0	blastx	164	ref|NP_001032080.1|	1e-38	160	leucine-rich repeat protein kinase, putative [Arabidopsis thaliana]
Root_CUFF.67909.0	360	56.062	41.247	0.735739	down	392	368	19422415	24782875	0	17.56	0	blastx	69	ref|NP_568051.1|	5e-18	90.5	VHA-A3 (VACUOLAR PROTON ATPASE A3); ATPase [Arabidopsis thaliana]
Root_CUFF.148979.0	1114	15.621	20.791	1.33096	up	338	574	19422469	24782669	0	17.478	0	longestORF	267	-	-	-	-
Root_CUFF.92929.0	1088	3.975	1.891	0.475723	down	84	51	19422723	24783192	0	17.457	0	longestORF	170	-	-	-	-
Root_CUFF.55043.0	237	0.217	3.916	18.0461	up	1	23	19422806	24783220	0	17.286	0	longestORF	48	-	-	-	-
Root_CUFF.175053.0	1331	4.294	2.304	0.536563	down	111	76	19422696	24783167	0	17.273	0	longestORF	323	-	-	-	-
Root_CUFF.192050.0	3692	2.426	3.574	1.47321	up	174	327	19422633	24782916	0	17.227	0	longestORF	1119	-	-	-	-
Root_CUFF.39134.2	336	9.194	17.173	1.86785	up	60	143	19422747	24783100	0	17.111	0	longestORF	87	-	-	-	-
Root_CUFF.326998.0	1183	11.577	7.981	0.689384	down	266	234	19422541	24783009	0	16.885	0	blastx	111	ref|NP_566462.1|	5e-37	57	CYP90D1; oxidoreductase, acting on paired donors, with incorporation or reduction of molecular oxygen, NADH or NADPH as one donor, and incorporation of one atom of oxygen / oxygen binding [Arabidopsis thaliana]
Root_CUFF.300686.0	473	1.415	4.607	3.25583	up	13	54	19422794	24783189	0	16.795	0	blastx	157	ref|NP_190059.3|	9e-60	229	kinesin motor protein-related [Arabidopsis thaliana]
Root_CUFF.18163.0	591	3.659	1.161	0.3173	down	42	17	19422765	24783226	0	16.775	0	longestORF	134	-	-	-	-
Root_CUFF.334666.0	1167	3.706	1.798	0.485159	down	84	52	19422723	24783191	0	16.699	0	longestORF	149	-	-	-	-
Root_CUFF.75619.0	3492	1.651	2.635	1.596	up	112	228	19422695	24783015	0	16.684	0	longestORF	86	-	-	-	-
Root_CUFF.199694.0	1008	3.882	1.801	0.463936	down	76	45	19422731	24783198	0	16.62	0	longestORF	261	-	-	-	-
Root_CUFF.320973.0	137	57.123	34.459	0.603242	down	152	117	19422655	24783126	0	16.58	0	longestORF	45	-	-	-	-
Root_CUFF.56465.0	321	4.651	10.81	2.32423	up	29	86	19422778	24783157	0	16.52	0	longestORF	64	-	-	-	-
Root_CUFF.412961.0	1284	3.128	1.477	0.472187	down	78	47	19422729	24783196	0	16.434	0	longestORF	40	-	-	-	-
Root_CUFF.372628.0	596	8.984	4.807	0.535062	down	104	71	19422703	24783172	0	16.276	0	-	-	-	-	-	-
Root_CUFF.271746.0	204	12.367	24.131	1.95124	up	49	122	19422758	24783121	0	16.267	0	blastx	59	sp|Q60E70|COBL3_ORYSJ	3e-27	121	COBRA-like protein 3 OS=Oryza sativa subsp. japonica GN=BC1L4 PE=2 SV=1
Root_CUFF.256913.0	537	3.835	1.202	0.313429	down	40	16	19422767	24783227	0	16.167	0	longestORF	111	-	-	-	-
Root_CUFF.312845.0	339	76.393	95.935	1.25581	up	503	806	19422304	24782437	0	16.094	0	blastx	108	ref|NP_181013.1|	2e-47	188	ATMRP2 (ARABIDOPSIS THALIANA MULTIDRUG RESISTANCE-ASSOCIATED PROTEIN 2); ATPase, coupled to transmembrane movement of substances [Arabidopsis thaliana]
Root_CUFF.181348.0	3170	16.94	19.882	1.17367	up	1043	1562	19421764	24781681	0	16.036	0	blastx	480	ref|NP_564728.2|	5e-63	244	WD-40 repeat family protein / beige-related [Arabidopsis thaliana]
Root_CUFF.307396.0	1244	12.996	17.256	1.32779	up	314	532	19422493	24782711	0	15.933	0	longestORF	257	-	-	-	-
Root_CUFF.151706.0	338	1.523	5.491	3.60538	up	10	46	19422797	24783197	0	15.883	0	longestORF	85	-	-	-	-
Root_CUFF.447621.0	510	20.796	29.353	1.41147	up	206	371	19422601	24782872	0	15.84	0	blastx	168	ref|NP_568979.1|	2e-57	222	PP7 (SERINE/THREONINE PHOSPHATASE 7); protein serine/threonine phosphatase [Arabidopsis thaliana]
Root_CUFF.227361.0	2798	4.251	2.884	0.678429	down	231	200	19422576	24783043	0	15.786	0	longestORF	69	-	-	-	-
Root_CUFF.37928.0	1806	4.219	6.3	1.49324	up	148	282	19422659	24782961	0	15.775	0	blastx	588	ref|NP_182223.1|	0	730	ABCB4 (ATP BINDING CASSETTE SUBFAMILY B4); ATPase, coupled to transmembrane movement of substances / xenobiotic-transporting ATPase [Arabidopsis thaliana]
Root_CUFF.334306.0	612	14.975	9.56	0.638397	down	178	145	19422629	24783098	0	15.759	0	longestORF	74	-	-	-	-
Root_CUFF.428250.0	1423	6.296	3.998	0.635006	down	174	141	19422633	24783102	0	15.722	0	longestORF	169	-	-	-	-
Root_CUFF.293145.0	1328	3.024	5.165	1.708	up	78	170	19422729	24783073	0	15.679	0	longestORF	148	-	-	-	-
Root_CUFF.266040.0	683	18.167	12.465	0.686134	down	241	211	19422566	24783032	0	15.626	0	blastx	46	ref|NP_180749.2|	2e-10	66.6	XIF; motor [Arabidopsis thaliana]
Root_CUFF.204414.0	432	23.479	15.411	0.656374	down	197	165	19422610	24783078	0	15.576	0	blastx	144	ref|NP_174692.1|	1e-44	179	unknown protein [Arabidopsis thaliana]
Root_CUFF.309662.0	3725	6.082	7.723	1.26981	up	440	713	19422367	24782530	0	15.564	0	longestORF	889	-	-	-	-
Root_CUFF.348382.0	775	4.717	2.187	0.463642	down	71	42	19422736	24783201	0	15.509	0	longestORF	179	-	-	-	-
Root_CUFF.342835.0	1450	1.314	2.755	2.09665	up	37	99	19422770	24783144	0	15.508	0	longestORF	360	-	-	-	-
Root_CUFF.387477.0	187	5.782	0.863	0.149256	down	21	4	19422786	24783239	0	15.358	0	longestORF	62	-	-	-	-
Root_CUFF.347655.0	199	5.433	0.811	0.149273	down	21	4	19422786	24783239	0	15.358	0	longestORF	40	-	-	-	-
Root_CUFF.404432.0	313	4.277	10.055	2.35095	up	26	78	19422781	24783165	0	15.234	0	longestORF	97	-	-	-	-
Root_CUFF.277349.0	1312	4.827	2.799	0.579863	down	123	91	19422684	24783152	0	15.232	0	longestORF	245	-	-	-	-
Root_CUFF.181345.0	439	9.734	16.269	1.67136	up	83	177	19422724	24783066	0	15.199	0	blastx	22	ref|NP_564728.2|	1e-52	30.8	WD-40 repeat family protein / beige-related [Arabidopsis thaliana]
Root_CUFF.153443.0	1094	5.977	3.504	0.586247	down	127	95	19422680	24783148	0	15.187	0	longestORF	170	-	-	-	-
Root_CUFF.147014.0	679	2.426	0.654	0.26958	down	32	11	19422775	24783232	0	15.182	0	blastx	79	sp|P49044|VPE_VICSA	1e-05	50.8	Vacuolar-processing enzyme OS=Vicia sativa PE=1 SV=1
Root_CUFF.320074.0	1860	6.007	4.057	0.675379	down	217	187	19422590	24783056	0	15.136	0	longestORF	243	-	-	-	-
Root_CUFF.271731.0	803	4.296	1.96	0.456238	down	67	39	19422740	24783204	0	15.104	0	longestORF	145	-	-	-	-
Root_CUFF.334312.0	523	18.507	12.113	0.654509	down	188	157	19422619	24783086	0	15.034	0	longestORF	129	-	-	-	-
Root_CUFF.203849.0	1012	9.921	13.995	1.41064	up	195	351	19422612	24782892	0	14.924	0	blastx	337	ref|NP_194600.2|	3e-86	319	XIH; motor [Arabidopsis thaliana]
Root_CUFF.300683.0	617	2.42	5.428	2.24298	up	29	83	19422778	24783160	0	14.854	0	blastx	198	ref|NP_190059.3|	1e-86	320	kinesin motor protein-related [Arabidopsis thaliana]
Root_CUFF.229902.0	1151	19.905	25.1	1.26099	up	445	716	19422362	24782527	0	14.763	0	longestORF	369	-	-	-	-
Root_CUFF.372379.0	1535	3.254	1.761	0.54118	down	97	67	19422710	24783176	0	14.652	0	longestORF	508	-	-	-	-
Root_CUFF.416687.0	212	20.157	10.278	0.509897	down	83	54	19422724	24783189	0	14.617	0	longestORF	70	-	-	-	-
Root_CUFF.277358.0	577	22.754	16.014	0.703788	down	255	229	19422552	24783014	0	14.555	0	longestORF	120	-	-	-	-
Root_CUFF.429405.0	651	16.134	22.499	1.39451	up	204	363	19422603	24782880	0	14.508	0	longestORF	113	-	-	-	-
Root_CUFF.153870.0	1002	13.976	18.685	1.33693	up	272	464	19422535	24782779	0	14.491	0	blastx	199	sp|Q5W274|PDR3_TOBAC	2e-59	230	Pleiotropic drug resistance protein 3 OS=Nicotiana tabacum GN=PDR3 PE=2 SV=1
Root_CUFF.153068.0	993	3.007	1.3	0.432325	down	58	32	19422749	24783211	0	14.463	0	longestORF	245	-	-	-	-
Root_CUFF.205799.0	975	18.588	13.864	0.745858	down	352	335	19422455	24782908	0	14.449	0	longestORF	201	-	-	-	-
Root_CUFF.426229.0	725	16.404	11.354	0.692148	down	231	204	19422576	24783039	0	14.336	0	longestORF	211	-	-	-	-
Root_CUFF.29077.0	4216	4.58	5.867	1.281	up	375	613	19422432	24782630	0	14.284	0	longestORF	1353	-	-	-	-
Root_CUFF.396219.0	508	23.817	32.407	1.36067	up	235	408	19422572	24782835	0	14.18	0	-	-	-	-	-	-
Root_CUFF.85090.0	1585	4.808	3.004	0.624792	down	148	118	19422659	24783125	0	14.176	0	longestORF	153	-	-	-	-
Root_CUFF.239976.0	1354	4.867	2.92	0.599959	down	128	98	19422679	24783145	0	14.147	0	longestORF	52	-	-	-	-
Root_CUFF.455243.0	6314	13.642	12.014	0.880663	down	1673	1880	19421134	24781363	0	14.123	0	longestORF	2094	-	-	-	-
Root_CUFF.445161.0	436	9.447	4.812	0.509368	down	80	52	19422727	24783191	0	14.098	0	longestORF	121	-	-	-	-
Root_CUFF.228777.0	1811	3.98	5.882	1.47789	up	140	264	19422667	24782979	0	14.056	0	blastx	473	ref|NP_193496.1|	1e-166	473	tRNA/rRNA methyltransferase (SpoU) family protein [Arabidopsis thaliana]
Root_CUFF.24518.0	419	6.021	2.408	0.399934	down	49	25	19422758	24783218	0	13.97	0	longestORF	139	-	-	-	-
Root_CUFF.367932.0	666	1.082	3.15	2.91128	up	14	52	19422793	24783191	0	13.954	0	longestORF	60	-	-	-	-
Root_CUFF.376041.0	625	18.123	24.791	1.36793	up	220	384	19422587	24782859	0	13.76	0	blastx	35	ref|NP_178414.2|	5e-07	55.5	emb1579 (embryo defective 1579); binding / calcium ion binding [Arabidopsis thaliana]
Root_CUFF.259790.0	1769	4.016	2.486	0.619024	down	138	109	19422669	24783134	0	13.664	0	longestORF	190	-	-	-	-
Root_CUFF.71680.0	369	30.138	20.776	0.689362	down	216	190	19422591	24783053	0	13.648	0	longestORF	54	-	-	-	-
Root_CUFF.87001.0	1773	1.22	2.367	1.94016	up	42	104	19422765	24783139	0	13.581	0	blastx	513	ref|NP_176670.1|	1e-134	479	CYP89A2 (CYTOCHROME P450 89A2); electron carrier/ heme binding / iron ion binding / monooxygenase/ oxygen binding [Arabidopsis thaliana]
Root_CUFF.306930.0	1002	8.838	5.799	0.656144	down	172	144	19422635	24783099	0	13.571	0	blastx	254	ref|NP_187305.4|	2e-81	303	binding [Arabidopsis thaliana]
Root_CUFF.291976.0	112	31.259	15.131	0.484053	down	68	42	19422739	24783201	0	13.454	0	longestORF	33	-	-	-	-
Root_CUFF.375941.0	848	1.457	3.378	2.31846	up	24	71	19422783	24783172	0	13.434	0	longestORF	103	-	-	-	-
Root_CUFF.213948.0	113	15.036	4.642	0.308726	down	33	13	19422774	24783230	0	13.4	0	longestORF	37	-	-	-	-
Root_CUFF.291088.0	482	6.409	2.93	0.45717	down	60	35	19422747	24783208	0	13.386	0	longestORF	41	-	-	-	-
Root_CUFF.91610.0	1349	5.763	3.679	0.638383	down	151	123	19422656	24783120	0	13.304	0	blastx	449	ref|NP_193447.5|	1e-154	545	unknown protein [Arabidopsis thaliana]
Root_CUFF.412023.0	566	19.648	13.616	0.692997	down	216	191	19422591	24783052	0	13.294	0	longestORF	103	-	-	-	-
Root_CUFF.152249.0	599	4.04	7.545	1.86757	up	47	112	19422760	24783131	0	13.263	0	longestORF	106	-	-	-	-
Root_CUFF.451480.0	340	19.686	12.105	0.614904	down	130	102	19422677	24783141	0	13.167	0	blastx	75	ref|NP_196464.2|	4e-08	57.8	PEX1 (peroxisome 1); ATP binding / ATPase/ binding / nucleoside-triphosphatase/ nucleotide binding / protein binding [Arabidopsis thaliana]
Root_CUFF.312855.0	315	104.606	125.789	1.2025	up	640	982	19422167	24782261	0	13.147	0	blastx	104	ref|NP_001031116.1|	4e-39	160	MRP1 (ARABIDOPSIS THALIANA MULTIDRUG RESISTANCE-ASSOCIATED PROTEIN 1); ATPase, coupled to transmembrane movement of substances / xenobiotic-transporting ATPase [Arabidopsis thaliana]
Root_CUFF.441587.0	770	3.678	1.624	0.441544	down	55	31	19422752	24783212	0	13.106	0	longestORF	162	-	-	-	-
Root_CUFF.416933.0	2678	12.324	14.811	1.2018	up	641	983	19422166	24782260	0	13.086	0	blastx	770	ref|NP_850020.1|	0	793	RKP (Related to KPC1); protein binding / zinc ion binding [Arabidopsis thaliana]
Root_CUFF.347256.0	308	1.672	5.502	3.29067	up	10	42	19422797	24783201	0	12.984	0	longestORF	47	-	-	-	-
Root_CUFF.429477.0	467	30.208	39.745	1.31571	up	274	460	19422533	24782783	0	12.92	0	blastx	155	ref|NP_172630.1|	2e-57	221	RNA-binding protein 45 (RBP45), putative [Arabidopsis thaliana]
Root_CUFF.174834.0	431	12.782	19.566	1.53075	up	107	209	19422700	24783034	0	12.92	0	blastx	109	ref|NP_195572.2|	7e-15	80.1	KAK (KAKTUS); ubiquitin-protein ligase [Arabidopsis thaliana]
Root_CUFF.269007.0	284	32.269	21.596	0.669249	down	178	152	19422629	24783091	0	12.877	0	longestORF	58	-	-	-	-
Root_CUFF.140134.0	2345	3.118	1.979	0.634702	down	142	115	19422665	24783128	0	12.779	0	longestORF	720	-	-	-	-
Root_CUFF.259169.0	393	13.494	7.803	0.578257	down	103	76	19422704	24783167	0	12.778	0	blastx	93	ref|NP_001154616.1|	6e-13	73.6	unknown protein [Arabidopsis thaliana]
Root_CUFF.254053.0	665	8.129	4.733	0.582236	down	105	78	19422702	24783165	0	12.754	0	longestORF	219	-	-	-	-
Root_CUFF.189623.0	1853	14.309	17.507	1.2235	up	515	804	19422292	24782439	0	12.741	0	blastx	450	ref|NP_188075.1|	1e-167	589	ATGSL04 (glucan synthase-like 4); 1,3-beta-glucan synthase/ transferase, transferring glycosyl groups [Arabidopsis thaliana]
Root_CUFF.221161.0	656	13.264	8.796	0.663148	down	169	143	19422638	24783100	0	12.72	0	longestORF	144	-	-	-	-
Root_CUFF.35806.0	1080	6.34	3.96	0.624606	down	133	106	19422674	24783137	0	12.711	0	longestORF	212	-	-	-	-
Root_CUFF.14223.0	556	12.316	7.693	0.624635	down	133	106	19422674	24783137	0	12.711	0	longestORF	112	-	-	-	-
Root_CUFF.175939.0	1647	26.321	22.172	0.842369	down	842	905	19421965	24782338	0	12.626	0	longestORF	459	-	-	-	-
Root_CUFF.228702.0	611	5.056	2.377	0.470134	down	60	36	19422747	24783207	0	12.592	0	longestORF	148	-	-	-	-
Root_CUFF.42020.0	1803	10.251	7.833	0.764121	down	359	350	19422448	24782893	0	12.543	0	longestORF	112	-	-	-	-
Root_CUFF.203846.0	1144	8.461	11.675	1.37986	up	188	331	19422619	24782912	0	12.431	0	blastx	373	ref|NP_199203.1|	1e-139	495	MYA2 (ARABIDOPSIS MYOSIN 2); GTP-dependent protein binding / Rab GTPase binding / motor [Arabidopsis thaliana]
Root_CUFF.45929.0	614	5.199	2.497	0.480285	down	62	38	19422745	24783205	0	12.425	0	longestORF	90	-	-	-	-
Root_CUFF.189605.0	1274	5.173	7.601	1.46936	up	128	240	19422679	24783003	0	12.407	0	longestORF	151	-	-	-	-
Root_CUFF.269913.0	523	13.979	8.949	0.640175	down	142	116	19422665	24783127	0	12.341	0	longestORF	71	-	-	-	-
Root_CUFF.236897.0	761	9.607	6.151	0.640262	down	142	116	19422665	24783127	0	12.341	0	blastx	219	ref|NP_566681.1|	5e-55	215	dentin sialophosphoprotein-related [Arabidopsis thaliana]
Root_CUFF.395604.0	1076	4.689	2.7	0.575816	down	98	72	19422709	24783171	0	12.301	0	longestORF	140	-	-	-	-
Root_CUFF.403886.0	910	5.714	3.326	0.582079	down	101	75	19422706	24783168	0	12.263	0	longestORF	156	-	-	-	-
Root_CUFF.98944.0	402	4.739	1.706	0.359992	down	37	17	19422770	24783226	0	12.261	0	longestORF	60	-	-	-	-
Root_CUFF.56246.0	416	16.089	10.087	0.62695	down	130	104	19422677	24783139	0	12.235	0	longestORF	89	-	-	-	-
Root_CUFF.55040.0	183	0.281	3.969	14.1246	up	1	18	19422806	24783225	0	12.226	0	longestORF	43	-	-	-	-
Root_CUFF.246001.0	258	5.787	1.72	0.297218	down	29	11	19422778	24783232	0	12.196	0	longestORF	86	-	-	-	-
Root_CUFF.433417.0	471	1.202	3.684	3.06489	up	11	43	19422796	24783200	0	12.176	0	longestORF	48	-	-	-	-
Root_CUFF.67342.0	590	6.981	3.761	0.538748	down	80	55	19422727	24783188	0	12.139	0	longestORF	40	-	-	-	-
Root_CUFF.17518.0	126	8.172	1.601	0.195913	down	20	5	19422787	24783238	0.001	12.094	0.003	longestORF	42	-	-	-	-
Root_CUFF.307650.0	622	4.718	2.206	0.467571	down	57	34	19422750	24783209	0.001	12.082	0.003	blastx	187	sp|Q7XUR3|FUCO1_ORYSJ	1e-105	381	Putative alpha-L-fucosidase 1 OS=Oryza sativa subsp. japonica GN=Os04g0560400 PE=3 SV=2
Root_CUFF.307648.0	1165	6.629	4.329	0.65304	down	150	125	19422657	24783118	0.001	12.02	0.003	blastx	339	sp|Q7XUR3|FUCO1_ORYSJ	0	688	Putative alpha-L-fucosidase 1 OS=Oryza sativa subsp. japonica GN=Os04g0560400 PE=3 SV=2
Root_CUFF.414620.0	497	2.383	0.568	0.238355	down	23	7	19422784	24783236	0.001	11.949	0.003	blastx	43	ref|NP_178105.1|	0.001	43.1	oxidoreductase family protein [Arabidopsis thaliana]
Root_CUFF.260471.0	271	4.37	1.042	0.238444	down	23	7	19422784	24783236	0.001	11.949	0.003	longestORF	71	-	-	-	-
Root_CUFF.79411.0	278	9.816	17.272	1.75958	up	53	119	19422754	24783124	0.001	11.891	0.003	longestORF	88	-	-	-	-
Root_CUFF.360156.0	185	14.472	6.543	0.452114	down	52	30	19422755	24783213	0.001	11.771	0.003	longestORF	40	-	-	-	-
Root_CUFF.463945.0	704	2.487	4.929	1.98191	up	34	86	19422773	24783157	0.001	11.728	0.003	longestORF	139	-	-	-	-
Root_CUFF.231361.0	1603	6.199	4.304	0.694306	down	193	171	19422614	24783072	0.001	11.722	0.003	longestORF	154	-	-	-	-
Root_CUFF.116908.0	666	7.963	4.726	0.593495	down	103	78	19422704	24783165	0.001	11.722	0.003	longestORF	77	-	-	-	-
Root_CUFF.35809.0	546	10.09	6.06	0.600595	down	107	82	19422700	24783161	0.001	11.705	0.003	longestORF	155	-	-	-	-
Root_CUFF.313862.0	160	5.792	1.009	0.174206	down	18	4	19422789	24783239	0.001	11.701	0.003	longestORF	53	-	-	-	-
Root_CUFF.189605.1	1263	5.177	7.54	1.45644	up	127	236	19422680	24783007	0.001	11.679	0.003	longestORF	255	-	-	-	-
Root_CUFF.109150.0	538	3.828	1.5	0.39185	down	40	20	19422767	24783223	0.001	11.641	0.003	longestORF	55	-	-	-	-
Root_CUFF.308193.0	404	9.813	5.293	0.539387	down	77	53	19422730	24783190	0.001	11.622	0.003	longestORF	44	-	-	-	-
Root_CUFF.44438.0	639	2.256	4.736	2.09929	up	28	75	19422779	24783168	0.001	11.602	0.003	blastx	118	ref|NP_001117315.1|	4e-24	112	jacalin lectin family protein [Arabidopsis thaliana]
Root_CUFF.35521.0	1775	7.861	5.819	0.740237	down	271	256	19422536	24782987	0.001	11.591	0.003	longestORF	539	-	-	-	-
Root_CUFF.415907.0	625	7.826	12.008	1.53437	up	95	186	19422712	24783057	0.001	11.568	0.003	blastx	141	ref|NP_173345.2|	7e-35	147	inter-alpha-trypsin inhibitor heavy chain-related [Arabidopsis thaliana]
Root_CUFF.43598.0	317	7.634	13.747	1.80076	up	47	108	19422760	24783135	0.001	11.517	0.003	blastx	105	sp|Q8LIY0|CSLC1_ORYSJ	2e-55	214	Probable xyloglucan glycosyltransferase 1 OS=Oryza sativa subsp. japonica GN=CSLC1 PE=2 SV=1
Root_CUFF.135741.0	499	5.675	2.668	0.470132	down	55	33	19422752	24783210	0.001	11.482	0.003	blastx	110	sp|Q0JGK4|SPS_ORYSJ	0.0004	45.1	Probable sucrose-phosphate synthase OS=Oryza sativa subsp. japonica GN=SPS1 PE=2 SV=2
Root_CUFF.67927.0	118	51.922	76.254	1.46863	up	119	223	19422688	24783020	0.001	11.47	0.003	blastx	38	ref|NP_568051.1|	0.001	42.7	VHA-A3 (VACUOLAR PROTON ATPASE A3); ATPase [Arabidopsis thaliana]
Root_CUFF.300550.0	496	4.256	1.708	0.401316	down	41	21	19422766	24783222	0.001	11.466	0.003	longestORF	160	-	-	-	-
Root_CUFF.455237.0	5174	24.24	26.523	1.09418	up	2436	3401	19420371	24779842	0.001	11.46	0.003	blastx	1724	ref|NP_186875.2|	0	2486	BIG (BIG); binding / ubiquitin-protein ligase/ zinc ion binding [Arabidopsis thaliana]
Root_CUFF.148248.0	990	2.392	4.32	1.80602	up	46	106	19422761	24783137	0.001	11.386	0.003	longestORF	282	-	-	-	-
Root_CUFF.26286.0	1090	5.479	8.07	1.4729	up	116	218	19422691	24783025	0.001	11.357	0.003	blastx	363	ref|NP_179236.3|	1e-163	576	DNA replication licensing factor, putative [Arabidopsis thaliana]
Root_CUFF.380267.0	1170	5.457	3.449	0.632032	down	124	100	19422683	24783143	0.001	11.29	0.003	longestORF	338	-	-	-	-
Root_CUFF.192065.0	122	20.679	9.261	0.447846	down	49	28	19422758	24783215	0.001	11.27	0.003	longestORF	40	-	-	-	-
Root_CUFF.202736.0	742	2.637	5.003	1.89723	up	38	92	19422769	24783151	0.001	11.259	0.003	longestORF	46	-	-	-	-
Root_CUFF.376034.0	526	16.346	22.63	1.38444	up	167	295	19422640	24782948	0.001	11.256	0.003	longestORF	53	-	-	-	-
Root_CUFF.78833.0	302	20.287	12.693	0.625672	down	119	95	19422688	24783148	0.001	11.252	0.003	longestORF	100	-	-	-	-
Root_CUFF.175678.0	939	8.115	5.371	0.661861	down	148	125	19422659	24783118	0.001	11.181	0.003	longestORF	228	-	-	-	-
Root_CUFF.88885.0	352	8.776	4.356	0.496354	down	60	38	19422747	24783205	0.001	11.105	0.003	longestORF	117	-	-	-	-
Root_CUFF.476157.0	1945	5.162	6.97	1.35025	up	195	336	19422612	24782907	0.001	11.097	0.003	longestORF	600	-	-	-	-
Root_CUFF.173910.0	331	1.4	4.51	3.22143	up	9	37	19422798	24783206	0.001	11.014	0.003	longestORF	49	-	-	-	-
Root_CUFF.4138.0	998	14.342	10.755	0.749895	down	278	266	19422529	24782977	0.001	10.962	0.003	longestORF	76	-	-	-	-
Root_CUFF.315010.0	533	14.876	9.993	0.671753	down	154	132	19422653	24783111	0.001	10.898	0.003	longestORF	92	-	-	-	-
Root_CUFF.174841.0	1163	25.411	20.921	0.823305	down	574	603	19422233	24782640	0.001	10.889	0.003	blastx	290	ref|NP_849567.2|	1e-79	297	KAK (KAKTUS); ubiquitin-protein ligase [Arabidopsis thaliana]
Root_CUFF.335926.0	953	4.538	2.583	0.569193	down	84	61	19422723	24783182	0.001	10.861	0.003	longestORF	50	-	-	-	-
Root_CUFF.277229.0	761	4.398	2.28	0.518417	down	65	43	19422742	24783200	0.001	10.827	0.003	longestORF	140	-	-	-	-
Root_CUFF.67915.0	279	43.551	57.126	1.3117	up	236	395	19422571	24782848	0.001	10.826	0.003	blastx	92	ref|NP_568051.1|	2e-31	135	VHA-A3 (VACUOLAR PROTON ATPASE A3); ATPase [Arabidopsis thaliana]
Root_CUFF.179789.0	6545	12.634	14.062	1.11303	up	1606	2281	19421201	24780962	0.001	10.776	0.003	longestORF	2041	-	-	-	-
Root_CUFF.94906.0	508	1.52	3.892	2.56053	up	15	49	19422792	24783194	0.001	10.769	0.003	longestORF	83	-	-	-	-
Root_CUFF.385008.0	541	6.376	10.367	1.62594	up	67	139	19422740	24783104	0.001	10.727	0.003	longestORF	115	-	-	-	-
Root_CUFF.8442.0	716	8.126	11.891	1.46333	up	113	211	19422694	24783032	0.001	10.649	0.003	longestORF	199	-	-	-	-
Root_CUFF.7314.0	1008	5.21	7.766	1.4906	up	102	194	19422705	24783049	0.001	10.641	0.003	longestORF	262	-	-	-	-
Root_CUFF.129495.0	305	4.389	1.323	0.301435	down	26	10	19422781	24783233	0.001	10.634	0.003	longestORF	101	-	-	-	-
Root_CUFF.360861.0	296	1.218	4.362	3.58128	up	7	32	19422800	24783211	0.001	10.609	0.003	longestORF	56	-	-	-	-
Root_CUFF.73723.0	754	19.393	14.663	0.756098	down	284	274	19422523	24782969	0.001	10.605	0.003	blastx	240	ref|NP_174849.2|	1e-105	382	ACC1 (ACETYL-COENZYME A CARBOXYLASE 1); acetyl-CoA carboxylase [Arabidopsis thaliana]
Root_CUFF.231559.0	108	65.311	42.965	0.657852	down	137	115	19422670	24783128	0.001	10.603	0.003	blastx	35	ref|NP_850178.1|	1e-05	49.3	ATGSL03 (GLUCAN SYNTHASE-LIKE 3); 1,3-beta-glucan synthase/ transferase, transferring glycosyl groups [Arabidopsis thaliana]
Root_CUFF.7004.0	232	7.767	2.957	0.380713	down	35	17	19422772	24783226	0.001	10.575	0.003	longestORF	77	-	-	-	-
Root_CUFF.1415.0	403	6.132	2.803	0.45711	down	48	28	19422759	24783215	0.001	10.557	0.003	longestORF	61	-	-	-	-
Root_CUFF.276579.0	997	3.098	5.14	1.65913	up	60	127	19422747	24783116	0.001	10.488	0.003	longestORF	149	-	-	-	-
Root_CUFF.313031.0	6401	20.865	19.125	0.916607	down	2594	3034	19420213	24780209	0.001	10.481	0.003	longestORF	530	-	-	-	-
Root_CUFF.253611.0	4882	33.273	30.754	0.924293	down	3155	3721	19419652	24779522	0.001	10.477	0.003	longestORF	1533	-	-	-	-
Root_CUFF.177231.0	165	39.629	25.677	0.647935	down	127	105	19422680	24783138	0.001	10.458	0.003	blastx	50	ref|NP_176653.1|	2e-10	65.1	CP5 [Arabidopsis thaliana]
Root_CUFF.360898.0	681	35.836	29.033	0.810163	down	474	490	19422333	24782753	0.001	10.437	0.003	longestORF	209	-	-	-	-
Root_CUFF.461230.0	418	3.818	1.351	0.35385	down	31	14	19422776	24783229	0.001	10.381	0.003	longestORF	32	-	-	-	-
Root_CUFF.213588.0	445	15.966	22.487	1.40843	up	138	248	19422669	24782995	0.001	10.355	0.003	blastx	98	ref|NP_177278.3|	3e-39	161	EBS1 (EMS-mutagenized bri1 suppressor 1); UDP-glucose:glycoprotein glucosyltransferase/ transferase, transferring glycosyl groups / transferase, transferring hexosyl groups [Arabidopsis thaliana]
Root_CUFF.415805.0	507	8.327	4.775	0.573436	down	82	60	19422725	24783183	0.001	10.339	0.003	longestORF	124	-	-	-	-
Root_CUFF.231532.0	314	17.053	25.187	1.47698	up	104	196	19422703	24783047	0.001	10.309	0.003	blastx	55	ref|NP_196804.5|	1e-06	52.8	ATGSL12 (glucan synthase-like 12); 1,3-beta-glucan synthase/ transferase, transferring glycosyl groups [Arabidopsis thaliana]
Root_CUFF.364342.0	2747	15.163	17.553	1.15762	up	809	1195	19421998	24782048	0.001	10.28	0.003	longestORF	398	-	-	-	-
Root_CUFF.349252.0	367	19.64	13.083	0.666141	down	140	119	19422667	24783124	0.001	10.257	0.003	blastx	83	ref|NP_199419.2|	2e-20	98.6	GTP binding / GTPase [Arabidopsis thaliana]
Root_CUFF.299346.0	304	16.089	9.689	0.602213	down	95	73	19422712	24783170	0.001	10.239	0.003	longestORF	101	-	-	-	-
Root_CUFF.344469.0	925	32.673	27.133	0.830441	down	587	622	19422220	24782621	0.001	10.208	0.003	longestORF	292	-	-	-	-
Root_CUFF.183156.0	1159	9.284	6.719	0.723718	down	209	193	19422598	24783050	0.001	10.171	0.003	blastx	199	ref|NP_565564.1|	7e-13	76.3	HHP3 (heptahelical protein 3); receptor [Arabidopsis thaliana]
Root_CUFF.411980.0	181	17.92	29.203	1.62963	up	63	131	19422744	24783112	0.001	10.167	0.003	blastx	59	ref|NP_189916.4|	1e-19	95.9	ATMIN7 (ARABIDOPSIS THALIANA HOPM INTERACTOR 7); guanyl-nucleotide exchange factor/ protein binding [Arabidopsis thaliana]
Root_CUFF.458173.0	263	6.264	2.301	0.367337	down	32	15	19422775	24783228	0.001	10.153	0.003	blastx	53	ref|NP_200035.4|	4e-11	67.4	unknown protein [Arabidopsis thaliana]
Root_CUFF.365224.0	338	2.133	5.491	2.57431	up	14	46	19422793	24783197	0.001	10.152	0.003	blastx	68	ref|NP_173942.2|	2e-12	72	binding / protein transporter [Arabidopsis thaliana]
Root_CUFF.24581.0	1635	2.078	1.111	0.534649	down	66	45	19422741	24783198	0.001	10.142	0.003	longestORF	136	-	-	-	-
Root_CUFF.106126.0	876	13.4	9.857	0.735597	down	228	214	19422579	24783029	0.001	10.098	0.003	longestORF	246	-	-	-	-
Root_CUFF.253110.0	180	8.009	2.69	0.335872	down	28	12	19422779	24783231	0.002	10.013	0.007	longestORF	58	-	-	-	-
Root_CUFF.408482.0	913	12.068	8.795	0.728787	down	214	199	19422593	24783044	0.002	10.005	0.007	blastx	161	ref|NP_001078763.1|	8e-59	228	BNR/Asp-box repeat family protein [Arabidopsis thaliana]
Root_CUFF.224572.0	837	4.367	2.41	0.551866	down	71	50	19422736	24783193	0.002	9.988	0.007	blastx	32	sp|A2XAM0|Y2550_ORYSI	7e-05	48.9	Uncharacterized protein OsI_009113 OS=Oryza sativa subsp. indica GN=OsI_009113 PE=1 SV=1
Root_CUFF.209169.0	719	14.465	10.438	0.721604	down	202	186	19422605	24783057	0.002	9.983	0.007	blastx	133	ref|NP_197133.1|	6e-29	128	acetolactate synthase small subunit, putative [Arabidopsis thaliana]
Root_CUFF.453859.0	1090	3.401	1.888	0.555131	down	72	51	19422735	24783192	0.002	9.963	0.007	longestORF	51	-	-	-	-
Root_CUFF.167268.0	308	0.669	3.144	4.69955	up	4	24	19422803	24783219	0.002	9.913	0.007	longestORF	74	-	-	-	-
Root_CUFF.406739.0	669	1.462	3.317	2.26881	up	19	55	19422788	24783188	0.002	9.8	0.007	blastx	48	ref|NP_171714.2|	2e-07	57	VAD1 (VASCULAR ASSOCIATED DEATH1) [Arabidopsis thaliana]
Root_CUFF.185618.0	434	8.067	12.83	1.59043	up	68	138	19422739	24783105	0.002	9.799	0.007	longestORF	52	-	-	-	-
Root_CUFF.395333.0	520	8.614	5.121	0.594497	down	87	66	19422720	24783177	0.002	9.763	0.007	longestORF	173	-	-	-	-
Root_CUFF.401951.0	137	10.898	3.829	0.351349	down	29	13	19422778	24783230	0.002	9.755	0.007	longestORF	45	-	-	-	-
Root_CUFF.155858.0	1305	3.669	2.226	0.606705	down	93	72	19422714	24783171	0.002	9.749	0.007	longestORF	182	-	-	-	-
Root_CUFF.55895.0	893	3.517	1.853	0.526869	down	61	41	19422746	24783202	0.002	9.702	0.007	longestORF	115	-	-	-	-
Root_CUFF.172191.0	589	2.185	0.685	0.313501	down	25	10	19422782	24783233	0.002	9.69	0.007	longestORF	108	-	-	-	-
Root_CUFF.67921.0	185	56.774	74.811	1.3177	up	204	343	19422603	24782900	0.002	9.664	0.007	blastx	61	ref|NP_179736.1|	9e-17	86.3	VHA-A2 (VACUOLAR PROTON ATPASE A2); ATPase [Arabidopsis thaliana]
Root_CUFF.38548.0	1514	4.319	2.852	0.660338	down	127	107	19422680	24783136	0.002	9.641	0.007	longestORF	172	-	-	-	-
Root_CUFF.362223.0	462	5.349	9.17	1.71434	up	48	105	19422759	24783138	0.002	9.599	0.007	longestORF	37	-	-	-	-
Root_CUFF.314577.0	481	6.851	3.691	0.538753	down	64	44	19422743	24783199	0.002	9.591	0.007	longestORF	160	-	-	-	-
Root_CUFF.256181.0	454	10.433	15.553	1.49075	up	92	175	19422715	24783068	0.002	9.565	0.007	longestORF	98	-	-	-	-
Root_CUFF.428211.0	1699	3.667	2.399	0.654213	down	121	101	19422686	24783142	0.002	9.547	0.007	longestORF	271	-	-	-	-
Root_CUFF.165670.0	418	1.355	3.765	2.7786	up	11	39	19422796	24783204	0.002	9.547	0.007	longestORF	42	-	-	-	-
Root_CUFF.57446.0	205	3.265	8.464	2.59234	up	13	43	19422794	24783200	0.002	9.535	0.007	longestORF	33	-	-	-	-
Root_CUFF.315010.1	417	16.792	11.321	0.67419	down	136	117	19422671	24783126	0.002	9.416	0.007	longestORF	75	-	-	-	-
Root_CUFF.134973.0	1335	8.986	6.71	0.746717	down	233	222	19422574	24783021	0.002	9.397	0.007	longestORF	304	-	-	-	-
Root_CUFF.167361.0	124	6.643	1.302	0.195996	down	16	4	19422791	24783239	0.002	9.377	0.007	longestORF	41	-	-	-	-
Root_CUFF.45587.0	365	7.617	3.869	0.507943	down	54	35	19422753	24783208	0.002	9.371	0.007	blastx	96	ref|NP_566450.1|	3e-17	87.8	RNA binding [Arabidopsis thaliana]
Root_CUFF.66547.0	906	2.444	4.275	1.74918	up	43	96	19422764	24783147	0.002	9.32	0.007	longestORF	165	-	-	-	-
Root_CUFF.459862.0	463	3.447	1.307	0.37917	down	31	15	19422776	24783228	0.002	9.319	0.007	longestORF	97	-	-	-	-
Root_CUFF.189903.0	488	3.271	1.24	0.379089	down	31	15	19422776	24783228	0.002	9.319	0.007	longestORF	60	-	-	-	-
Root_CUFF.450445.0	907	1.419	2.892	2.03805	up	25	65	19422782	24783178	0.002	9.301	0.007	blastx	302	ref|NP_176867.2|	6e-93	341	PDR11 (PLEIOTROPIC DRUG RESISTANCE 11); ATPase, coupled to transmembrane movement of substances [Arabidopsis thaliana]
Root_CUFF.220492.0	655	6.446	3.819	0.59246	down	82	62	19422725	24783181	0.002	9.278	0.007	longestORF	77	-	-	-	-
Root_CUFF.360264.0	1556	3.011	1.841	0.611425	down	91	71	19422716	24783172	0.002	9.264	0.007	longestORF	68	-	-	-	-
Root_CUFF.378086.0	1030	2.849	1.489	0.52264	down	57	38	19422750	24783205	0.002	9.225	0.007	blastx	317	ref|NP_566749.1|	1e-109	396	ALDH2C4; 3-chloroallyl aldehyde dehydrogenase/ aldehyde dehydrogenase (NAD)/ coniferyl-aldehyde dehydrogenase [Arabidopsis thaliana]
Root_CUFF.236609.0	205	6.781	2.362	0.348326	down	27	12	19422780	24783231	0.003	9.129	0.01	longestORF	68	-	-	-	-
Root_CUFF.57179.0	330	2.652	6.114	2.30543	up	17	50	19422790	24783193	0.003	9.119	0.01	blastx	104	ref|NP_187192.1|	1e-19	95.9	unknown protein [Arabidopsis thaliana]
Root_CUFF.168813.0	788	3.92	2.099	0.535459	down	60	41	19422747	24783202	0.003	9.108	0.01	longestORF	195	-	-	-	-
Root_CUFF.151187.0	1801	3.373	2.218	0.657575	down	118	99	19422689	24783144	0.003	9.096	0.01	longestORF	166	-	-	-	-
Root_CUFF.285409.0	1078	15.188	18.865	1.2421	up	318	504	19422489	24782739	0.003	9.084	0.01	blastx	235	ref|NP_199513.1|	1e-105	290	glycine-rich protein [Arabidopsis thaliana]
Root_CUFF.7323.0	2248	6.871	8.58	1.24873	up	300	478	19422507	24782765	0.003	9.01	0.01	blastx	311	ref|NP_195655.1|	6e-60	233	unknown protein [Arabidopsis thaliana]
Root_CUFF.376050.0	1002	24.921	29.719	1.19253	up	485	738	19422322	24782505	0.003	8.998	0.01	longestORF	310	-	-	-	-
Root_CUFF.17500.0	1082	10.373	7.719	0.744143	down	218	207	19422589	24783036	0.003	8.968	0.01	longestORF	179	-	-	-	-
Root_CUFF.312155.0	509	1.214	3.171	2.61203	up	12	40	19422795	24783203	0.003	8.919	0.01	longestORF	46	-	-	-	-
Root_CUFF.360405.0	297	4.854	1.766	0.363824	down	28	13	19422779	24783230	0.003	8.897	0.01	longestORF	38	-	-	-	-
Root_CUFF.185190.0	105	9.807	2.69	0.274294	down	20	7	19422787	24783236	0.003	8.849	0.01	-	-	-	-	-	-
Root_CUFF.185821.0	207	17.908	10.331	0.576893	down	72	53	19422735	24783190	0.003	8.84	0.01	longestORF	69	-	-	-	-
Root_CUFF.29815.0	288	22.346	14.991	0.670858	down	125	107	19422682	24783136	0.003	8.827	0.01	longestORF	76	-	-	-	-
Root_CUFF.213609.0	410	21.222	28.343	1.33555	up	169	288	19422638	24782955	0.003	8.827	0.01	blastx	136	ref|NP_177278.3|	8e-35	146	EBS1 (EMS-mutagenized bri1 suppressor 1); UDP-glucose:glycoprotein glucosyltransferase/ transferase, transferring glycosyl groups / transferase, transferring hexosyl groups [Arabidopsis thaliana]
Root_CUFF.408479.0	409	10.196	6.117	0.599941	down	81	62	19422726	24783181	0.003	8.777	0.01	blastx	136	ref|NP_001078763.1|	7e-54	209	BNR/Asp-box repeat family protein [Arabidopsis thaliana]
Root_CUFF.57230.0	247	5.003	1.634	0.326604	down	24	10	19422783	24783233	0.003	8.771	0.01	longestORF	34	-	-	-	-
Root_CUFF.148931.0	697	3.915	2.026	0.517497	down	53	35	19422754	24783208	0.003	8.752	0.01	longestORF	206	-	-	-	-
Root_CUFF.260588.0	633	1.545	3.378	2.18641	up	19	53	19422788	24783190	0.003	8.729	0.01	longestORF	82	-	-	-	-
Root_CUFF.351879.0	674	7.715	11.135	1.44329	up	101	186	19422706	24783057	0.003	8.728	0.01	longestORF	175	-	-	-	-
Root_CUFF.266028.0	831	11.462	15.101	1.31748	up	185	311	19422622	24782932	0.003	8.727	0.01	blastx	256	ref|NP_197549.3|	1e-116	418	XIK; motor/ protein binding [Arabidopsis thaliana]
Root_CUFF.428904.0	821	18.374	14.351	0.781049	down	293	292	19422514	24782951	0.003	8.666	0.01	longestORF	197	-	-	-	-
Root_CUFF.411029.0	428	5.173	2.451	0.473806	down	43	26	19422764	24783217	0.003	8.666	0.01	longestORF	48	-	-	-	-
Root_CUFF.447630.0	482	12.284	17.329	1.4107	up	115	207	19422692	24783036	0.003	8.663	0.01	longestORF	71	-	-	-	-
Root_CUFF.181212.0	1033	14.554	18.124	1.24529	up	292	464	19422515	24782779	0.003	8.538	0.01	blastx	344	ref|NP_190996.2|	1e-141	501	RGD3 (ROOT GROWTH DEFECTIVE 3); ATP binding / DNA binding / binding / helicase/ nucleic acid binding [Arabidopsis thaliana]
Root_CUFF.357390.0	243	8.475	14.778	1.74372	up	40	89	19422767	24783154	0.004	8.51	0.013	blastx	80	ref|NP_191713.1|	9e-31	132	peptidase family protein [Arabidopsis thaliana]
Root_CUFF.394836.0	1042	6.275	4.26	0.678884	down	127	110	19422680	24783133	0.004	8.491	0.013	blastx	270	ref|NP_566373.2|	1e-79	298	sporulation protein-related [Arabidopsis thaliana]
Root_CUFF.248330.0	654	11.179	7.774	0.695411	down	142	126	19422665	24783117	0.004	8.466	0.013	blastx	36	ref|NP_187685.1|	0.003	42.7	ASD1 (ALPHA-L-ARABINOFURANOSIDASE 1); alpha-N-arabinofuranosidase/ hydrolase, acting on glycosyl bonds / xylan 1,4-beta-xylosidase [Arabidopsis thaliana]
Root_CUFF.231554.0	293	28.818	38.422	1.33326	up	164	279	19422643	24782964	0.004	8.447	0.013	blastx	96	ref|NP_001154712.1|	2e-30	131	ATGSL12 (glucan synthase-like 12); 1,3-beta-glucan synthase/ transferase, transferring glycosyl groups [Arabidopsis thaliana]
Root_CUFF.201221.0	786	25.677	20.842	0.811699	down	392	406	19422415	24782837	0.004	8.447	0.013	longestORF	166	-	-	-	-
Root_CUFF.409883.0	411	1.879	4.418	2.35125	up	15	45	19422792	24783198	0.004	8.442	0.013	longestORF	67	-	-	-	-
Root_CUFF.394418.0	858	8.401	5.831	0.694084	down	140	124	19422667	24783119	0.004	8.419	0.013	longestORF	159	-	-	-	-
Root_CUFF.189062.0	1152	5.497	3.713	0.675459	down	123	106	19422684	24783137	0.004	8.411	0.013	longestORF	132	-	-	-	-
Root_CUFF.41915.0	779	4.494	2.59	0.576324	down	68	50	19422739	24783193	0.004	8.349	0.013	longestORF	157	-	-	-	-
Root_CUFF.176574.0	1036	4.522	2.843	0.628704	down	91	73	19422716	24783170	0.004	8.338	0.013	blastx	278	ref|NP_177752.1|	3e-16	87	unknown protein [Arabidopsis thaliana]
Root_CUFF.56240.0	142	17.404	8.809	0.506148	down	48	31	19422759	24783212	0.004	8.333	0.013	longestORF	43	-	-	-	-
Root_CUFF.273032.0	746	3.313	1.677	0.506188	down	48	31	19422759	24783212	0.004	8.333	0.013	longestORF	85	-	-	-	-
Root_CUFF.268560.0	612	14.638	10.615	0.725167	down	174	161	19422633	24783082	0.004	8.317	0.013	longestORF	102	-	-	-	-
Root_CUFF.193323.0	569	6.062	9.361	1.54421	up	67	132	19422740	24783111	0.004	8.303	0.013	blastx	81	ref|NP_568792.1|	9e-19	94	CLPX; ATP binding / ATPase/ nucleoside-triphosphatase/ nucleotide binding / protein binding [Arabidopsis thaliana]
Root_CUFF.174535.0	1325	28.366	32.584	1.1487	up	730	1070	19422077	24782173	0.004	8.271	0.013	longestORF	415	-	-	-	-
Root_CUFF.200219.0	342	3.914	1.416	0.361778	down	26	12	19422781	24783231	0.004	8.27	0.013	longestORF	113	-	-	-	-
Root_CUFF.130788.0	201	6.66	2.409	0.361712	down	26	12	19422781	24783231	0.004	8.27	0.013	-	-	-	-	-	-
Root_CUFF.441326.0	1504	5.477	3.917	0.715173	down	160	146	19422647	24783097	0.004	8.254	0.013	longestORF	408	-	-	-	-
Root_CUFF.334732.0	583	3.444	1.592	0.462253	down	39	23	19422768	24783220	0.004	8.24	0.013	longestORF	123	-	-	-	-
Root_CUFF.39436.0	705	1.607	0.515	0.320473	down	22	9	19422785	24783234	0.004	8.153	0.013	longestORF	116	-	-	-	-
Root_CUFF.328549.0	365	18.055	12.381	0.685738	down	128	112	19422679	24783131	0.004	8.149	0.013	blastx	121	ref|NP_001117459.1|	5e-37	153	TOR (TARGET OF RAPAMYCIN); 1-phosphatidylinositol-3-kinase/ protein binding [Arabidopsis thaliana]
Root_CUFF.199988.0	152	14.565	24.688	1.69502	up	43	93	19422764	24783150	0.004	8.13	0.013	blastx	50	ref|NP_187074.1|	1e-18	92.4	SEC (secret agent); transferase, transferring glycosyl groups [Arabidopsis thaliana]
Root_CUFF.412008.0	489	15.793	21.206	1.34275	up	150	257	19422657	24782986	0.004	8.123	0.013	blastx	119	ref|NP_189916.4|	4e-30	111	ATMIN7 (ARABIDOPSIS THALIANA HOPM INTERACTOR 7); guanyl-nucleotide exchange factor/ protein binding [Arabidopsis thaliana]
Root_CUFF.220087.0	378	24.245	31.81	1.31202	up	178	298	19422629	24782945	0.004	8.116	0.013	blastx	125	ref|NP_850669.2|	2e-42	171	DNA binding / protein binding / transcription regulator [Arabidopsis thaliana]
Root_CUFF.174838.0	458	21.246	27.663	1.30203	up	189	314	19422618	24782929	0.004	8.116	0.013	blastx	151	ref|NP_195572.2|	3e-61	234	KAK (KAKTUS); ubiquitin-protein ligase [Arabidopsis thaliana]
Root_CUFF.341592.0	733	3.723	1.982	0.532366	down	53	36	19422754	24783207	0.004	8.11	0.013	longestORF	124	-	-	-	-
Root_CUFF.346863.0	543	5.12	2.749	0.536914	down	54	37	19422753	24783206	0.004	8.075	0.013	longestORF	144	-	-	-	-
Root_CUFF.1716.0	562	3.756	1.795	0.477902	down	41	25	19422766	24783218	0.004	8.073	0.013	longestORF	101	-	-	-	-
Root_CUFF.290113.0	499	2.27	4.609	2.0304	up	22	57	19422785	24783186	0.005	8.006	0.015	longestORF	43	-	-	-	-
Root_CUFF.29972.0	574	3.767	1.828	0.485267	down	42	26	19422765	24783217	0.005	7.999	0.015	longestORF	106	-	-	-	-
Root_CUFF.73726.0	199	14.747	8.111	0.55001	down	57	40	19422750	24783203	0.005	7.988	0.015	blastx	64	ref|NP_174849.2|	3e-30	131	ACC1 (ACETYL-COENZYME A CARBOXYLASE 1); acetyl-CoA carboxylase [Arabidopsis thaliana]
Root_CUFF.243796.0	404	17.332	12.085	0.697265	down	136	121	19422671	24783122	0.005	7.982	0.015	longestORF	134	-	-	-	-
Root_CUFF.246852.0	471	13.117	8.91	0.679271	down	120	104	19422687	24783139	0.005	7.979	0.015	blastx	156	ref|NP_850475.2|	4e-44	177	ATP binding / microtubule motor [Arabidopsis thaliana]
Root_CUFF.227108.0	316	15.478	9.96	0.643494	down	95	78	19422712	24783165	0.005	7.944	0.015	longestORF	105	-	-	-	-
Root_CUFF.10938.0	221	7.921	3.469	0.43795	down	34	19	19422773	24783224	0.005	7.94	0.015	longestORF	73	-	-	-	-
Root_CUFF.92681.0	1503	12.572	10.202	0.811486	down	367	380	19422440	24782863	0.005	7.916	0.015	blastx	369	ref|NP_180257.3|	1e-124	447	GRV2 (GRAVITROPISM DEFECTIVE 2); binding / heat shock protein binding [Arabidopsis thaliana]
Root_CUFF.67804.0	345	0.448	2.222	4.95982	up	3	19	19422804	24783224	0.005	7.89	0.015	longestORF	77	-	-	-	-
Root_CUFF.474837.0	494	4.586	2.287	0.498692	down	44	28	19422763	24783215	0.005	7.87	0.015	longestORF	105	-	-	-	-
Root_CUFF.326143.0	996	5.893	3.97	0.673681	down	114	98	19422693	24783145	0.005	7.858	0.015	longestORF	284	-	-	-	-
Root_CUFF.428133.0	2707	9.871	8.302	0.84105	down	519	557	19422288	24782686	0.005	7.848	0.015	longestORF	655	-	-	-	-
Root_CUFF.312224.0	306	14.302	8.967	0.626975	down	85	68	19422722	24783175	0.005	7.842	0.015	longestORF	33	-	-	-	-
Root_CUFF.184497.0	2445	8.339	10.001	1.1993	up	396	606	19422411	24782637	0.005	7.821	0.015	longestORF	701	-	-	-	-
Root_CUFF.476481.0	782	4.609	2.735	0.593404	down	70	53	19422737	24783190	0.005	7.809	0.015	longestORF	134	-	-	-	-
Root_CUFF.241661.0	510	3.634	1.661	0.457072	down	36	21	19422771	24783222	0.005	7.73	0.015	longestORF	84	-	-	-	-
Root_CUFF.324828.0	509	14.06	9.909	0.704765	down	139	125	19422668	24783118	0.005	7.72	0.015	blastx	166	ref|NP_178124.1|	5e-78	290	SUS2 (ABNORMAL SUSPENSOR 2) [Arabidopsis thaliana]
Root_CUFF.336845.0	1179	12.053	9.48	0.786526	down	276	277	19422531	24782966	0.005	7.712	0.015	longestORF	265	-	-	-	-
Root_CUFF.244867.0	516	3.392	6.021	1.77506	up	34	77	19422773	24783166	0.006	7.703	0.018	longestORF	66	-	-	-	-
Root_CUFF.417674.0	703	3.515	5.74	1.633	up	48	100	19422759	24783143	0.006	7.702	0.018	longestORF	50	-	-	-	-
Root_CUFF.337050.0	340	7.269	3.798	0.522493	down	48	32	19422759	24783211	0.006	7.67	0.018	longestORF	97	-	-	-	-
Root_CUFF.177321.0	788	3.136	1.639	0.52264	down	48	32	19422759	24783211	0.006	7.67	0.018	longestORF	96	-	-	-	-
Root_CUFF.184419.0	448	5.172	8.556	1.65429	up	45	95	19422762	24783148	0.006	7.65	0.018	blastx	58	ref|NP_175847.1|	9e-41	79.7	calcium-binding EF-hand family protein [Arabidopsis thaliana]
Root_CUFF.344466.0	258	34.124	25.023	0.733296	down	171	160	19422636	24783083	0.006	7.643	0.018	longestORF	38	-	-	-	-
Root_CUFF.39134.1	371	13.184	18.815	1.42711	up	95	173	19422712	24783070	0.006	7.642	0.018	longestORF	87	-	-	-	-
Root_CUFF.349241.0	1053	20.145	24.026	1.19265	up	412	627	19422395	24782616	0.006	7.629	0.018	longestORF	317	-	-	-	-
Root_CUFF.458176.0	554	4.647	2.476	0.532817	down	50	34	19422757	24783209	0.006	7.593	0.018	blastx	89	ref|NP_200035.4|	5e-15	81.6	unknown protein [Arabidopsis thaliana]
Root_CUFF.455254.0	373	6.902	3.678	0.532889	down	50	34	19422757	24783209	0.006	7.593	0.018	longestORF	124	-	-	-	-
Root_CUFF.461461.0	392	3.94	1.647	0.41802	down	30	16	19422777	24783227	0.006	7.574	0.018	longestORF	68	-	-	-	-
Root_CUFF.311011.0	540	0.381	1.569	4.11811	up	4	21	19422803	24783222	0.006	7.559	0.018	longestORF	57	-	-	-	-
Root_CUFF.394829.0	167	11.715	5.557	0.474349	down	38	23	19422769	24783220	0.006	7.558	0.018	blastx	55	ref|NP_566373.2|	6e-21	100	sporulation protein-related [Arabidopsis thaliana]
Root_CUFF.317429.0	5971	5.881	6.744	1.14674	up	682	998	19422125	24782245	0.006	7.528	0.018	blastx	1990	ref|NP_197702.1|	0	2279	zinc finger (C3HC4-type RING finger) family protein [Arabidopsis thaliana]
Root_CUFF.300547.0	541	5.044	2.76	0.547185	down	53	37	19422754	24783206	0.006	7.501	0.018	longestORF	179	-	-	-	-
Root_CUFF.294258.0	330	14.51	9.415	0.648863	down	93	77	19422714	24783166	0.006	7.499	0.018	longestORF	110	-	-	-	-
Root_CUFF.285421.0	755	12.138	15.766	1.2989	up	178	295	19422629	24782948	0.006	7.476	0.018	blastx	64	ref|NP_199513.1|	5e-13	75.9	glycine-rich protein [Arabidopsis thaliana]
Root_CUFF.312893.0	239	49.116	37.817	0.769953	down	228	224	19422579	24783019	0.006	7.447	0.018	longestORF	33	-	-	-	-
Root_CUFF.58614.0	231	5.572	2.096	0.376167	down	25	12	19422782	24783231	0.006	7.436	0.018	blastx	69	ref|NP_567760.4|	6e-19	93.6	pyridoxal phosphate binding [Arabidopsis thaliana]
Root_CUFF.187765.0	476	4.327	2.119	0.489716	down	40	25	19422767	24783218	0.006	7.414	0.018	longestORF	66	-	-	-	-
Root_CUFF.371644.0	346	0.149	1.516	10.1745	up	1	13	19422806	24783230	0.007	7.401	0.021	blastx	64	ref|NP_563877.1|	3e-11	68.2	SEX1 (STARCH EXCESS 1); alpha-glucan, water dikinase [Arabidopsis thaliana]
Root_CUFF.458203.0	795	5.375	3.401	0.632744	down	83	67	19422724	24783176	0.007	7.38	0.021	longestORF	87	-	-	-	-
Root_CUFF.308487.0	394	7.84	4.506	0.574745	down	60	44	19422747	24783199	0.007	7.367	0.021	longestORF	91	-	-	-	-
Root_CUFF.194354.0	831	6.691	4.516	0.674936	down	108	93	19422699	24783150	0.007	7.365	0.021	longestORF	142	-	-	-	-
Root_CUFF.202733.0	1485	3.432	4.837	1.40938	up	99	178	19422708	24783065	0.007	7.357	0.021	longestORF	98	-	-	-	-
Root_CUFF.43745.1	1100	5.008	3.375	0.673922	down	107	92	19422700	24783151	0.007	7.346	0.021	longestORF	355	-	-	-	-
Root_CUFF.44831.0	489	7.791	4.786	0.614299	down	74	58	19422733	24783185	0.007	7.319	0.021	longestORF	54	-	-	-	-
Root_CUFF.161349.0	635	5.676	3.431	0.604475	down	70	54	19422737	24783189	0.007	7.312	0.021	longestORF	169	-	-	-	-
Root_CUFF.412019.0	123	8.372	17.058	2.03751	up	20	52	19422787	24783191	0.007	7.305	0.021	blastx	40	ref|NP_189916.4|	5e-13	73.9	ATMIN7 (ARABIDOPSIS THALIANA HOPM INTERACTOR 7); guanyl-nucleotide exchange factor/ protein binding [Arabidopsis thaliana]
Root_CUFF.181221.0	312	7.426	12.157	1.63709	up	45	94	19422762	24783149	0.007	7.282	0.021	blastx	103	ref|NP_190996.2|	8e-32	136	RGD3 (ROOT GROWTH DEFECTIVE 3); ATP binding / DNA binding / binding / helicase/ nucleic acid binding [Arabidopsis thaliana]
Root_CUFF.349168.0	149	5.874	1.625	0.276643	down	17	6	19422790	24783237	0.007	7.274	0.021	longestORF	49	-	-	-	-
Root_CUFF.31768.0	217	4.033	1.116	0.276717	down	17	6	19422790	24783237	0.007	7.274	0.021	longestORF	66	-	-	-	-
Root_CUFF.308598.0	712	1.229	0.34	0.276648	down	17	6	19422790	24783237	0.007	7.274	0.021	longestORF	71	-	-	-	-
Root_CUFF.312629.0	540	19.546	14.87	0.760769	down	205	199	19422602	24783044	0.007	7.265	0.021	longestORF	130	-	-	-	-
Root_CUFF.42606.0	570	2.348	0.92	0.391823	down	26	13	19422781	24783230	0.007	7.255	0.021	longestORF	56	-	-	-	-
Root_CUFF.356466.0	110	9.829	3.301	0.335843	down	21	9	19422786	24783234	0.007	7.254	0.021	longestORF	36	-	-	-	-
Root_CUFF.254848.0	122	8.862	2.977	0.335929	down	21	9	19422786	24783234	0.007	7.254	0.021	longestORF	40	-	-	-	-
Root_CUFF.203837.0	556	8.519	12.119	1.42258	up	92	167	19422715	24783076	0.007	7.242	0.021	blastx	184	ref|NP_171954.1|	2e-73	275	XIA (MYOSIN XI A); motor/ protein binding [Arabidopsis thaliana]
Root_CUFF.385974.0	736	7.415	10.307	1.39002	up	106	188	19422701	24783055	0.007	7.221	0.021	blastx	58	ref|NP_194740.1|	0.0005	45.8	HMA2; cadmium-transporting ATPase [Arabidopsis thaliana]
Root_CUFF.177234.0	426	11.844	7.862	0.663796	down	98	83	19422709	24783160	0.007	7.177	0.021	longestORF	142	-	-	-	-
Root_CUFF.192299.0	312	2.31	0.517	0.22381	down	14	4	19422793	24783239	0.007	7.169	0.021	longestORF	103	-	-	-	-
Root_CUFF.181341.0	635	21.567	26.625	1.23452	up	266	419	19422541	24782824	0.008	7.113	0.023	blastx	92	ref|NP_564728.2|	1e-12	74.3	WD-40 repeat family protein / beige-related [Arabidopsis thaliana]
Root_CUFF.408270.0	343	6.905	3.647	0.528168	down	46	31	19422761	24783212	0.008	7.112	0.023	blastx	114	ref|NP_850189.5|	5e-34	143	3'-5' exonuclease/ nucleic acid binding [Arabidopsis thaliana]
Root_CUFF.103978.0	316	4.399	1.788	0.406456	down	27	14	19422780	24783229	0.008	7.096	0.023	longestORF	89	-	-	-	-
Root_CUFF.300000.0	637	13.013	9.565	0.735034	down	161	151	19422646	24783092	0.008	7.075	0.023	longestORF	167	-	-	-	-
Root_CUFF.73720.0	440	12.754	8.712	0.68308	down	109	95	19422698	24783148	0.008	7.019	0.023	longestORF	111	-	-	-	-
Root_CUFF.318910.0	1292	5.898	4.279	0.7255	down	148	137	19422659	24783106	0.008	7.01	0.023	longestORF	315	-	-	-	-
Root_CUFF.433420.0	967	2.822	4.423	1.56733	up	53	106	19422754	24783137	0.008	7.005	0.023	longestORF	61	-	-	-	-
Root_CUFF.91583.0	2642	9.724	8.232	0.846565	down	499	539	19422308	24782704	0.008	7.004	0.023	blastx	880	ref|NP_193447.5|	0	909	unknown protein [Arabidopsis thaliana]
Root_CUFF.365133.0	851	12.342	9.436	0.764544	down	204	199	19422603	24783044	0.008	6.984	0.023	longestORF	66	-	-	-	-
Root_CUFF.28356.0	1350	3.242	2.092	0.645281	down	85	70	19422722	24783173	0.008	6.974	0.023	blastx	401	sp|Q657B3|C3H7_ORYSJ	0	811	Zinc finger CCCH domain-containing protein 7 OS=Oryza sativa subsp. japonica GN=Os01g0572100 PE=2 SV=1
Root_CUFF.159792.0	609	19.275	14.974	0.776861	down	228	226	19422579	24783017	0.008	6.971	0.023	blastx	143	ref|NP_177189.1|	5e-26	118	UPL2 (UBIQUITIN-PROTEIN LIGASE 2); ubiquitin-protein ligase [Arabidopsis thaliana]
Root_CUFF.150320.0	107	17.322	8.296	0.478929	down	36	22	19422771	24783221	0.008	6.966	0.023	longestORF	34	-	-	-	-
Root_CUFF.202508.0	172	8.381	3.519	0.419878	down	28	15	19422779	24783228	0.008	6.955	0.023	blastx	57	ref|NP_197667.1|	1e-09	62.8	RAD5; ATP binding / ATP-dependent helicase/ DNA binding / helicase/ hydrolase, acting on acid anhydrides, in phosphorus-containing anhydrides / nucleic acid binding / protein binding / zinc ion binding [Arabidopsis thaliana]
Root_CUFF.108538.0	1016	10.236	7.824	0.764361	down	202	197	19422605	24783046	0.008	6.926	0.023	longestORF	160	-	-	-	-
Root_CUFF.20129.0	336	8.121	4.563	0.561877	down	53	38	19422754	24783205	0.009	6.923	0.026	longestORF	52	-	-	-	-
Root_CUFF.360657.0	151	6.137	1.871	0.304872	down	18	7	19422789	24783236	0.009	6.922	0.026	longestORF	50	-	-	-	-
Root_CUFF.308319.0	894	4.55	2.889	0.634945	down	79	64	19422728	24783179	0.009	6.903	0.026	longestORF	65	-	-	-	-
Root_CUFF.455722.0	643	2.963	1.443	0.487006	down	37	23	19422770	24783220	0.009	6.896	0.026	longestORF	69	-	-	-	-
Root_CUFF.21986.0	442	4.31	2.1	0.487239	down	37	23	19422770	24783220	0.009	6.896	0.026	longestORF	64	-	-	-	-
Root_CUFF.199016.0	599	3.18	1.549	0.487107	down	37	23	19422770	24783220	0.009	6.896	0.026	longestORF	88	-	-	-	-
Root_CUFF.251141.0	607	6.362	3.988	0.626847	down	75	60	19422732	24783183	0.009	6.866	0.026	longestORF	90	-	-	-	-
Root_CUFF.418538.0	737	3.982	2.299	0.577348	down	57	42	19422750	24783201	0.009	6.865	0.026	longestORF	175	-	-	-	-
Root_CUFF.225109.0	385	6.285	10.061	1.6008	up	47	96	19422760	24783147	0.009	6.849	0.026	blastx	73	ref|NP_001118295.1|	1e-13	76.3	ATMAK10; acetyltransferase [Arabidopsis thaliana]
Root_CUFF.213600.0	168	14.404	23.057	1.60074	up	47	96	19422760	24783147	0.009	6.849	0.026	longestORF	51	-	-	-	-
Root_CUFF.378194.0	727	4.32	2.553	0.590972	down	61	46	19422746	24783197	0.009	6.834	0.026	longestORF	75	-	-	-	-
Root_CUFF.215907.0	546	24.611	19.51	0.792735	down	261	264	19422546	24782979	0.009	6.833	0.026	blastx	37	ref|NP_197182.2|	0.0006	44.7	GCN5-related N-acetyltransferase (GNAT) family protein [Arabidopsis thaliana]
Root_CUFF.395171.0	389	3.838	1.66	0.432517	down	29	16	19422778	24783227	0.009	6.83	0.026	longestORF	46	-	-	-	-
Root_CUFF.68911.0	461	7.259	4.376	0.602838	down	65	50	19422742	24783193	0.009	6.824	0.026	longestORF	139	-	-	-	-
Root_CUFF.415301.0	643	5.205	3.138	0.602882	down	65	50	19422742	24783193	0.009	6.824	0.026	longestORF	41	-	-	-	-
Root_CUFF.421524.0	1326	8.93	6.968	0.780291	down	230	229	19422577	24783014	0.009	6.799	0.026	longestORF	334	-	-	-	-
Root_CUFF.142393.0	685	0	0.53	-	up	0	9	19422807	24783234	0.009	6.798	0.026	blastx	228	ref|NP_187724.2|	1e-126	451	clathrin heavy chain, putative [Arabidopsis thaliana]
Root_CUFF.466784.0	561	11.747	8.343	0.710224	down	128	116	19422679	24783127	0.009	6.791	0.026	blastx	187	sp|Q6YUB8|BRXL1_ORYSJ	1e-78	293	Protein Brevis radix-like 1 OS=Oryza sativa subsp. japonica GN=BRXL1 PE=2 SV=1
Root_CUFF.59481.0	1988	1.968	2.862	1.45427	up	76	141	19422731	24783102	0.009	6.776	0.026	longestORF	278	-	-	-	-
Root_CUFF.128577.0	312	2.475	0.647	0.261414	down	15	5	19422792	24783238	0.01	6.689	0.028	longestORF	103	-	-	-	-
Root_CUFF.408206.0	570	9.936	6.867	0.691123	down	110	97	19422697	24783146	0.01	6.687	0.028	blastx	53	ref|NP_200315.2|	3e-11	33.9	DNA binding [Arabidopsis thaliana]
Root_CUFF.98941.0	1637	9.152	7.37	0.805288	down	291	299	19422516	24782944	0.01	6.684	0.028	longestORF	409	-	-	-	-
Root_CUFF.248965.0	1314	6.152	4.545	0.738784	down	157	148	19422650	24783095	0.01	6.678	0.028	longestORF	158	-	-	-	-
Root_CUFF.256169.0	238	8.869	4.578	0.51618	down	41	27	19422766	24783216	0.01	6.676	0.028	longestORF	79	-	-	-	-
Root_CUFF.357388.0	231	8.47	14.149	1.67048	up	38	81	19422769	24783162	0.01	6.674	0.028	blastx	76	ref|NP_191713.1|	6e-17	87	peptidase family protein [Arabidopsis thaliana]
Root_CUFF.320534.0	140	4.413	0.865	0.196012	down	12	3	19422795	24783240	0.01	6.668	0.028	-	-	-	-	-	-
Root_CUFF.138754.0	130	4.753	0.931	0.195876	down	12	3	19422795	24783240	0.01	6.668	0.028	-	-	-	-	-	-
Root_CUFF.418796.0	2306	18.397	16.238	0.882644	down	824	928	19421983	24782315	0.01	6.659	0.028	longestORF	756	-	-	-	-
Root_CUFF.256196.0	810	9.471	12.404	1.30968	up	149	249	19422658	24782994	0.01	6.654	0.028	blastx	80	ref|NP_176116.2|	2e-31	137	MSL3 (MscS-LIKE 3); ion channel [Arabidopsis thaliana]
Root_CUFF.314893.0	555	8.256	5.453	0.660489	down	89	75	19422718	24783168	0.01	6.629	0.028	longestORF	54	-	-	-	-
Root_CUFF.300695.0	810	1.843	3.288	1.78405	up	29	66	19422778	24783177	0.01	6.622	0.028	blastx	225	ref|NP_190059.3|	4e-63	242	kinesin motor protein-related [Arabidopsis thaliana]
Root_CUFF.464110.0	550	12.357	16.433	1.32985	up	132	224	19422675	24783019	0.01	6.616	0.028	blastx	139	ref|NP_190628.5|	5e-28	124	nucleotide binding [Arabidopsis thaliana]
Root_CUFF.248875.0	321	14.115	9.302	0.659015	down	88	74	19422719	24783169	0.01	6.612	0.028	longestORF	53	-	-	-	-
Root_CUFF.408431.0	472	1.963	4.018	2.04687	up	18	47	19422789	24783196	0.01	6.604	0.028	longestORF	157	-	-	-	-
Root_CUFF.192722.0	236	2.4	5.813	2.42208	up	11	34	19422796	24783209	0.011	6.536	0.031	-	-	-	-	-	-
Root_CUFF.406748.0	270	7.055	11.806	1.67342	up	37	79	19422770	24783164	0.011	6.535	0.031	longestORF	34	-	-	-	-
Root_CUFF.164802.0	482	12.818	17.245	1.34537	up	120	206	19422687	24783037	0.011	6.534	0.031	longestORF	59	-	-	-	-
Root_CUFF.199995.0	564	10.772	14.523	1.34822	up	118	203	19422689	24783040	0.011	6.522	0.031	blastx	87	ref|NP_187074.1|	2e-63	242	SEC (secret agent); transferase, transferring glycosyl groups [Arabidopsis thaliana]
Root_CUFF.139684.0	1102	6.588	4.797	0.728142	down	141	131	19422666	24783112	0.011	6.521	0.031	longestORF	65	-	-	-	-
Root_CUFF.126551.0	765	6.865	4.694	0.683758	down	102	89	19422705	24783154	0.011	6.508	0.031	longestORF	255	-	-	-	-
Root_CUFF.352956.0	814	2.91	1.586	0.545017	down	46	32	19422761	24783211	0.011	6.501	0.031	longestORF	190	-	-	-	-
Root_CUFF.141838.0	2168	9.737	8.152	0.837219	down	410	438	19422397	24782805	0.011	6.486	0.031	longestORF	72	-	-	-	-
Root_CUFF.233174.0	834	4.63	2.951	0.637365	down	75	61	19422732	24783182	0.011	6.428	0.031	longestORF	234	-	-	-	-
Root_CUFF.250690.0	210	5.884	10.952	1.86132	up	24	57	19422783	24783186	0.011	6.394	0.031	longestORF	48	-	-	-	-
Root_CUFF.35284.0	112	9.194	3.242	0.352621	down	20	9	19422787	24783234	0.011	6.387	0.031	longestORF	37	-	-	-	-
Root_CUFF.178575.0	969	19.022	15.74	0.827463	down	358	378	19422449	24782865	0.012	6.384	0.033	blastx	63	sp|Q6YXY2|HACL1_ORYSJ	3e-28	127	Probable histone acetyltransferase HAC-like 1 OS=Oryza sativa subsp. japonica GN=Os02g0137500 PE=3 SV=2
Root_CUFF.339120.0	391	6.979	4.025	0.57673	down	53	39	19422754	24783204	0.012	6.374	0.033	blastx	58	sp|B1LCI2|DNAJ_THESQ	8e-11	66.6	Chaperone protein dnaJ OS=Thermotoga sp. (strain RQ2) GN=dnaJ PE=3 SV=1
Root_CUFF.445130.0	987	3.547	2.208	0.622498	down	68	54	19422739	24783189	0.012	6.363	0.033	longestORF	160	-	-	-	-
Root_CUFF.455674.0	346	8.333	4.898	0.587784	down	56	42	19422751	24783201	0.012	6.35	0.033	longestORF	57	-	-	-	-
Root_CUFF.67354.0	629	5.32	3.272	0.615038	down	65	51	19422742	24783192	0.012	6.347	0.033	longestORF	83	-	-	-	-
Root_CUFF.419036.0	727	4.603	2.831	0.615034	down	65	51	19422742	24783192	0.012	6.347	0.033	longestORF	177	-	-	-	-
Root_CUFF.360642.0	834	3.889	2.371	0.609668	down	63	49	19422744	24783194	0.012	6.34	0.033	longestORF	228	-	-	-	-
Root_CUFF.13215.0	1229	3.938	2.659	0.675216	down	94	81	19422713	24783162	0.012	6.34	0.033	longestORF	97	-	-	-	-
Root_CUFF.428970.0	2348	20.02	17.838	0.891009	down	913	1038	19421894	24782205	0.012	6.335	0.033	longestORF	630	-	-	-	-
Root_CUFF.222020.0	1240	9.301	11.552	1.24202	up	224	355	19422583	24782888	0.012	6.332	0.033	longestORF	110	-	-	-	-
Root_CUFF.323220.0	194	0.796	3.536	4.44221	up	3	17	19422804	24783226	0.012	6.305	0.033	longestORF	49	-	-	-	-
Root_CUFF.250696.0	349	8.114	12.371	1.52465	up	55	107	19422752	24783136	0.012	6.302	0.033	blastx	116	ref|NP_191289.2|	1e-55	215	INO80 (INO80 ORTHOLOG); ATP binding / DNA binding / helicase/ nucleic acid binding [Arabidopsis thaliana]
Root_CUFF.348154.0	327	2.362	5.059	2.14183	up	15	41	19422792	24783202	0.012	6.301	0.033	longestORF	101	-	-	-	-
Root_CUFF.265755.0	1328	4.497	6.046	1.34445	up	116	199	19422691	24783044	0.012	6.275	0.033	longestORF	354	-	-	-	-
Root_CUFF.304001.0	440	10.531	7.061	0.670497	down	90	77	19422717	24783166	0.012	6.261	0.033	longestORF	128	-	-	-	-
Root_CUFF.380759.0	384	3.62	1.576	0.435359	down	27	15	19422780	24783228	0.013	6.218	0.035	longestORF	128	-	-	-	-
Root_CUFF.391208.0	358	4.171	7.326	1.75641	up	29	65	19422778	24783178	0.013	6.213	0.035	blastx	118	ref|NP_194031.5|	2e-35	148	hydrolase/ protein serine/threonine phosphatase [Arabidopsis thaliana]
Root_CUFF.447624.0	1356	3.569	4.94	1.38414	up	94	166	19422713	24783077	0.013	6.184	0.035	blastx	61	ref|NP_851258.2|	2e-17	92	PP7 (SERINE/THREONINE PHOSPHATASE 7); protein serine/threonine phosphatase [Arabidopsis thaliana]
Root_CUFF.147704.0	261	1.184	0	0	down	6	0	19422801	24783243	0.013	6.183	0.035	longestORF	74	-	-	-	-
Root_CUFF.275012.0	209	5.173	1.931	0.373284	down	21	10	19422786	24783233	0.013	6.181	0.035	-	-	-	-	-	-
Root_CUFF.62701.0	173	26.189	36.618	1.39822	up	88	157	19422719	24783086	0.013	6.18	0.035	blastx	57	ref|NP_194739.1|	6e-09	60.5	tRNA-splicing endonuclease positive effector-related [Arabidopsis thaliana]
Root_CUFF.56244.0	1003	22.535	19.069	0.846195	down	439	474	19422368	24782769	0.013	6.171	0.035	longestORF	323	-	-	-	-
Root_CUFF.377423.0	772	5.669	3.763	0.663786	down	85	72	19422722	24783171	0.013	6.168	0.035	longestORF	140	-	-	-	-
Root_CUFF.15757.0	1380	13.021	10.789	0.828585	down	349	369	19422458	24782874	0.013	6.132	0.035	longestORF	435	-	-	-	-
Root_CUFF.25545.0	955	3.019	4.563	1.51143	up	56	108	19422751	24783135	0.013	6.125	0.035	blastx	284	ref|NP_180818.2|	2e-80	300	unknown protein [Arabidopsis thaliana]
Root_CUFF.10338.0	112	5.976	13.33	2.23059	up	13	37	19422794	24783206	0.013	6.124	0.035	blastx	29	ref|NP_181190.3|	6e-09	60.5	DML1 (DEMETER-LIKE 1); DNA N-glycosylase/ DNA-(apurinic or apyrimidinic site) lyase/ protein binding [Arabidopsis thaliana]
Root_CUFF.207749.0	545	3.684	1.925	0.52253	down	39	26	19422768	24783217	0.013	6.116	0.035	longestORF	89	-	-	-	-
Root_CUFF.297071.0	251	5.743	2.572	0.44785	down	28	16	19422779	24783227	0.013	6.112	0.035	longestORF	53	-	-	-	-
Root_CUFF.22073.0	462	3.12	1.397	0.447756	down	28	16	19422779	24783227	0.013	6.112	0.035	blastx	84	ref|NP_180239.1|	3e-17	88.2	BAS1 (PHYB ACTIVATION TAGGED SUPPRESSOR 1); oxygen binding / steroid hydroxylase [Arabidopsis thaliana]
Root_CUFF.450826.0	795	2.526	4.111	1.62747	up	39	81	19422768	24783162	0.014	6.08	0.038	longestORF	81	-	-	-	-
Root_CUFF.203852.0	342	11.291	16.164	1.43158	up	75	137	19422732	24783106	0.014	6.076	0.038	blastx	103	ref|NP_199203.1|	3e-20	97.8	MYA2 (ARABIDOPSIS MYOSIN 2); GTP-dependent protein binding / Rab GTPase binding / motor [Arabidopsis thaliana]
Root_CUFF.332815.0	485	8.174	5.325	0.651456	down	77	64	19422730	24783179	0.014	6.036	0.038	longestORF	161	-	-	-	-
Root_CUFF.35812.0	1112	9.075	7.039	0.775647	down	196	194	19422611	24783049	0.014	6.023	0.038	longestORF	323	-	-	-	-
Root_CUFF.339699.0	766	2.42	4.003	1.65413	up	36	76	19422771	24783167	0.014	6.023	0.038	longestORF	87	-	-	-	-
Root_CUFF.376971.0	1434	9.874	7.991	0.809297	down	275	284	19422532	24782959	0.014	6.022	0.038	longestORF	412	-	-	-	-
Root_CUFF.392951.0	288	13.587	8.827	0.649665	down	76	63	19422731	24783180	0.014	6.021	0.038	longestORF	95	-	-	-	-
Root_CUFF.105667.0	774	8.847	6.464	0.730643	down	133	124	19422674	24783119	0.014	6.006	0.038	longestORF	160	-	-	-	-
Root_CUFF.428775.0	283	4.002	1.568	0.391804	down	22	11	19422785	24783232	0.014	6.005	0.038	longestORF	63	-	-	-	-
Root_CUFF.318987.0	294	7.705	4.255	0.552239	down	44	31	19422763	24783212	0.015	5.964	0.04	longestORF	98	-	-	-	-
Root_CUFF.283204.0	251	1.026	3.376	3.29045	up	5	21	19422802	24783222	0.015	5.942	0.04	longestORF	38	-	-	-	-
Root_CUFF.360723.0	1120	6.482	8.43	1.30052	up	141	234	19422666	24783009	0.015	5.936	0.04	longestORF	238	-	-	-	-
Root_CUFF.223962.0	477	3.238	1.523	0.470352	down	30	18	19422777	24783225	0.015	5.935	0.04	longestORF	33	-	-	-	-
Root_CUFF.231505.0	440	13.925	9.996	0.717846	down	119	109	19422688	24783134	0.015	5.926	0.04	longestORF	146	-	-	-	-
Root_CUFF.272215.0	2225	3.679	2.775	0.754281	down	159	153	19422648	24783090	0.015	5.92	0.04	longestORF	295	-	-	-	-
Root_CUFF.105289.0	136	25.743	16.318	0.633881	down	68	55	19422739	24783188	0.015	5.919	0.04	longestORF	37	-	-	-	-
Root_CUFF.185642.0	737	9.71	12.647	1.30247	up	139	231	19422668	24783012	0.015	5.915	0.04	blastx	244	ref|NP_199933.5|	2e-78	293	unknown protein [Arabidopsis thaliana]
Root_CUFF.292593.0	210	3.923	8.07	2.0571	up	16	42	19422791	24783201	0.015	5.903	0.04	blastx	68	ref|NP_568633.1|	9e-23	106	haloacid dehalogenase-like hydrolase family protein [Arabidopsis thaliana]
Root_CUFF.250780.0	534	1.543	3.174	2.05703	up	16	42	19422791	24783201	0.015	5.903	0.04	longestORF	144	-	-	-	-
Root_CUFF.4090.0	783	3.156	1.804	0.57161	down	48	35	19422759	24783208	0.015	5.895	0.04	longestORF	88	-	-	-	-
Root_CUFF.365355.0	439	13.018	17.463	1.34145	up	111	190	19422696	24783053	0.015	5.894	0.04	longestORF	146	-	-	-	-
Root_CUFF.407708.0	813	3.483	2.084	0.598335	down	55	42	19422752	24783201	0.016	5.85	0.043	longestORF	126	-	-	-	-
Root_CUFF.476160.0	906	5.626	7.66	1.36154	up	99	172	19422708	24783071	0.016	5.827	0.043	longestORF	293	-	-	-	-
Root_CUFF.387180.0	487	2.009	3.894	1.93828	up	19	47	19422788	24783196	0.016	5.773	0.043	longestORF	31	-	-	-	-
Root_CUFF.112507.0	1672	7.144	5.695	0.797172	down	232	236	19422575	24783007	0.016	5.767	0.043	blastx	459	ref|NP_177929.1|	1e-132	474	glycosyl hydrolase family 3 protein [Arabidopsis thaliana]
Root_CUFF.31234.0	1081	0	0.299	-	up	0	8	19422807	24783235	0.016	5.762	0.043	longestORF	60	-	-	-	-
Root_CUFF.15682.0	119	0	2.713	-	up	0	8	19422807	24783235	0.016	5.762	0.043	blastx	39	ref|NP_196230.2|	0.001	42.7	Ran-binding protein, putative [Arabidopsis thaliana]
Root_CUFF.114568.0	252	4.903	2.082	0.424638	down	24	13	19422783	24783230	0.017	5.722	0.045	longestORF	47	-	-	-	-
Root_CUFF.383793.0	490	1.471	3.129	2.12712	up	14	38	19422793	24783205	0.017	5.699	0.045	blastx	122	ref|NP_001118936.1|	4e-20	98.2	UBQ11 (UBIQUITIN 11); protein binding [Arabidopsis thaliana]
Root_CUFF.227477.0	716	2.445	1.24	0.507157	down	34	22	19422773	24783221	0.017	5.685	0.045	blastx	131	ref|NP_197235.1|	2e-05	50.4	GAD; calmodulin binding / glutamate decarboxylase [Arabidopsis thaliana]
Root_CUFF.466202.0	277	3.346	6.555	1.95906	up	18	45	19422789	24783198	0.017	5.654	0.045	blastx	91	ref|NP_178413.1|	1e-31	135	CAAX amino terminal protease family protein [Arabidopsis thaliana]
Root_CUFF.175665.0	1124	9.436	7.431	0.787516	down	206	207	19422601	24783036	0.018	5.64	0.047	longestORF	288	-	-	-	-
Root_CUFF.306975.0	806	4.919	3.254	0.661517	down	77	65	19422730	24783178	0.018	5.637	0.047	longestORF	268	-	-	-	-
Root_CUFF.416351.0	2077	4.09	5.187	1.26822	up	165	267	19422642	24782976	0.018	5.617	0.047	longestORF	425	-	-	-	-
Root_CUFF.306432.0	451	8.562	5.636	0.658257	down	75	63	19422732	24783180	0.018	5.603	0.047	longestORF	66	-	-	-	-
Root_CUFF.26283.0	1531	4.338	5.666	1.30613	up	129	215	19422678	24783028	0.018	5.602	0.047	blastx	478	ref|NP_179236.3|	1e-152	538	DNA replication licensing factor, putative [Arabidopsis thaliana]
Root_CUFF.138706.0	856	2.165	1.131	0.522402	down	36	24	19422771	24783219	0.018	5.598	0.047	longestORF	98	-	-	-	-
[truncated: 2,410 more rows]
