# Supplementary material for: Massive parallel sequencing of mRNA in identification of unannotated salinity stress-inducible transcripts in rice (Oryza sativa L.)
Source: BMC Genomics. 2010 Dec 2;11:683. doi: 10.1186/1471-2164-11-683 (PMC3016417; doi:10.1186/1471-2164-11-683)
Supplement: Additional file 5 — Table S4. Primers used in this study. [file 1471-2164-11-683-S5.XLS]

## Sheet: primers
Table S4. Primers used in this study.
Os01g0942300.303U20	CGTACGTGTTCGCCATGTTC
Os01g0942300.456L19	GCCGCTCGTAATTGCTACT
Os01g0952900.492U20	TCCCGGAGTTCATCGAGAAG
Os01g0952900.617L18	CATCAGCAGCGCGTAATG
Os02g0192100.1549U20	GCGCAAGCATCATTTCCATT
Os02g0192100.1727L20	CAAAGCAGCGCATTGTCTCT
Os02g0229800.217U20	AACCATGGGCACGGCTTCTC
Os02g0229800.349L17	GAGGAGGGCGTGTTGCT
Os02g0331200.1037L20	CTGAGCCGCTGGAAGATTTG
Os02g0331200.945U19	TCATCCCGGCGTTCATCAC
Os02g0468400.1015L19	GCCTGAGGAAACTTCTTGG
Os02g0468400.848U20	CCGAATTACAGTGCTGCATC
Os02g0522100.1399U19	GCACATGGCAGATTTGTTG
Os02g0522100.1480L20	CTGCAGTGGTGTTGGCTAGT
Os02g0527200.867U20	GTGGCTCATAATTGGCATAC
Os02g0527200.982L18	AGGAGATTGAAGCGTCTG
Os02g0668100.1132U20	TGCTGAGATTTGCGATCACC
Os02g0668100.1296L18	ATTGTGTTTGCCCTCTGG
Os03g0278400.1372U20	CGCTGAGGTTGATTTCTTTC
Os03g0278400.1520L19	CCGGAACATACCACTAGAC
Os03g0288700.663U20	CGGTAGTAGGCCTTGTGTTT
Os03g0288700.809L20	GCCCTTGCGTTATCATATTC
Os03g0766900.2300U20	GCCGAACGAGTTGAAGCAGA
Os03g0766900.2427L20	GCGCTGGTGAAGAAGGACTA
Os03g0843300.1080U20	CAGAGATGGTGATGCCCTGT
Os03g0843300.1169L19	TAACGGGAGGCAGCTAGAT
Os04g0419900.2202U20	AGTCGCATGTTGGTGTATTC
Os04g0419900.2289L19	TGGCATTGGAGGTGTCTCA
Os04g0498600.1742U19	ATGCGTTGGAGGAGAATGA
Os04g0498600.1911L20	AGCATACGTCCCAAGATCAG
Os04g0527400.109U20	ACAGTTGAGCCCTTCCTGAT
Os04g0527400.274L20	GCACAACTTGGCGTAATGTA
Os05g0257100.1486U19	GGGCACAAATGGAATGGAT
Os05g0257100.1661L20	CTTTGCCAAGTCGGTGTTTC
Os06g0203000.656U19	TCAGGTGGCCCGTCAGGAT
Os06g0203000.769L20	GATTACACGGCGAAGCTGTC
Os06g0645600.599U17	GCGGGCTGAAATCACTA
Os06g0645600.745L20	CCGGACAGTATGAATGTTGC
Os08g0109000.1683U20	TTGTGTGGCAAGCTGTGTGA
Os08g0109000.1793L18	TGAATGGCACGCTTCTGA
Os08g0204800.1041L18	CGCCCAGTGATAGTTTGT
Os08g0204800.867U20	GCCAAGGTTCACCCAACAGA
Os08g0231100.1419U20	TCCATGTGCCGAAAGTAAGC
Os08g0231100.1594L20	GGATGCACGAATGGCCTAAA
Os08g0408200.1338U20	TTGGCTACTGCAGAACCTGT
Os08g0408200.1463L20	CTGCTATGCCAACGTACAAG
Os11g0133700.116L20	GACACACTGCCGTCCTTAAT
Os11g0133700.9U18	TGACAACAAACGGGAAGC
Each name is composed of the gene locus name in the RAP2 annotation, the nucleotide position in the gene, the direction (Upper/Lower), and the primer length.
